# Supplementary material for: Expression Quantitative Trait Loci (eQTLs) Associated with Retrotransposons Demonstrate their Modulatory Effect on the Transcriptome
Source: Int J Mol Sci. 2021 Jun 12;22(12):6319. doi: 10.3390/ijms22126319 (PMC8231655; doi:10.3390/ijms22126319)
Supplement: Supplementary file 1 [file ijms-22-06319-s001.zip]

Archive with 4 entries (4 files):
- SupplementaryTable1_AllTEs_Koks.xlsx
- Supplementary_Table2_Koks_tgesva.xlsx
- Supplementary_Table4_Koks_tgealu.xlsx
- Supplementary_Table3_Koks_tgeline1 .xlsx
