# Supplementary material for: Expression Quantitative Trait Loci (eQTLs) Associated with Retrotransposons Demonstrate their Modulatory Effect on the Transcriptome
Source: Int J Mol Sci. 2021 Jun 12;22(12):6319. doi: 10.3390/ijms22126319 (PMC8231655; doi:10.3390/ijms22126319)
Supplement: Supplementary file 1 [file ijms-22-06319-s001.zip › SupplementaryTable1_AllTEs_Koks.xlsx]

## Sheet: TransAn75TEcomp
Supplementary Table 1. All TEs in our study, their genomic positio and their targets with genomic positions.
TEs	gene	statistic	pvalue	FDR	beta	geneID	ensembl_gene_id	genechr	chrband	genestart	geneend	description	hgnc_symbol	ensembl_transcript_id	entrezgene	chromosome_name	band	TEchrom	TEStart	TEEnd	TEwidth	position	Tesortchr
R_Alu_1561	ENSG00000269468.1	-7758.35	0	2.24209e-302	-0.631185	ENSG00000269468	ENSG00000269468	chr1	1p36.13	17655507	17676070	Uncharacterized protein [Source:UniProtKB/TrEMBL;Acc:M0QXB7]	AC004824.2	ENST00000602074	NA	1	p36.13	chr9	40640673	40640711	38	trans	9
R_Alu_524	ENSG00000268640.1	-9577.82	0	2.24209e-302	-1.54457	ENSG00000268640	ENSG00000268640	chr12	12p13.33	147052	147377	Uncharacterized protein [Source:UniProtKB/TrEMBL;Acc:M0R2V1]	AC026369.1	ENST00000594563	NA	12	p13.33	chr3	129568313	129568583	270	trans	3
R_Alu_2005	ENSG00000267987.1	-9556.86	0	2.24209e-302	-1.33539	ENSG00000267987	ENSG00000267987	chr9	9q33.2	124103625	124110410	Uncharacterized protein [Source:UniProtKB/TrEMBL;Acc:M0R1V0]	AL161784.1	ENST00000594963	NA	9	q33.2	chr11	64728965	64729202	237	trans	11
R_Alu_20	ENSG00000226685.2	-469.658	0	2.24209e-302	-38.7242	ENSG00000226685	ENSG00000226685	chrX	Xq24	120011344	120066151	cancer/testis antigen family 47, member A12 [Source:HGNC Symbol;Acc:33292]	CT47A12	ENST00000419982	100507170	X	q24	chr1	20266360	20266658	298	trans	1
R_Alu_2379	ENSG00000226685.2	-469.658	0	2.24209e-302	-38.7242	ENSG00000226685	ENSG00000226685	chrX	Xq24	120011344	120066151	cancer/testis antigen family 47, member A12 [Source:HGNC Symbol;Acc:33292]	CT47A12	ENST00000419982	100507170	X	q24	chr14	83407878	83408061	183	trans	14
R_Alu_380	ENSG00000226685.2	-469.658	0	2.24209e-302	-38.7242	ENSG00000226685	ENSG00000226685	chrX	Xq24	120011344	120066151	cancer/testis antigen family 47, member A12 [Source:HGNC Symbol;Acc:33292]	CT47A12	ENST00000419982	100507170	X	q24	chr2	189641775	189642057	282	trans	2
R_Alu_410	ENSG00000226685.2	-469.658	0	2.24209e-302	-38.7242	ENSG00000226685	ENSG00000226685	chrX	Xq24	120011344	120066151	cancer/testis antigen family 47, member A12 [Source:HGNC Symbol;Acc:33292]	CT47A12	ENST00000419982	100507170	X	q24	chr2	216756563	216756851	288	trans	2
R_Alu_2353	ENSG00000236362.5	-352.576	0	2.24209e-302	-17.3311	ENSG00000236362	ENSG00000236362	chrX	Xp11.23	49325479	49332808	G antigen 12F [Source:HGNC Symbol;Acc:31906]	GAGE12F	ENST00000440137	100008586	X	p11.23	chr14	58569295	58569575	280	trans	14
R_Alu_2353	ENSG00000215269.5	-352.576	0	2.24209e-302	-17.3311	ENSG00000215269	ENSG00000215269	chrX	Xp11.23	49335037	49342357	G antigen 12G [Source:HGNC Symbol;Acc:31907]	GAGE12G	ENST00000445148	100008586	X	p11.23	chr14	58569295	58569575	280	trans	14
R_Alu_2353	ENSG00000241465.2	-392.33	0	2.24209e-302	-108.748	ENSG00000241465	ENSG00000241465	chrX	Xp11.23	49216659	49223943	G antigen 12I [Source:HGNC Symbol;Acc:4105]	GAGE12I	ENST00000415752	100008586	X	p11.23	chr14	58569295	58569575	280	trans	14
R_Alu_2128	ENSG00000211924.1	-9579.55	0	2.24209e-302	-1.78525	ENSG00000211924	ENSG00000211924	chr14	14q32.33	106370539	106370569	immunoglobulin heavy diversity 3-9 [Source:HGNC Symbol;Acc:5499]	IGHD3-9	ENST00000390584	NA	14	q32.33	chr12	56248535	56248809	274	trans	12
R_Alu_2592	ENSG00000211924.1	-9579.55	0	2.24209e-302	-1.78525	ENSG00000211924	ENSG00000211924	chr14	14q32.33	106370539	106370569	immunoglobulin heavy diversity 3-9 [Source:HGNC Symbol;Acc:5499]	IGHD3-9	ENST00000390584	NA	14	q32.33	chr17	7242369	7242659	290	trans	17
R_L1_10	ENSG00000211681.2	-9549.54	0	2.24209e-302	-1.3744	ENSG00000211681	ENSG00000211681	chr22	22q11.22	23256408	23256479	immunoglobulin lambda joining 5 (non-functional) [Source:HGNC Symbol;Acc:5867]	IGLJ5	ENST00000390327	NA	22	q11.22	chr1	193686973	193693022	6049	trans	1
R_Alu_1162	ENSG00000223350.2	-119.228	0	2.24209e-302	-227.781	ENSG00000223350	ENSG00000223350	chr22	22q11.22	22697539	22698084	immunoglobulin lambda variable 9-49 [Source:HGNC Symbol;Acc:5933]	IGLV9-49	ENST00000427632	NA	22	q11.22	chr7	4790630	4790942	312	trans	7
R_Alu_1498	ENSG00000223350.2	-119.228	0	2.24209e-302	-227.781	ENSG00000223350	ENSG00000223350	chr22	22q11.22	22697539	22698084	immunoglobulin lambda variable 9-49 [Source:HGNC Symbol;Acc:5933]	IGLV9-49	ENST00000427632	NA	22	q11.22	chr9	5865264	5865539	275	trans	9
R_Alu_182	ENSG00000204640.1	-9569.56	0	2.24209e-302	-1.32062	ENSG00000204640	ENSG00000204640	chr2	2q11.2	101086944	101099742	neuromedin S [Source:HGNC Symbol;Acc:32203]	NMS	ENST00000376865	129521	2	q11.2	chr1	224386659	224386930	271	trans	1
R_Alu_2100	ENSG00000204640.1	-9569.56	0	2.24209e-302	-1.32062	ENSG00000204640	ENSG00000204640	chr2	2q11.2	101086944	101099742	neuromedin S [Source:HGNC Symbol;Acc:32203]	NMS	ENST00000376865	129521	2	q11.2	chr12	32109033	32109295	262	trans	12
R_Alu_528	ENSG00000204640.1	-9569.56	0	2.24209e-302	-1.32062	ENSG00000204640	ENSG00000204640	chr2	2q11.2	101086944	101099742	neuromedin S [Source:HGNC Symbol;Acc:32203]	NMS	ENST00000376865	129521	2	q11.2	chr3	131369319	131369613	294	trans	3
R_Alu_542	ENSG00000204640.1	-9569.56	0	2.24209e-302	-1.32062	ENSG00000204640	ENSG00000204640	chr2	2q11.2	101086944	101099742	neuromedin S [Source:HGNC Symbol;Acc:32203]	NMS	ENST00000376865	129521	2	q11.2	chr3	152494813	152494980	167	trans	3
R_Alu_1152	ENSG00000211867.1	-9564.76	0	2.24209e-302	-0.738959	ENSG00000211867	ENSG00000211867	chr14	14q11.2	22991016	22991078	T cell receptor alpha joining 22 [Source:HGNC Symbol;Acc:12051]	TRAJ22	ENST00000390515	NA	14	q11.2	chr7	1167399	1167459	60	trans	7
R_Alu_1490	ENSG00000211867.1	-9564.76	0	2.24209e-302	-0.738959	ENSG00000211867	ENSG00000211867	chr14	14q11.2	22991016	22991078	T cell receptor alpha joining 22 [Source:HGNC Symbol;Acc:12051]	TRAJ22	ENST00000390515	NA	14	q11.2	chr8	146167371	146167663	292	trans	8
R_Alu_965	ENSG00000211867.1	-9564.76	0	2.24209e-302	-0.738959	ENSG00000211867	ENSG00000211867	chr14	14q11.2	22991016	22991078	T cell receptor alpha joining 22 [Source:HGNC Symbol;Acc:12051]	TRAJ22	ENST00000390515	NA	14	q11.2	chr6	7092209	7092519	310	trans	6
R_Alu_1626	ENSG00000211865.1	-9579.07	0	2.24209e-302	-0.923388	ENSG00000211865	ENSG00000211865	chr14	14q11.2	22988947	22989009	T cell receptor alpha joining 24 [Source:HGNC Symbol;Acc:12053]	TRAJ24	ENST00000390513	NA	14	q11.2	chr9	131473579	131473917	338	trans	9
R_Alu_2389	ENSG00000211865.1	-9579.07	0	2.24209e-302	-0.923388	ENSG00000211865	ENSG00000211865	chr14	14q11.2	22988947	22989009	T cell receptor alpha joining 24 [Source:HGNC Symbol;Acc:12053]	TRAJ24	ENST00000390513	NA	14	q11.2	chr14	98931279	98931616	337	trans	14
R_Alu_2720	ENSG00000211865.1	-9579.07	0	2.24209e-302	-0.923388	ENSG00000211865	ENSG00000211865	chr14	14q11.2	22988947	22989009	T cell receptor alpha joining 24 [Source:HGNC Symbol;Acc:12053]	TRAJ24	ENST00000390513	NA	14	q11.2	chr18	56618899	56619181	282	trans	18
R_Alu_354	ENSG00000211865.1	-9579.07	0	2.24209e-302	-0.923388	ENSG00000211865	ENSG00000211865	chr14	14q11.2	22988947	22989009	T cell receptor alpha joining 24 [Source:HGNC Symbol;Acc:12053]	TRAJ24	ENST00000390513	NA	14	q11.2	chr2	165655215	165655530	315	trans	2
R_Alu_2881	ENSG00000211862.1	-9571.05	0	2.24209e-302	-0.839955	ENSG00000211862	ENSG00000211862	chr14	14q11.2	22985251	22985309	T cell receptor alpha joining 27 [Source:HGNC Symbol;Acc:12056]	TRAJ27	ENST00000390510	NA	14	q11.2	chr20	17482209	17482243	34	trans	20
R_Alu_1343	ENSG00000211848.1	-9554.6	0	2.24209e-302	-1.32526	ENSG00000211848	ENSG00000211848	chr14	14q11.2	22966642	22966703	T cell receptor alpha joining 41 [Source:HGNC Symbol;Acc:12072]	TRAJ41	ENST00000390496	NA	14	q11.2	chr7	149877617	149877865	248	trans	7
R_Alu_2065	ENSG00000211848.1	-9554.6	0	2.24209e-302	-1.32526	ENSG00000211848	ENSG00000211848	chr14	14q11.2	22966642	22966703	T cell receptor alpha joining 41 [Source:HGNC Symbol;Acc:12072]	TRAJ41	ENST00000390496	NA	14	q11.2	chr12	3286350	3286610	260	trans	12
R_Alu_935	ENSG00000211848.1	-9554.6	0	2.24209e-302	-1.32526	ENSG00000211848	ENSG00000211848	chr14	14q11.2	22966642	22966703	T cell receptor alpha joining 41 [Source:HGNC Symbol;Acc:12072]	TRAJ41	ENST00000390496	NA	14	q11.2	chr5	165469524	165469804	280	trans	5
R_Alu_1597	ENSG00000211844.1	-9567.03	0	2.24209e-302	-0.733777	ENSG00000211844	ENSG00000211844	chr14	14q11.2	22962911	22962976	T cell receptor alpha joining 45 [Source:HGNC Symbol;Acc:12076]	TRAJ45	ENST00000390492	NA	14	q11.2	chr9	97383499	97383681	182	trans	9
R_Alu_1510	ENSG00000211884.1	-9573.11	0	2.24209e-302	-1.25142	ENSG00000211884	ENSG00000211884	chr14	14q11.2	23009190	23009249	T cell receptor alpha joining 5 [Source:HGNC Symbol;Acc:12081]	TRAJ5	ENST00000390532	NA	14	q11.2	chr9	13840788	13841077	289	trans	9
R_Alu_962	ENSG00000211884.1	-9573.11	0	2.24209e-302	-1.25142	ENSG00000211884	ENSG00000211884	chr14	14q11.2	23009190	23009249	T cell receptor alpha joining 5 [Source:HGNC Symbol;Acc:12081]	TRAJ5	ENST00000390532	NA	14	q11.2	chr6	5405738	5406025	287	trans	6
R_Alu_1133	ENSG00000211767.1	-9555.8	0	2.24209e-302	-0.58299	ENSG00000211767	ENSG00000211767	chr7	7q34	142494531	142494579	T cell receptor beta joining 2-3 [Source:HGNC Symbol;Acc:12171]	TRBJ2-3	ENST00000390415	NA	7	q34	chr6	149267665	149267967	302	trans	6
R_Alu_2424	ENSG00000211688.1	-84.7486	0	2.24209e-302	-2.07284	ENSG00000211688	ENSG00000211688	chr7	7p14.1	38295938	38295997	T cell receptor gamma joining P2 [Source:HGNC Symbol;Acc:12281]	TRGJP2	ENST00000390334	NA	7	p14.1	chr15	43777528	43777775	247	trans	15
R_Alu_952	ENSG00000211688.1	-84.7486	0	2.24209e-302	-2.07284	ENSG00000211688	ENSG00000211688	chr7	7p14.1	38295938	38295997	T cell receptor gamma joining P2 [Source:HGNC Symbol;Acc:12281]	TRGJP2	ENST00000390334	NA	7	p14.1	chr5	179620033	179620307	274	trans	5
R_Alu_2451	ENSG00000258588.2	-172.195	0	2.24209e-302	-288.562	ENSG00000258588	ENSG00000258588	chr11	11p15.4	5617955	5665628	TRIM6-TRIM34 readthrough [Source:HGNC Symbol;Acc:33440]	TRIM6-TRIM34	ENST00000354852	445372	11	p15.4	chr15	71709085	71709397	312	trans	15
R_Alu_28	ENSG00000258588.2	-175.017	0	2.24209e-302	-288.511	ENSG00000258588	ENSG00000258588	chr11	11p15.4	5617955	5665628	TRIM6-TRIM34 readthrough [Source:HGNC Symbol;Acc:33440]	TRIM6-TRIM34	ENST00000354852	445372	11	p15.4	chr1	27559106	27559390	284	trans	1
R_Alu_1418	ENSG00000255054.3	-9566.5	0	2.24209e-302	-0.637678	ENSG00000255054	ENSG00000255054	chr1	1p36.11	26137961	26150235	Uncharacterized protein [Source:UniProtKB/TrEMBL;Acc:H3BT81]		ENST00000559265	NA	1	p36.11	chr8	74653211	74653540	329	trans	8
R_Alu_1920	ENSG00000249209.1	-9561.01	0	2.24209e-302	-0.95012	ENSG00000249209	ENSG00000249209	chr21	21q22.11	34956993	35284635			ENST00000429238	NA	21	q22.11	chr10	131858843	131859121	278	trans	10
R_Alu_2119	ENSG00000142539.9	-9581.25	0	2.24209e-302	-2.45138	ENSG00000142539	ENSG00000142539	chr19	19q13.33	50919056	50931666			ENST00000599632	NA	19	q13.33	chr12	52557165	52557439	274	trans	12
R_Alu_2407	ENSG00000142539.9	-9581.25	0	2.24209e-302	-2.45138	ENSG00000142539	ENSG00000142539	chr19	19q13.33	50919056	50931666			ENST00000599632	NA	19	q13.33	chr15	27213445	27213757	312	trans	15
R_Alu_2497	ENSG00000249209.1	-9561.01	0	2.24209e-302	-0.95012	ENSG00000249209	ENSG00000249209	chr21	21q22.11	34956993	35284635			ENST00000429238	NA	21	q22.11	chr16	11921339	11921601	262	trans	16
R_Alu_47	ENSG00000269881.1	-9567.52	0	2.24209e-302	-10.5343	ENSG00000269881	ENSG00000269881	chr16	16p13.3	299546	319942	Protein ITFG3; Uncharacterized protein; cDNA FLJ60496 [Source:UniProtKB/TrEMBL;Acc:B4DGG1]		ENST00000600536	NA	16	p13.3	chr1	40072167	40072446	279	trans	1
R_Alu_2460	ENSG00000268046.1	-79.0605	4.92125e-308	4.84869e-302	-2.9026	ENSG00000268046	ENSG00000268046	chr18	18p11.23	8336437	8337038	Uncharacterized protein [Source:UniProtKB/TrEMBL;Acc:M0R2D6]	AP001094.1	ENST00000594251	NA	18	p11.23	chr15	75867944	75868313	369	trans	15
R_Alu_2424	ENSG00000269026.2	-70.6607	5.79571e-283	5.46727e-277	-21.157	ENSG00000269026	ENSG00000269026	chr19	19q13.43	58193413	58264943	Uncharacterized protein [Source:UniProtKB/TrEMBL;Acc:M0R1X1]		ENST00000599221	NA	19	q13.43	chr15	43777528	43777775	247	trans	15
R_Alu_952	ENSG00000269026.2	-70.6607	5.79571e-283	5.46727e-277	-21.157	ENSG00000269026	ENSG00000269026	chr19	19q13.43	58193413	58264943	Uncharacterized protein [Source:UniProtKB/TrEMBL;Acc:M0R1X1]		ENST00000599221	NA	19	q13.43	chr5	179620033	179620307	274	trans	5
R_Alu_47	ENSG00000251357.4	-69.3381	8.4605e-279	7.81478e-273	-99.4832	ENSG00000251357	ENSG00000251357	chr22	22q11.23	24204375	24237410	Uncharacterized protein [Source:UniProtKB/TrEMBL;Acc:H7C1H1]		ENST00000433835	NA	22	q11.23	chr1	40072167	40072446	279	trans	1
R_Alu_47	ENSG00000268083.1	-69.1786	2.71508e-278	2.45668e-272	-121.266	ENSG00000268083	ENSG00000268083	chr19	19q13.2	39308111	39330818	Delta(3,5)-Delta(2,4)-dienoyl-CoA isomerase, mitochondrial [Source:UniProtKB/TrEMBL;Acc:M0QXS7]		ENST00000594769	NA	19	q13.2	chr1	40072167	40072446	279	trans	1
R_Alu_190	ENSG00000228144.2	-67.8455	5.04647e-274	4.30275e-268	-9.35005	ENSG00000228144	ENSG00000228144	chr12	12q14.3	66517697	66563765	Protein lifeguard 4; Uncharacterized protein [Source:UniProtKB/TrEMBL;Acc:F6UZH7]		ENST00000539652	51643	12	q14.3	chr1	229329499	229329766	267	trans	1
R_Alu_2587	ENSG00000228144.2	-67.8455	5.04647e-274	4.30275e-268	-9.35005	ENSG00000228144	ENSG00000228144	chr12	12q14.3	66517697	66563765	Protein lifeguard 4; Uncharacterized protein [Source:UniProtKB/TrEMBL;Acc:F6UZH7]		ENST00000539652	51643	12	q14.3	chr17	6770022	6770334	312	trans	17
R_Alu_622	ENSG00000228144.2	-67.8455	5.04647e-274	4.30275e-268	-9.35005	ENSG00000228144	ENSG00000228144	chr12	12q14.3	66517697	66563765	Protein lifeguard 4; Uncharacterized protein [Source:UniProtKB/TrEMBL;Acc:F6UZH7]		ENST00000539652	51643	12	q14.3	chr4	40594977	40595263	286	trans	4
R_Alu_125	ENSG00000211665.2	-63.4391	1.96769e-259	1.64605e-253	-57.4755	ENSG00000211665	ENSG00000211665	chr22	22q11.22	23089870	23090398	immunoglobulin lambda variable 3-16 [Source:HGNC Symbol;Acc:5901]	IGLV3-16	ENST00000390311	NA	22	q11.22	chr1	121182210	121182511	301	trans	1
R_Alu_47	ENSG00000183979.7	-61.951	2.48642e-254	2.04147e-248	-328.149	ENSG00000183979	ENSG00000183979	chr17	17q25.3	79858621	79860781	neuropeptide B [Source:HGNC Symbol;Acc:30099]	NPB	ENST00000573081	256933	17	q25.3	chr1	40072167	40072446	279	trans	1
R_SVA_27	ENSG00000196126.6	54.9058	6.89425e-229	2.9495e-224	2575.4	ENSG00000196126	ENSG00000196126	chr6	6p21.32	32546546	32557625	major histocompatibility complex, class II, DR beta 1 [Source:HGNC Symbol;Acc:4948]	HLA-DRB1	ENST00000360004	100996809	6	p21.32	chr6	32561966	32564610	2644	cis	6
R_Alu_233	ENSG00000241690.3	-55.2061	5.107e-230	3.97239e-224	-14.6497	ENSG00000241690	ENSG00000241690	chr20	20p13	2795614	2798712	CDNA FLJ26142 fis, clone TST04526; Transmembrane protein 239; Uncharacterized protein [Source:UniProtKB/TrEMBL;Acc:Q6ZPB1]		ENST00000380593	100288797	20	p13	chr2	32063973	32064283	310	trans	2
R_Alu_2575	ENSG00000241690.3	-55.2061	5.107e-230	3.97239e-224	-14.6497	ENSG00000241690	ENSG00000241690	chr20	20p13	2795614	2798712	CDNA FLJ26142 fis, clone TST04526; Transmembrane protein 239; Uncharacterized protein [Source:UniProtKB/TrEMBL;Acc:Q6ZPB1]		ENST00000380593	100288797	20	p13	chr17	1333625	1333916	291	trans	17
R_Alu_2655	ENSG00000241690.3	-55.2061	5.107e-230	3.97239e-224	-14.6497	ENSG00000241690	ENSG00000241690	chr20	20p13	2795614	2798712	CDNA FLJ26142 fis, clone TST04526; Transmembrane protein 239; Uncharacterized protein [Source:UniProtKB/TrEMBL;Acc:Q6ZPB1]		ENST00000380593	100288797	20	p13	chr17	65774910	65775206	296	trans	17
R_L1_120	ENSG00000241690.3	-55.1958	5.5864e-230	4.27037e-224	-14.6494	ENSG00000241690	ENSG00000241690	chr20	20p13	2795614	2798712	CDNA FLJ26142 fis, clone TST04526; Transmembrane protein 239; Uncharacterized protein [Source:UniProtKB/TrEMBL;Acc:Q6ZPB1]		ENST00000380593	100288797	20	p13	chr6	66595054	66595375	321	trans	6
R_Alu_244	ENSG00000182111.8	-55.0598	1.81372e-229	1.36295e-223	-816.737	ENSG00000182111	ENSG00000182111	chr7	7p11.2	57509883	57533252	zinc finger protein 716 [Source:HGNC Symbol;Acc:32458]	ZNF716	ENST00000420713	441234	7	p11.2	chr2	36090522	36090828	306	trans	2
R_SVA_27	ENSG00000198502.5	54.0383	1.34008e-225	2.86657e-221	2341.26	ENSG00000198502	ENSG00000198502	chr6	6p21.32	32485120	32498064	major histocompatibility complex, class II, DR beta 5 [Source:HGNC Symbol;Acc:4953]	HLA-DRB5	ENST00000374975	3127	6	p21.32	chr6	32561966	32564610	2644	cis	6
R_Alu_2128	ENSG00000249139.1	-51.2409	9.52597e-215	6.92374e-209	-13.4673	ENSG00000249139	ENSG00000249139	chr20	20q13.12	44165625	44176065	EPPIN-WFDC6 readthrough [Source:HGNC Symbol;Acc:38825]	EPPIN-WFDC6	ENST00000504988	100526773	20	q13.12	chr12	56248535	56248809	274	trans	12
R_Alu_2592	ENSG00000249139.1	-51.2409	9.52597e-215	6.92374e-209	-13.4673	ENSG00000249139	ENSG00000249139	chr20	20q13.12	44165625	44176065	EPPIN-WFDC6 readthrough [Source:HGNC Symbol;Acc:38825]	EPPIN-WFDC6	ENST00000504988	100526773	20	q13.12	chr17	7242369	7242659	290	trans	17
R_Alu_1321	ENSG00000185038.10	-50.4379	1.46389e-211	1.03022e-205	-211.146	ENSG00000185038	ENSG00000185038	chr2	2q37.1	234684370	234742069	maestro heat-like repeat family member 2A [Source:HGNC Symbol;Acc:27936]	MROH2A	ENST00000430892	339766	2	q37.1	chr7	127796139	127796141	2	trans	7
R_Alu_1394	ENSG00000185038.10	-50.4379	1.46389e-211	1.03022e-205	-211.146	ENSG00000185038	ENSG00000185038	chr2	2q37.1	234684370	234742069	maestro heat-like repeat family member 2A [Source:HGNC Symbol;Acc:27936]	MROH2A	ENST00000430892	339766	2	q37.1	chr8	42586231	42586239	8	trans	8
R_Alu_2080	ENSG00000168702.12	-49.6667	1.80361e-208	1.24946e-202	-1040.36	ENSG00000168702	ENSG00000168702	chr2	2q22.2	140988992	142889270	low density lipoprotein receptor-related protein 1B [Source:HGNC Symbol;Acc:6693]	LRP1B	ENST00000389484	53353	2	q22.2	chr12	12638726	12639060	334	trans	12
R_Alu_47	ENSG00000261459.1	-49.2484	8.81262e-207	6.01109e-201	-42.9579	ENSG00000261459	ENSG00000261459	chr16	16p11.2	30537244	30546173	KRAB domain-containing protein ZNF747; Uncharacterized protein; cDNA FLJ54920, moderately similar to Homo sapiens zinc finger protein 689 (ZNF689), mRNA [Source:UniProtKB/TrEMBL;Acc:B7Z5R0]		ENST00000569360	65988	16	p11.2	chr1	40072167	40072446	279	trans	1
R_Alu_2544	ENSG00000211876.1	-48.0391	7.5587e-202	5.00189e-196	-1.39907	ENSG00000211876	ENSG00000211876	chr14	14q11.2	23000026	23000088	T cell receptor alpha joining 13 [Source:HGNC Symbol;Acc:12041]	TRAJ13	ENST00000390524	NA	14	q11.2	chr16	67853740	67854027	287	trans	16
R_Alu_2676	ENSG00000211876.1	-48.0391	7.5587e-202	5.00189e-196	-1.39907	ENSG00000211876	ENSG00000211876	chr14	14q11.2	23000026	23000088	T cell receptor alpha joining 13 [Source:HGNC Symbol;Acc:12041]	TRAJ13	ENST00000390524	NA	14	q11.2	chr17	79249251	79249532	281	trans	17
R_Alu_2001	ENSG00000211675.2	-47.2911	9.29082e-199	6.05769e-193	-1379.99	ENSG00000211675	ENSG00000211675	chr22	22q11.22	23237555	23238014	immunoglobulin lambda constant 1 (Mcg marker) [Source:HGNC Symbol;Acc:5855]	IGLC1	ENST00000390321	NA	22	q11.22	chr11	62407694	62408032	338	trans	11
R_Alu_47	ENSG00000263203.1	-44.6429	1.39037e-187	8.93391e-182	-301.312	ENSG00000263203	ENSG00000263203	chr16	16q22.1	69152757	69154331	Alternative protein CHTF8 [Source:UniProtKB/TrEMBL;Acc:L0R4W3]		ENST00000574807	NA	16	q22.1	chr1	40072167	40072446	279	trans	1
R_Alu_244	ENSG00000198685.2	-44.0829	3.58243e-185	2.26904e-179	-2196.51	ENSG00000198685	ENSG00000198685	chr3	3q21.3	128290843	128294929	chromosome 3 open reading frame 27 [Source:HGNC Symbol;Acc:17099]	C3orf27	ENST00000356020	23434	3	q21.3	chr2	36090522	36090828	306	trans	2
R_Alu_2424	ENSG00000239975.1	-42.7087	3.48602e-179	2.14664e-173	-39.9656	ENSG00000239975	ENSG00000239975	chr2	2p11.2	89952792	89953355	immunoglobulin kappa variable 1D-33 [Source:HGNC Symbol;Acc:5753]	IGKV1D-33	ENST00000390265	NA	2	p11.2	chr15	43777528	43777775	247	trans	15
R_Alu_952	ENSG00000239975.1	-42.7087	3.48602e-179	2.14664e-173	-39.9656	ENSG00000239975	ENSG00000239975	chr2	2p11.2	89952792	89953355	immunoglobulin kappa variable 1D-33 [Source:HGNC Symbol;Acc:5753]	IGKV1D-33	ENST00000390265	NA	2	p11.2	chr5	179620033	179620307	274	trans	5
R_Alu_47	ENSG00000273047.1	-42.6087	9.59824e-179	5.82949e-173	-13.6779	ENSG00000273047	ENSG00000273047	chr20	20q13.33	62369623	62371751			ENST00000467211	NA	20	q13.33	chr1	40072167	40072446	279	trans	1
R_Alu_47	ENSG00000214239.1	-41.795	3.80762e-175	2.28131e-169	-2.65825	ENSG00000214239	ENSG00000214239	chr6	6q25.3	159047471	159049322	Uncharacterized protein [Source:UniProtKB/TrEMBL;Acc:H7BYS0]	AL591025.1	ENST00000397897	NA	6	q25.3	chr1	40072167	40072446	279	trans	1
R_Alu_1893	ENSG00000257184.2	-41.6828	1.20216e-174	7.01309e-169	-21.1456	ENSG00000257184	ENSG00000257184	chr7	7p15.2	27203154	27219632	Uncharacterized protein [Source:UniProtKB/TrEMBL;Acc:D6RAR5]		ENST00000470747	NA	7	p15.2	chr10	104933139	104933390	251	trans	10
R_Alu_2493	ENSG00000257184.2	-41.6828	1.20216e-174	7.01309e-169	-21.1456	ENSG00000257184	ENSG00000257184	chr7	7p15.2	27203154	27219632	Uncharacterized protein [Source:UniProtKB/TrEMBL;Acc:D6RAR5]		ENST00000470747	NA	7	p15.2	chr16	3974668	3974684	16	trans	16
R_Alu_28	ENSG00000266996.2	-41.1713	2.30857e-172	1.32927e-166	-2062.21	ENSG00000266996	ENSG00000266996	chr18	18q21.1	44542731	44544607	transcription elongation factor B polypeptide 3C-like 2 [Source:HGNC Symbol;Acc:33511]	TCEB3CL2	ENST00000591973	100506888	18	q21.1	chr1	27559106	27559390	284	trans	1
R_Alu_2451	ENSG00000266996.2	-41.1376	3.26781e-172	1.85748e-166	-2062.77	ENSG00000266996	ENSG00000266996	chr18	18q21.1	44542731	44544607	transcription elongation factor B polypeptide 3C-like 2 [Source:HGNC Symbol;Acc:33511]	TCEB3CL2	ENST00000591973	100506888	18	q21.1	chr15	71709085	71709397	312	trans	15
R_Alu_2777	ENSG00000123689.5	-40.3466	1.19001e-168	6.67857e-163	-834.436	ENSG00000123689	ENSG00000123689	chr1	1q32.2	209848765	209849733	G0/G1switch 2 [Source:HGNC Symbol;Acc:30229]	G0S2	ENST00000367029	50486	1	q32.2	chr19	11212162	11212435	273	trans	19
R_Alu_47	ENSG00000259753.1	-40.0193	3.62033e-167	2.00641e-161	-78.4386	ENSG00000259753	ENSG00000259753	chr17	17q21.32	45331263	45421658	Integrin beta [Source:UniProtKB/TrEMBL;Acc:B4DTY9]		ENST00000560629	NA	17	q21.32	chr1	40072167	40072446	279	trans	1
R_Alu_20	ENSG00000214305.3	-39.467	1.18928e-164	6.27718e-159	-7.80607	ENSG00000214305	ENSG00000214305	chr11	11q22.3	107650219	107652316	Uncharacterized protein [Source:UniProtKB/TrEMBL;Acc:H7BYS4]	AP001024.1	ENST00000398067	NA	11	q22.3	chr1	20266360	20266658	298	trans	1
R_Alu_2379	ENSG00000214305.3	-39.467	1.18928e-164	6.27718e-159	-7.80607	ENSG00000214305	ENSG00000214305	chr11	11q22.3	107650219	107652316	Uncharacterized protein [Source:UniProtKB/TrEMBL;Acc:H7BYS4]	AP001024.1	ENST00000398067	NA	11	q22.3	chr14	83407878	83408061	183	trans	14
R_Alu_380	ENSG00000214305.3	-39.467	1.18928e-164	6.27718e-159	-7.80607	ENSG00000214305	ENSG00000214305	chr11	11q22.3	107650219	107652316	Uncharacterized protein [Source:UniProtKB/TrEMBL;Acc:H7BYS4]	AP001024.1	ENST00000398067	NA	11	q22.3	chr2	189641775	189642057	282	trans	2
R_Alu_410	ENSG00000214305.3	-39.467	1.18928e-164	6.27718e-159	-7.80607	ENSG00000214305	ENSG00000214305	chr11	11q22.3	107650219	107652316	Uncharacterized protein [Source:UniProtKB/TrEMBL;Acc:H7BYS4]	AP001024.1	ENST00000398067	NA	11	q22.3	chr2	216756563	216756851	288	trans	2
R_Alu_2121	ENSG00000196226.2	-38.2863	3.23865e-159	1.65046e-153	-1250.74	ENSG00000196226	ENSG00000196226	chr6	6p22.2	26043455	26043885	histone cluster 1, H2bb [Source:HGNC Symbol;Acc:4751]	HIST1H2BB	ENST00000357905	3018	6	p22.2	chr12	53760149	53760425	276	trans	12
R_Alu_2911	ENSG00000196226.2	-38.2863	3.23865e-159	1.65046e-153	-1250.74	ENSG00000196226	ENSG00000196226	chr6	6p22.2	26043455	26043885	histone cluster 1, H2bb [Source:HGNC Symbol;Acc:4751]	HIST1H2BB	ENST00000357905	3018	6	p22.2	chr20	42327018	42327302	284	trans	20
R_Alu_2939	ENSG00000196226.2	-38.2863	3.23865e-159	1.65046e-153	-1250.74	ENSG00000196226	ENSG00000196226	chr6	6p22.2	26043455	26043885	histone cluster 1, H2bb [Source:HGNC Symbol;Acc:4751]	HIST1H2BB	ENST00000357905	3018	6	p22.2	chr20	62298167	62298444	277	trans	20
R_Alu_1616	ENSG00000072444.10	-38.0933	2.54586e-158	1.24038e-152	-9.9757	ENSG00000072444	ENSG00000072444	chr10	10q11.22	48001603	48055018	N-acylsphingosine amidohydrolase (non-lysosomal ceramidase) 2C [Source:HGNC Symbol;Acc:23457]	ASAH2C	ENST00000420079	NA	10	q11.22	chr9	121768245	121768468	223	trans	9
R_Alu_2130	ENSG00000072444.10	-38.0933	2.54586e-158	1.24038e-152	-9.9757	ENSG00000072444	ENSG00000072444	chr10	10q11.22	48001603	48055018	N-acylsphingosine amidohydrolase (non-lysosomal ceramidase) 2C [Source:HGNC Symbol;Acc:23457]	ASAH2C	ENST00000420079	NA	10	q11.22	chr12	56901022	56901316	294	trans	12
R_Alu_2566	ENSG00000072444.10	-38.0933	2.54586e-158	1.24038e-152	-9.9757	ENSG00000072444	ENSG00000072444	chr10	10q11.22	48001603	48055018	N-acylsphingosine amidohydrolase (non-lysosomal ceramidase) 2C [Source:HGNC Symbol;Acc:23457]	ASAH2C	ENST00000420079	NA	10	q11.22	chr16	87697631	87697967	336	trans	16
R_Alu_826	ENSG00000072444.10	-38.0933	2.54586e-158	1.24038e-152	-9.9757	ENSG00000072444	ENSG00000072444	chr10	10q11.22	48001603	48055018	N-acylsphingosine amidohydrolase (non-lysosomal ceramidase) 2C [Source:HGNC Symbol;Acc:23457]	ASAH2C	ENST00000420079	NA	10	q11.22	chr5	35235840	35236106	266	trans	5
R_Alu_1404	ENSG00000249590.3	-38.0085	6.30897e-158	3.00772e-152	-24.9369	ENSG00000249590	ENSG00000249590	chr22	22q12.2	30805244	30824977	Uncharacterized protein [Source:UniProtKB/TrEMBL;Acc:H7C417]		ENST00000454552	NA	22	q12.2	chr8	55570829	55571130	301	trans	8
R_Alu_2582	ENSG00000249590.3	-38.0085	6.30897e-158	3.00772e-152	-24.9369	ENSG00000249590	ENSG00000249590	chr22	22q12.2	30805244	30824977	Uncharacterized protein [Source:UniProtKB/TrEMBL;Acc:H7C417]		ENST00000454552	NA	22	q12.2	chr17	2571963	2572232	269	trans	17
R_Alu_1040	ENSG00000268662.1	-37.4348	2.99549e-155	1.398e-149	-1.40897	ENSG00000268662	ENSG00000268662	chr1	1q31.1	186364123	186365908	Uncharacterized protein [Source:UniProtKB/TrEMBL;Acc:M0R1Z0]	AL596220.1	ENST00000598663	NA	1	q31.1	chr6	44613494	44613801	307	trans	6
R_Alu_2719	ENSG00000268662.1	-37.4348	2.99549e-155	1.398e-149	-1.40897	ENSG00000268662	ENSG00000268662	chr1	1q31.1	186364123	186365908	Uncharacterized protein [Source:UniProtKB/TrEMBL;Acc:M0R1Z0]	AL596220.1	ENST00000598663	NA	1	q31.1	chr18	56609255	56609555	300	trans	18
R_Alu_2307	ENSG00000170122.4	-37.2629	1.91359e-154	8.83771e-149	-933.263	ENSG00000170122	ENSG00000170122	chr9	9p24.3	116237	118417	forkhead box D4 [Source:HGNC Symbol;Acc:3805]	FOXD4	ENST00000382500	2298	9	p24.3	chr13	113914285	113914518	233	trans	13
R_Alu_20	ENSG00000269295.1	-37.0258	2.48277e-153	1.10078e-147	-15.0666	ENSG00000269295	ENSG00000269295	chr9	9q21.11	71869331	71869642	Tight junction protein 2 (Zona occludens 2) isoform 1 variant; Uncharacterized protein [Source:UniProtKB/TrEMBL;Acc:Q59F31]	AL358113.1	ENST00000600472	NA	9	q21.11	chr1	20266360	20266658	298	trans	1
R_Alu_2379	ENSG00000269295.1	-37.0258	2.48277e-153	1.10078e-147	-15.0666	ENSG00000269295	ENSG00000269295	chr9	9q21.11	71869331	71869642	Tight junction protein 2 (Zona occludens 2) isoform 1 variant; Uncharacterized protein [Source:UniProtKB/TrEMBL;Acc:Q59F31]	AL358113.1	ENST00000600472	NA	9	q21.11	chr14	83407878	83408061	183	trans	14
R_Alu_380	ENSG00000269295.1	-37.0258	2.48277e-153	1.10078e-147	-15.0666	ENSG00000269295	ENSG00000269295	chr9	9q21.11	71869331	71869642	Tight junction protein 2 (Zona occludens 2) isoform 1 variant; Uncharacterized protein [Source:UniProtKB/TrEMBL;Acc:Q59F31]	AL358113.1	ENST00000600472	NA	9	q21.11	chr2	189641775	189642057	282	trans	2
R_Alu_410	ENSG00000269295.1	-37.0258	2.48277e-153	1.10078e-147	-15.0666	ENSG00000269295	ENSG00000269295	chr9	9q21.11	71869331	71869642	Tight junction protein 2 (Zona occludens 2) isoform 1 variant; Uncharacterized protein [Source:UniProtKB/TrEMBL;Acc:Q59F31]	AL358113.1	ENST00000600472	NA	9	q21.11	chr2	216756563	216756851	288	trans	2
R_Alu_244	ENSG00000071462.7	-36.9583	5.16052e-153	2.26534e-147	-3004.92	ENSG00000071462	ENSG00000071462	chr7	7q11.23	73097355	73119491	Williams Beuren syndrome chromosome region 22 [Source:HGNC Symbol;Acc:16405]	WBSCR22	ENST00000464615	114049	7	q11.23	chr2	36090522	36090828	306	trans	2
R_Alu_2121	ENSG00000256018.1	-36.6861	9.89972e-152	4.22038e-146	-3817.68	ENSG00000256018	ENSG00000256018	chr6	6p22.2	26271146	26271612	histone cluster 1, H3g [Source:HGNC Symbol;Acc:4772]	HIST1H3G	ENST00000305910	8968	6	p22.2	chr12	53760149	53760425	276	trans	12
R_Alu_2911	ENSG00000256018.1	-36.6861	9.89972e-152	4.22038e-146	-3817.68	ENSG00000256018	ENSG00000256018	chr6	6p22.2	26271146	26271612	histone cluster 1, H3g [Source:HGNC Symbol;Acc:4772]	HIST1H3G	ENST00000305910	8968	6	p22.2	chr20	42327018	42327302	284	trans	20
R_Alu_2939	ENSG00000256018.1	-36.6861	9.89972e-152	4.22038e-146	-3817.68	ENSG00000256018	ENSG00000256018	chr6	6p22.2	26271146	26271612	histone cluster 1, H3g [Source:HGNC Symbol;Acc:4772]	HIST1H3G	ENST00000305910	8968	6	p22.2	chr20	62298167	62298444	277	trans	20
R_L1_150	ENSG00000268662.1	-36.6398	1.63684e-151	6.9116e-146	-1.40403	ENSG00000268662	ENSG00000268662	chr1	1q31.1	186364123	186365908	Uncharacterized protein [Source:UniProtKB/TrEMBL;Acc:M0R1Z0]	AL596220.1	ENST00000598663	NA	1	q31.1	chr9	69618809	69619852	1043	trans	9
R_Alu_45	ENSG00000196433.7	-36.5932	2.71939e-151	1.12681e-145	-75.4363	ENSG00000196433	ENSG00000196433	chrX	Xp22.33	1733894	1761974	acetylserotonin O-methyltransferase [Source:HGNC Symbol;Acc:750]	ASMT	ENST00000381241	438	X	p22.33	chr1	32766732	32767088	356	trans	1
R_Alu_45	ENSGR0000196433.7	-36.5932	2.71939e-151	1.12681e-145	-75.4363	ENSGR0000196433	ENSGR0000196433	chrY	NANA	1683894	1711974	ASMT	ASMT	NA	NA	Y	p11.32	chr1	32766732	32767088	356	trans	1
R_Alu_2451	ENSG00000248511.1	-36.231	1.41073e-149	5.7914e-144	-8.93071	ENSG00000248511	ENSG00000248511	chr4	4q22.1	93218402	93225329	HCG2045747; Uncharacterized protein [Source:UniProtKB/TrEMBL;Acc:D6RIX9]		ENST00000504213	NA	4	q22.1	chr15	71709085	71709397	312	trans	15
R_Alu_28	ENSG00000248511.1	-36.112	5.17918e-149	2.10667e-143	-8.91758	ENSG00000248511	ENSG00000248511	chr4	4q22.1	93218402	93225329	HCG2045747; Uncharacterized protein [Source:UniProtKB/TrEMBL;Acc:D6RIX9]		ENST00000504213	NA	4	q22.1	chr1	27559106	27559390	284	trans	1
R_Alu_2121	ENSG00000211821.2	-36.0484	1.0385e-148	4.11102e-143	-1213.55	ENSG00000211821	ENSG00000211821	chr14	14q11.2	22891362	22892033	T cell receptor delta variable 2 [Source:HGNC Symbol;Acc:12263]	TRDV2	ENST00000390469	NA	14	q11.2	chr12	53760149	53760425	276	trans	12
R_Alu_2911	ENSG00000211821.2	-36.0484	1.0385e-148	4.11102e-143	-1213.55	ENSG00000211821	ENSG00000211821	chr14	14q11.2	22891362	22892033	T cell receptor delta variable 2 [Source:HGNC Symbol;Acc:12263]	TRDV2	ENST00000390469	NA	14	q11.2	chr20	42327018	42327302	284	trans	20
R_Alu_2939	ENSG00000211821.2	-36.0484	1.0385e-148	4.11102e-143	-1213.55	ENSG00000211821	ENSG00000211821	chr14	14q11.2	22891362	22892033	T cell receptor delta variable 2 [Source:HGNC Symbol;Acc:12263]	TRDV2	ENST00000390469	NA	14	q11.2	chr20	62298167	62298444	277	trans	20
R_Alu_2777	ENSG00000120738.7	-33.7945	7.24934e-138	2.84434e-132	-1271.84	ENSG00000120738	ENSG00000120738	chr5	5q31.2	137801179	137805004	early growth response 1 [Source:HGNC Symbol;Acc:3238]	EGR1	ENST00000239938	1958	5	q31.2	chr19	11212162	11212435	273	trans	19
R_Alu_20	ENSG00000231738.6	-33.5489	1.14124e-136	4.32465e-131	-6.09788	ENSG00000231738	ENSG00000231738	chr12	12q21.31	85408094	85430055	tetraspanin 19 [Source:HGNC Symbol;Acc:31886]	TSPAN19	ENST00000525452	144448	12	q21.31	chr1	20266360	20266658	298	trans	1
R_Alu_2379	ENSG00000231738.6	-33.5489	1.14124e-136	4.32465e-131	-6.09788	ENSG00000231738	ENSG00000231738	chr12	12q21.31	85408094	85430055	tetraspanin 19 [Source:HGNC Symbol;Acc:31886]	TSPAN19	ENST00000525452	144448	12	q21.31	chr14	83407878	83408061	183	trans	14
R_Alu_380	ENSG00000231738.6	-33.5489	1.14124e-136	4.32465e-131	-6.09788	ENSG00000231738	ENSG00000231738	chr12	12q21.31	85408094	85430055	tetraspanin 19 [Source:HGNC Symbol;Acc:31886]	TSPAN19	ENST00000525452	144448	12	q21.31	chr2	189641775	189642057	282	trans	2
R_Alu_410	ENSG00000231738.6	-33.5489	1.14124e-136	4.32465e-131	-6.09788	ENSG00000231738	ENSG00000231738	chr12	12q21.31	85408094	85430055	tetraspanin 19 [Source:HGNC Symbol;Acc:31886]	TSPAN19	ENST00000525452	144448	12	q21.31	chr2	216756563	216756851	288	trans	2
R_Alu_879	ENSG00000170180.15	-33.1031	1.72722e-134	6.48975e-129	-10807.6	ENSG00000170180	ENSG00000170180	chr4	4q31.21	145030457	145061904	glycophorin A (MNS blood group) [Source:HGNC Symbol;Acc:4702]	GYPA	ENST00000360771	2993	4	q31.21	chr5	91403226	91403523	297	trans	5
R_Alu_28	ENSG00000231068.1	-33.0003	5.51556e-134	2.05496e-128	-17.7275	ENSG00000231068	ENSG00000231068	chr21	21q22.11	32090843	32091095	keratin associated protein 21-3 [Source:HGNC Symbol;Acc:34216]	KRTAP21-3	ENST00000444335	100288323	21	q22.11	chr1	27559106	27559390	284	trans	1
R_Alu_2451	ENSG00000231068.1	-32.9511	9.6207e-134	3.55457e-128	-17.7269	ENSG00000231068	ENSG00000231068	chr21	21q22.11	32090843	32091095	keratin associated protein 21-3 [Source:HGNC Symbol;Acc:34216]	KRTAP21-3	ENST00000444335	100288323	21	q22.11	chr15	71709085	71709397	312	trans	15
R_Alu_988	ENSG00000227140.3	-32.4351	3.3258e-131	1.21863e-125	-24.295	ENSG00000227140	ENSG00000227140	chr4	4p16.1	9341129	9342721	ubiquitin specific peptidase 17-like family member 5 [Source:HGNC Symbol;Acc:37177]	USP17L5	ENST00000507227	728386	4	p16.1	chr6	17714011	17714310	299	trans	6
R_Alu_2777	ENSG00000170345.5	-31.463	2.17605e-126	7.90808e-121	-7663.01	ENSG00000170345	ENSG00000170345	chr14	14q24.3	75745477	75748933	FBJ murine osteosarcoma viral oncogene homolog [Source:HGNC Symbol;Acc:3796]	FOS	ENST00000303562	2353	14	q24.3	chr19	11212162	11212435	273	trans	19
R_Alu_2121	ENSG00000171848.9	-31.282	1.73473e-125	6.15294e-120	-1330.62	ENSG00000171848	ENSG00000171848	chr2	2p25.1	10262455	10271545	ribonucleotide reductase M2 [Source:HGNC Symbol;Acc:10452]	RRM2	ENST00000360566	6241	2	p25.1	chr12	53760149	53760425	276	trans	12
R_Alu_2911	ENSG00000171848.9	-31.282	1.73473e-125	6.15294e-120	-1330.62	ENSG00000171848	ENSG00000171848	chr2	2p25.1	10262455	10271545	ribonucleotide reductase M2 [Source:HGNC Symbol;Acc:10452]	RRM2	ENST00000360566	6241	2	p25.1	chr20	42327018	42327302	284	trans	20
R_Alu_2939	ENSG00000171848.9	-31.282	1.73473e-125	6.15294e-120	-1330.62	ENSG00000171848	ENSG00000171848	chr2	2p25.1	10262455	10271545	ribonucleotide reductase M2 [Source:HGNC Symbol;Acc:10452]	RRM2	ENST00000360566	6241	2	p25.1	chr20	62298167	62298444	277	trans	20
R_Alu_20	ENSG00000255245.3	-30.6194	3.54879e-122	1.2197e-116	-4.16297	ENSG00000255245	ENSG00000255245	chr11	11q23.3	117690878	117747382	FXYD6-FXYD2 readthrough [Source:HGNC Symbol;Acc:39978]	FXYD6-FXYD2	ENST00000532984	100533181	11	q23.3	chr1	20266360	20266658	298	trans	1
R_Alu_2379	ENSG00000255245.3	-30.6194	3.54879e-122	1.2197e-116	-4.16297	ENSG00000255245	ENSG00000255245	chr11	11q23.3	117690878	117747382	FXYD6-FXYD2 readthrough [Source:HGNC Symbol;Acc:39978]	FXYD6-FXYD2	ENST00000532984	100533181	11	q23.3	chr14	83407878	83408061	183	trans	14
R_Alu_380	ENSG00000255245.3	-30.6194	3.54879e-122	1.2197e-116	-4.16297	ENSG00000255245	ENSG00000255245	chr11	11q23.3	117690878	117747382	FXYD6-FXYD2 readthrough [Source:HGNC Symbol;Acc:39978]	FXYD6-FXYD2	ENST00000532984	100533181	11	q23.3	chr2	189641775	189642057	282	trans	2
R_Alu_410	ENSG00000255245.3	-30.6194	3.54879e-122	1.2197e-116	-4.16297	ENSG00000255245	ENSG00000255245	chr11	11q23.3	117690878	117747382	FXYD6-FXYD2 readthrough [Source:HGNC Symbol;Acc:39978]	FXYD6-FXYD2	ENST00000532984	100533181	11	q23.3	chr2	216756563	216756851	288	trans	2
R_Alu_28	ENSG00000181617.5	-30.5522	7.71431e-122	2.63097e-116	-16.096	ENSG00000181617	ENSG00000181617	chr4	4q13.3	71091788	71100969	follicular dendritic cell secreted protein [Source:HGNC Symbol;Acc:19215]	FDCSP	ENST00000317987	260436	4	q13.3	chr1	27559106	27559390	284	trans	1
R_Alu_2128	ENSG00000211674.2	-30.4878	1.62289e-121	5.451e-116	-3.66044	ENSG00000211674	ENSG00000211674	chr22	22q11.22	23235872	23235998	immunoglobulin lambda joining 1 [Source:HGNC Symbol;Acc:5863]	IGLJ1	ENST00000390320	NA	22	q11.22	chr12	56248535	56248809	274	trans	12
R_Alu_2592	ENSG00000211674.2	-30.4878	1.62289e-121	5.451e-116	-3.66044	ENSG00000211674	ENSG00000211674	chr22	22q11.22	23235872	23235998	immunoglobulin lambda joining 1 [Source:HGNC Symbol;Acc:5863]	IGLJ1	ENST00000390320	NA	22	q11.22	chr17	7242369	7242659	290	trans	17
R_Alu_2451	ENSG00000181617.5	-30.4771	1.8359e-121	6.1201e-116	-16.0887	ENSG00000181617	ENSG00000181617	chr4	4q13.3	71091788	71100969	follicular dendritic cell secreted protein [Source:HGNC Symbol;Acc:19215]	FDCSP	ENST00000317987	260436	4	q13.3	chr15	71709085	71709397	312	trans	15
R_SVA_25	ENSG00000234745.5	30.0098	4.09821e-119	5.84431e-115	24858.1	ENSG00000234745	ENSG00000234745	chr6	6p21.33	31321649	31324965	major histocompatibility complex, class I, B [Source:HGNC Symbol;Acc:4932]	HLA-B	ENST00000481849	3106	6	p21.33	chr6	31211631	31213116	1485	cis	6
R_Alu_2001	ENSG00000240505.4	-30.2648	2.1364e-120	7.06869e-115	-517.377	ENSG00000240505	ENSG00000240505	chr17	17p11.2	16832849	16875432	tumor necrosis factor receptor superfamily, member 13B [Source:HGNC Symbol;Acc:18153]	TNFRSF13B	ENST00000584950	23495	17	p11.2	chr11	62407694	62408032	338	trans	11
R_Alu_2121	ENSG00000257127.2	-30.198	4.62899e-120	1.49805e-114	-672.727	ENSG00000257127	ENSG00000257127	chr12	12q22	92815307	92824778	chronic lymphocytic leukemia up-regulated 1 [Source:HGNC Symbol;Acc:29841]	CLLU1	ENST00000589406	574028	12	q22	chr12	53760149	53760425	276	trans	12
R_Alu_2911	ENSG00000257127.2	-30.198	4.62899e-120	1.49805e-114	-672.727	ENSG00000257127	ENSG00000257127	chr12	12q22	92815307	92824778	chronic lymphocytic leukemia up-regulated 1 [Source:HGNC Symbol;Acc:29841]	CLLU1	ENST00000589406	574028	12	q22	chr20	42327018	42327302	284	trans	20
R_Alu_2939	ENSG00000257127.2	-30.198	4.62899e-120	1.49805e-114	-672.727	ENSG00000257127	ENSG00000257127	chr12	12q22	92815307	92824778	chronic lymphocytic leukemia up-regulated 1 [Source:HGNC Symbol;Acc:29841]	CLLU1	ENST00000589406	574028	12	q22	chr20	62298167	62298444	277	trans	20
R_Alu_28	ENSG00000205850.6	-29.8183	3.7803e-118	1.21453e-112	-31.0355	ENSG00000205850	ENSG00000205850	chr13	13q12.12	24895264	24895566	protein PCOTH isoform 1 [Source:RefSeq peptide;Acc:NP_001014442]	AL359736.1	ENST00000422229	542767	13	q12.12	chr1	27559106	27559390	284	trans	1
R_Alu_2818	ENSG00000173889.11	-29.7867	5.45498e-118	1.72753e-112	-31833.6	ENSG00000173889	ENSG00000173889	chr3	3q26.2	169804520	169899537	polyhomeotic homolog 3 (Drosophila) [Source:HGNC Symbol;Acc:15682]	PHC3	ENST00000484068	80012	3	q26.2	chr19	34812133	34812234	101	trans	19
R_Alu_566	ENSG00000173889.11	-29.7867	5.45498e-118	1.72753e-112	-31833.6	ENSG00000173889	ENSG00000173889	chr3	3q26.2	169804520	169899537	polyhomeotic homolog 3 (Drosophila) [Source:HGNC Symbol;Acc:15682]	PHC3	ENST00000484068	80012	3	q26.2	chr3	185113164	185113474	310	trans	3
R_Alu_2451	ENSG00000205850.6	-29.7345	1.00084e-117	3.14708e-112	-31.0163	ENSG00000205850	ENSG00000205850	chr13	13q12.12	24895264	24895566	protein PCOTH isoform 1 [Source:RefSeq peptide;Acc:NP_001014442]	AL359736.1	ENST00000422229	542767	13	q12.12	chr15	71709085	71709397	312	trans	15
R_Alu_2121	ENSG00000256316.1	-29.5653	7.15126e-117	2.20182e-111	-4394.28	ENSG00000256316	ENSG00000256316	chr6	6p22.2	26250370	26250835	histone cluster 1, H3f [Source:HGNC Symbol;Acc:4773]	HIST1H3F	ENST00000446824	8968	6	p22.2	chr12	53760149	53760425	276	trans	12
R_Alu_2911	ENSG00000256316.1	-29.5653	7.15126e-117	2.20182e-111	-4394.28	ENSG00000256316	ENSG00000256316	chr6	6p22.2	26250370	26250835	histone cluster 1, H3f [Source:HGNC Symbol;Acc:4773]	HIST1H3F	ENST00000446824	8968	6	p22.2	chr20	42327018	42327302	284	trans	20
R_Alu_2939	ENSG00000256316.1	-29.5653	7.15126e-117	2.20182e-111	-4394.28	ENSG00000256316	ENSG00000256316	chr6	6p22.2	26250370	26250835	histone cluster 1, H3f [Source:HGNC Symbol;Acc:4773]	HIST1H3F	ENST00000446824	8968	6	p22.2	chr20	62298167	62298444	277	trans	20
R_Alu_2121	ENSG00000182611.3	-29.3698	6.96809e-116	2.10164e-110	-4841.62	ENSG00000182611	ENSG00000182611	chr6	6p22.1	27782112	27782607	histone cluster 1, H2aj [Source:HGNC Symbol;Acc:4727]	HIST1H2AJ	ENST00000333151	8331	6	p22.1	chr12	53760149	53760425	276	trans	12
R_Alu_2911	ENSG00000182611.3	-29.3698	6.96809e-116	2.10164e-110	-4841.62	ENSG00000182611	ENSG00000182611	chr6	6p22.1	27782112	27782607	histone cluster 1, H2aj [Source:HGNC Symbol;Acc:4727]	HIST1H2AJ	ENST00000333151	8331	6	p22.1	chr20	42327018	42327302	284	trans	20
R_Alu_2939	ENSG00000182611.3	-29.3698	6.96809e-116	2.10164e-110	-4841.62	ENSG00000182611	ENSG00000182611	chr6	6p22.1	27782112	27782607	histone cluster 1, H2aj [Source:HGNC Symbol;Acc:4727]	HIST1H2AJ	ENST00000333151	8331	6	p22.1	chr20	62298167	62298444	277	trans	20
R_Alu_2121	ENSG00000145386.5	-29.1823	6.20079e-115	1.83281e-109	-618.117	ENSG00000145386	ENSG00000145386	chr4	4q27	122737599	122745087	cyclin A2 [Source:HGNC Symbol;Acc:1578]	CCNA2	ENST00000274026	890	4	q27	chr12	53760149	53760425	276	trans	12
R_Alu_2911	ENSG00000145386.5	-29.1823	6.20079e-115	1.83281e-109	-618.117	ENSG00000145386	ENSG00000145386	chr4	4q27	122737599	122745087	cyclin A2 [Source:HGNC Symbol;Acc:1578]	CCNA2	ENST00000274026	890	4	q27	chr20	42327018	42327302	284	trans	20
R_Alu_2939	ENSG00000145386.5	-29.1823	6.20079e-115	1.83281e-109	-618.117	ENSG00000145386	ENSG00000145386	chr4	4q27	122737599	122745087	cyclin A2 [Source:HGNC Symbol;Acc:1578]	CCNA2	ENST00000274026	890	4	q27	chr20	62298167	62298444	277	trans	20
R_Alu_2080	ENSG00000240382.1	-28.8245	4.04894e-113	1.18885e-107	-159.9	ENSG00000240382	ENSG00000240382	chr2	2p11.2	89416833	89417335	immunoglobulin kappa variable 1-17 [Source:HGNC Symbol;Acc:5733]	IGKV1-17	ENST00000490686	NA	2	p11.2	chr12	12638726	12639060	334	trans	12
R_Alu_2121	ENSG00000157456.3	-28.7829	6.58558e-113	1.89598e-107	-245.601	ENSG00000157456	ENSG00000157456	chr15	15q22.2	59397277	59417244	cyclin B2 [Source:HGNC Symbol;Acc:1580]	CCNB2	ENST00000288207	9133	15	q22.2	chr12	53760149	53760425	276	trans	12
R_Alu_2911	ENSG00000157456.3	-28.7829	6.58558e-113	1.89598e-107	-245.601	ENSG00000157456	ENSG00000157456	chr15	15q22.2	59397277	59417244	cyclin B2 [Source:HGNC Symbol;Acc:1580]	CCNB2	ENST00000288207	9133	15	q22.2	chr20	42327018	42327302	284	trans	20
R_Alu_2939	ENSG00000157456.3	-28.7829	6.58558e-113	1.89598e-107	-245.601	ENSG00000157456	ENSG00000157456	chr15	15q22.2	59397277	59417244	cyclin B2 [Source:HGNC Symbol;Acc:1580]	CCNB2	ENST00000288207	9133	15	q22.2	chr20	62298167	62298444	277	trans	20
R_Alu_2121	ENSG00000185130.4	-28.4143	4.93309e-111	1.3931e-105	-2242.09	ENSG00000185130	ENSG00000185130	chr6	6p22.1	27775257	27775709	histone cluster 1, H2bl [Source:HGNC Symbol;Acc:4748]	HIST1H2BL	ENST00000377401	8340	6	p22.1	chr12	53760149	53760425	276	trans	12
R_Alu_2911	ENSG00000185130.4	-28.4143	4.93309e-111	1.3931e-105	-2242.09	ENSG00000185130	ENSG00000185130	chr6	6p22.1	27775257	27775709	histone cluster 1, H2bl [Source:HGNC Symbol;Acc:4748]	HIST1H2BL	ENST00000377401	8340	6	p22.1	chr20	42327018	42327302	284	trans	20
R_Alu_2939	ENSG00000185130.4	-28.4143	4.93309e-111	1.3931e-105	-2242.09	ENSG00000185130	ENSG00000185130	chr6	6p22.1	27775257	27775709	histone cluster 1, H2bl [Source:HGNC Symbol;Acc:4748]	HIST1H2BL	ENST00000377401	8340	6	p22.1	chr20	62298167	62298444	277	trans	20
R_Alu_28	ENSG00000232948.1	-28.4031	5.627e-111	1.56907e-105	-3.50484	ENSG00000232948	ENSG00000232948	chr8	8p23.1	12168471	12175825	defensin, beta 130 [Source:HGNC Symbol;Acc:18107]	DEFB130	ENST00000400079	100133267	8	p23.1	chr1	27559106	27559390	284	trans	1
R_Alu_28	ENSG00000233050.1	-28.4031	5.627e-111	1.56907e-105	-3.50484	ENSG00000233050	ENSG00000233050	chr8	8p23.1	11921898	11929256	beta-defensin 130-like precursor [Source:RefSeq peptide;Acc:NP_001182186]		ENST00000437818	100133267	8	p23.1	chr1	27559106	27559390	284	trans	1
R_Alu_2451	ENSG00000232948.1	-28.3606	9.25973e-111	2.54997e-105	-3.50435	ENSG00000232948	ENSG00000232948	chr8	8p23.1	12168471	12175825	defensin, beta 130 [Source:HGNC Symbol;Acc:18107]	DEFB130	ENST00000400079	100133267	8	p23.1	chr15	71709085	71709397	312	trans	15
R_Alu_2451	ENSG00000233050.1	-28.3606	9.25973e-111	2.54997e-105	-3.50435	ENSG00000233050	ENSG00000233050	chr8	8p23.1	11921898	11929256	beta-defensin 130-like precursor [Source:RefSeq peptide;Acc:NP_001182186]		ENST00000437818	100133267	8	p23.1	chr15	71709085	71709397	312	trans	15
R_Alu_2121	ENSG00000166803.6	-28.3172	1.54035e-110	4.16424e-105	-313.11	ENSG00000166803	ENSG00000166803	chr15	15q22.31	64657193	64679886	KIAA0101 [Source:HGNC Symbol;Acc:28961]	KIAA0101	ENST00000300035	9768	15	q22.31	chr12	53760149	53760425	276	trans	12
R_Alu_2911	ENSG00000166803.6	-28.3172	1.54035e-110	4.16424e-105	-313.11	ENSG00000166803	ENSG00000166803	chr15	15q22.31	64657193	64679886	KIAA0101 [Source:HGNC Symbol;Acc:28961]	KIAA0101	ENST00000300035	9768	15	q22.31	chr20	42327018	42327302	284	trans	20
R_Alu_2939	ENSG00000166803.6	-28.3172	1.54035e-110	4.16424e-105	-313.11	ENSG00000166803	ENSG00000166803	chr15	15q22.31	64657193	64679886	KIAA0101 [Source:HGNC Symbol;Acc:28961]	KIAA0101	ENST00000300035	9768	15	q22.31	chr20	62298167	62298444	277	trans	20
R_Alu_2818	ENSG00000124523.10	-28.1101	1.75179e-109	4.67881e-104	-2511.18	ENSG00000124523	ENSG00000124523	chr6	6p23	13574816	13614790	sirtuin 5 [Source:HGNC Symbol;Acc:14933]	SIRT5	ENST00000379250	23408	6	p23	chr19	34812133	34812234	101	trans	19
R_Alu_566	ENSG00000124523.10	-28.1101	1.75179e-109	4.67881e-104	-2511.18	ENSG00000124523	ENSG00000124523	chr6	6p23	13574816	13614790	sirtuin 5 [Source:HGNC Symbol;Acc:14933]	SIRT5	ENST00000379250	23408	6	p23	chr3	185113164	185113474	310	trans	3
R_Alu_1636	ENSG00000173262.7	-28.0984	2.0101e-109	5.30481e-104	-896.046	ENSG00000173262	ENSG00000173262	chr12	12p13.31	7965108	8043744	solute carrier family 2 (facilitated glucose transporter), member 14 [Source:HGNC Symbol;Acc:18301]	SLC2A14	ENST00000340749	144195	12	p13.31	chr9	140238058	140238384	326	trans	9
R_Alu_2954	ENSG00000173262.7	-28.0984	2.0101e-109	5.30481e-104	-896.046	ENSG00000173262	ENSG00000173262	chr12	12p13.31	7965108	8043744	solute carrier family 2 (facilitated glucose transporter), member 14 [Source:HGNC Symbol;Acc:18301]	SLC2A14	ENST00000340749	144195	12	p13.31	chr21	21472227	21472508	281	trans	21
R_Alu_2102	ENSG00000269095.1	-28.0855	2.33987e-109	6.13857e-104	-2.32746	ENSG00000269095	ENSG00000269095	chr19	19p13.11	17346749	17366257	Uncharacterized protein [Source:UniProtKB/TrEMBL;Acc:M0R384]		ENST00000594059	NA	19	p13.11	chr12	32199205	32199522	317	trans	12
R_L1_160	ENSG00000269095.1	-28.0839	2.38293e-109	6.21476e-104	-2.3274	ENSG00000269095	ENSG00000269095	chr19	19p13.11	17346749	17366257	Uncharacterized protein [Source:UniProtKB/TrEMBL;Acc:M0R384]		ENST00000594059	NA	19	p13.11	chrX	124115722	124115806	84	trans	X
R_Alu_2520	ENSG00000269095.1	-28.0829	2.41069e-109	6.25039e-104	-2.32741	ENSG00000269095	ENSG00000269095	chr19	19p13.11	17346749	17366257	Uncharacterized protein [Source:UniProtKB/TrEMBL;Acc:M0R384]		ENST00000594059	NA	19	p13.11	chr16	33868252	33868359	107	trans	16
R_Alu_1893	ENSG00000257411.1	-28.0591	3.18906e-109	8.17293e-104	-18.6963	ENSG00000257411	ENSG00000257411	chr12	12q13.2	56495115	56503073	Uncharacterized protein [Source:UniProtKB/TrEMBL;Acc:H0YIN7]		ENST00000548861	NA	12	q13.2	chr10	104933139	104933390	251	trans	10
R_Alu_2493	ENSG00000257411.1	-28.0591	3.18906e-109	8.17293e-104	-18.6963	ENSG00000257411	ENSG00000257411	chr12	12q13.2	56495115	56503073	Uncharacterized protein [Source:UniProtKB/TrEMBL;Acc:H0YIN7]		ENST00000548861	NA	12	q13.2	chr16	3974668	3974684	16	trans	16
R_L1_35	ENSG00000242185.3	-27.9624	9.94045e-109	2.5329e-103	-67.3433	ENSG00000242185	ENSG00000242185	chrX	Xq26.3	134866214	134874614	cancer/testis antigen family 45, member A2 [Source:HGNC Symbol;Acc:28400]	CT45A2	ENST00000370736	101060211	X	q26.3	chr14	19728387	19728453	66	trans	14
R_Alu_28	ENSG00000122861.11	-27.7554	1.13456e-107	2.87442e-102	-243.795	ENSG00000122861	ENSG00000122861	chr10	10q22.2	75668935	75677255	plasminogen activator, urokinase [Source:HGNC Symbol;Acc:9052]	PLAU	ENST00000481390	5328	10	q22.2	chr1	27559106	27559390	284	trans	1
R_Alu_2451	ENSG00000122861.11	-27.7028	2.10704e-107	5.30788e-102	-243.715	ENSG00000122861	ENSG00000122861	chr10	10q22.2	75668935	75677255	plasminogen activator, urokinase [Source:HGNC Symbol;Acc:9052]	PLAU	ENST00000481390	5328	10	q22.2	chr15	71709085	71709397	312	trans	15
R_L1_141	ENSG00000268133.1	-27.4414	4.58782e-106	1.1492e-100	-2.41765	ENSG00000268133	ENSG00000268133	chr19	19q13.43	57874934	57909952	Uncharacterized protein [Source:UniProtKB/TrEMBL;Acc:M0R2Z0]		ENST00000597658	NA	19	q13.43	chr8	40289707	40295768	6061	trans	8
R_Alu_1838	ENSG00000111341.5	-27.3561	1.25439e-105	3.08974e-100	-180.247	ENSG00000111341	ENSG00000111341	chr12	12p12.3	15034115	15038860	matrix Gla protein [Source:HGNC Symbol;Acc:7060]	MGP	ENST00000539261	4256	12	p12.3	chr10	43648525	43648783	258	trans	10
R_Alu_279	ENSG00000111341.5	-27.3561	1.25439e-105	3.08974e-100	-180.247	ENSG00000111341	ENSG00000111341	chr12	12p12.3	15034115	15038860	matrix Gla protein [Source:HGNC Symbol;Acc:7060]	MGP	ENST00000539261	4256	12	p12.3	chr2	74511290	74511607	317	trans	2
R_Alu_92	ENSG00000111341.5	-27.3561	1.25439e-105	3.08974e-100	-180.247	ENSG00000111341	ENSG00000111341	chr12	12p12.3	15034115	15038860	matrix Gla protein [Source:HGNC Symbol;Acc:7060]	MGP	ENST00000539261	4256	12	p12.3	chr1	80221380	80221622	242	trans	1
R_Alu_1404	ENSG00000269099.1	-27.1464	1.48986e-104	3.6294e-99	-2.30591	ENSG00000269099	ENSG00000269099	chr13	13q12.13	25591541	25591675	Lymphocyte-specific protein 1; Uncharacterized protein [Source:UniProtKB/TrEMBL;Acc:O43649]		ENST00000599825	NA	13	q12.13	chr8	55570829	55571130	301	trans	8
R_Alu_2582	ENSG00000269099.1	-27.1464	1.48986e-104	3.6294e-99	-2.30591	ENSG00000269099	ENSG00000269099	chr13	13q12.13	25591541	25591675	Lymphocyte-specific protein 1; Uncharacterized protein [Source:UniProtKB/TrEMBL;Acc:O43649]		ENST00000599825	NA	13	q12.13	chr17	2571963	2572232	269	trans	17
R_Alu_2492	ENSG00000267802.1	-27.057	4.28208e-104	1.02071e-98	-0.987057	ENSG00000267802	ENSG00000267802	chr14	14q22.1	52436014	52436247	HCG2013195; Uncharacterized protein [Source:UniProtKB/TrEMBL;Acc:M0R394]	AL358333.1	ENST00000597846	NA	14	q22.1	chr16	3720148	3720384	236	trans	16
R_Alu_2560	ENSG00000267802.1	-27.057	4.28208e-104	1.02071e-98	-0.987057	ENSG00000267802	ENSG00000267802	chr14	14q22.1	52436014	52436247	HCG2013195; Uncharacterized protein [Source:UniProtKB/TrEMBL;Acc:M0R394]	AL358333.1	ENST00000597846	NA	14	q22.1	chr16	81784290	81784577	287	trans	16
R_Alu_2937	ENSG00000267802.1	-27.057	4.28208e-104	1.02071e-98	-0.987057	ENSG00000267802	ENSG00000267802	chr14	14q22.1	52436014	52436247	HCG2013195; Uncharacterized protein [Source:UniProtKB/TrEMBL;Acc:M0R394]	AL358333.1	ENST00000597846	NA	14	q22.1	chr20	60955164	60955289	125	trans	20
R_Alu_840	ENSG00000267802.1	-27.057	4.28208e-104	1.02071e-98	-0.987057	ENSG00000267802	ENSG00000267802	chr14	14q22.1	52436014	52436247	HCG2013195; Uncharacterized protein [Source:UniProtKB/TrEMBL;Acc:M0R394]	AL358333.1	ENST00000597846	NA	14	q22.1	chr5	56458213	56458467	254	trans	5
R_Alu_28	ENSG00000105852.6	-27.0354	5.52588e-104	1.31015e-98	-23.025	ENSG00000105852	ENSG00000105852	chr7	7q21.3	94989256	95025680	paraoxonase 3 [Source:HGNC Symbol;Acc:9206]	PON3	ENST00000265627	5446	7	q21.3	chr1	27559106	27559390	284	trans	1
R_Alu_2121	ENSG00000169715.10	-27.0264	6.14581e-104	1.43413e-98	-442.86	ENSG00000169715	ENSG00000169715	chr16	16q12.2	56659387	56661024	metallothionein 1E [Source:HGNC Symbol;Acc:7397]	MT1E	ENST00000306061	4493	16	q12.2	chr12	53760149	53760425	276	trans	12
R_Alu_2911	ENSG00000169715.10	-27.0264	6.14581e-104	1.43413e-98	-442.86	ENSG00000169715	ENSG00000169715	chr16	16q12.2	56659387	56661024	metallothionein 1E [Source:HGNC Symbol;Acc:7397]	MT1E	ENST00000306061	4493	16	q12.2	chr20	42327018	42327302	284	trans	20
R_Alu_2939	ENSG00000169715.10	-27.0264	6.14581e-104	1.43413e-98	-442.86	ENSG00000169715	ENSG00000169715	chr16	16q12.2	56659387	56661024	metallothionein 1E [Source:HGNC Symbol;Acc:7397]	MT1E	ENST00000306061	4493	16	q12.2	chr20	62298167	62298444	277	trans	20
R_Alu_2451	ENSG00000105852.6	-27.0169	6.87927e-104	1.59687e-98	-23.0291	ENSG00000105852	ENSG00000105852	chr7	7q21.3	94989256	95025680	paraoxonase 3 [Source:HGNC Symbol;Acc:9206]	PON3	ENST00000265627	5446	7	q21.3	chr15	71709085	71709397	312	trans	15
R_Alu_2451	ENSG00000256715.1	-26.9972	8.68348e-104	2.00518e-98	-4.02995	ENSG00000256715	ENSG00000256715	chr21	21q11.2	14741931	14745386	Uncharacterized protein [Source:UniProtKB/TrEMBL;Acc:F5GZX1]	AL050302.1	ENST00000540061	NA	21	q11.2	chr15	71709085	71709397	312	trans	15
R_Alu_28	ENSG00000256715.1	-26.9899	9.4582e-104	2.17277e-98	-4.02755	ENSG00000256715	ENSG00000256715	chr21	21q11.2	14741931	14745386	Uncharacterized protein [Source:UniProtKB/TrEMBL;Acc:F5GZX1]	AL050302.1	ENST00000540061	NA	21	q11.2	chr1	27559106	27559390	284	trans	1
R_Alu_42	ENSG00000257062.2	-26.8852	3.26072e-103	7.452e-98	-3.63109	ENSG00000257062	ENSG00000257062	chr12	12p12.2	21200113	21329829	Uncharacterized protein [Source:UniProtKB/TrEMBL;Acc:K7EP34]		ENST00000543498	NA	12	p12.2	chr1	32484109	32484389	280	trans	1
R_Alu_1893	ENSG00000270299.1	-26.7943	9.55585e-103	2.1616e-97	-17.3431	ENSG00000270299	ENSG00000270299	chr20	20p13	627270	656444	Uncharacterized protein [Source:UniProtKB/TrEMBL;Acc:S4R3F8]		ENST00000488788	NA	20	p13	chr10	104933139	104933390	251	trans	10
R_Alu_2493	ENSG00000270299.1	-26.7943	9.55585e-103	2.1616e-97	-17.3431	ENSG00000270299	ENSG00000270299	chr20	20p13	627270	656444	Uncharacterized protein [Source:UniProtKB/TrEMBL;Acc:S4R3F8]		ENST00000488788	NA	20	p13	chr16	3974668	3974684	16	trans	16
R_Alu_2424	ENSG00000204306.2	-26.6309	6.60741e-102	1.47954e-96	-9.19062	ENSG00000204306	ENSG00000204306	chr11	11q23.3	120382511	120385732	Uncharacterized protein [Source:UniProtKB/TrEMBL;Acc:Q3C1X2]	AP002348.1	ENST00000375081	NA	11	q23.3	chr15	43777528	43777775	247	trans	15
R_Alu_952	ENSG00000204306.2	-26.6309	6.60741e-102	1.47954e-96	-9.19062	ENSG00000204306	ENSG00000204306	chr11	11q23.3	120382511	120385732	Uncharacterized protein [Source:UniProtKB/TrEMBL;Acc:Q3C1X2]	AP002348.1	ENST00000375081	NA	11	q23.3	chr5	179620033	179620307	274	trans	5
R_Alu_2424	ENSG00000227551.1	-26.627	6.92081e-102	1.53422e-96	-37.58	ENSG00000227551	ENSG00000227551	chr4	4p16.1	9221878	9223470	ubiquitin specific peptidase 17-like family member 12 [Source:HGNC Symbol;Acc:44440]	USP17L12	ENST00000415041	100287205	4	p16.1	chr15	43777528	43777775	247	trans	15
R_Alu_952	ENSG00000227551.1	-26.627	6.92081e-102	1.53422e-96	-37.58	ENSG00000227551	ENSG00000227551	chr4	4p16.1	9221878	9223470	ubiquitin specific peptidase 17-like family member 12 [Source:HGNC Symbol;Acc:44440]	USP17L12	ENST00000415041	100287205	4	p16.1	chr5	179620033	179620307	274	trans	5
R_Alu_2121	ENSG00000197153.3	-26.5139	2.63905e-101	5.76386e-96	-2598.48	ENSG00000197153	ENSG00000197153	chr6	6p22.1	27858093	27860884	histone cluster 1, H3j [Source:HGNC Symbol;Acc:4774]	HIST1H3J	ENST00000479986	8968	6	p22.1	chr12	53760149	53760425	276	trans	12
R_Alu_2911	ENSG00000197153.3	-26.5139	2.63905e-101	5.76386e-96	-2598.48	ENSG00000197153	ENSG00000197153	chr6	6p22.1	27858093	27860884	histone cluster 1, H3j [Source:HGNC Symbol;Acc:4774]	HIST1H3J	ENST00000479986	8968	6	p22.1	chr20	42327018	42327302	284	trans	20
R_Alu_2939	ENSG00000197153.3	-26.5139	2.63905e-101	5.76386e-96	-2598.48	ENSG00000197153	ENSG00000197153	chr6	6p22.1	27858093	27860884	histone cluster 1, H3j [Source:HGNC Symbol;Acc:4774]	HIST1H3J	ENST00000479986	8968	6	p22.1	chr20	62298167	62298444	277	trans	20
R_Alu_1404	ENSG00000269121.1	-26.4181	8.2165e-101	1.77703e-95	-2.17252	ENSG00000269121	ENSG00000269121	chr16	16p13.13	12062000	12062333	Uncharacterized protein [Source:UniProtKB/TrEMBL;Acc:M0QYP7]	AC007216.2	ENST00000597717	NA	16	p13.13	chr8	55570829	55571130	301	trans	8
R_Alu_2582	ENSG00000269121.1	-26.4181	8.2165e-101	1.77703e-95	-2.17252	ENSG00000269121	ENSG00000269121	chr16	16p13.13	12062000	12062333	Uncharacterized protein [Source:UniProtKB/TrEMBL;Acc:M0QYP7]	AC007216.2	ENST00000597717	NA	16	p13.13	chr17	2571963	2572232	269	trans	17
R_Alu_2121	ENSG00000184357.3	-26.0568	5.95064e-99	1.26842e-93	-8368.65	ENSG00000184357	ENSG00000184357	chr6	6p22.1	27834570	27835359	histone cluster 1, H1b [Source:HGNC Symbol;Acc:4719]	HIST1H1B	ENST00000331442	3009	6	p22.1	chr12	53760149	53760425	276	trans	12
R_Alu_2911	ENSG00000184357.3	-26.0568	5.95064e-99	1.26842e-93	-8368.65	ENSG00000184357	ENSG00000184357	chr6	6p22.1	27834570	27835359	histone cluster 1, H1b [Source:HGNC Symbol;Acc:4719]	HIST1H1B	ENST00000331442	3009	6	p22.1	chr20	42327018	42327302	284	trans	20
R_Alu_2939	ENSG00000184357.3	-26.0568	5.95064e-99	1.26842e-93	-8368.65	ENSG00000184357	ENSG00000184357	chr6	6p22.1	27834570	27835359	histone cluster 1, H1b [Source:HGNC Symbol;Acc:4719]	HIST1H1B	ENST00000331442	3009	6	p22.1	chr20	62298167	62298444	277	trans	20
R_Alu_2780	ENSG00000189064.8	-26.0554	6.0559e-99	1.28468e-93	-2.60378	ENSG00000189064	ENSG00000189064	chrX	Xp11.23	49354132	49361430	G antigen 2A [Source:HGNC Symbol;Acc:4099]	GAGE2A	ENST00000362097	729447	X	p11.23	chr19	12151052	12151319	267	trans	19
R_Alu_2121	ENSG00000172215.5	-25.9353	2.51776e-98	5.2655e-93	-3883.59	ENSG00000172215	ENSG00000172215	chr3	3p21.31	45982425	45989845	chemokine (C-X-C motif) receptor 6 [Source:HGNC Symbol;Acc:16647]	CXCR6	ENST00000438735	10663	3	p21.31	chr12	53760149	53760425	276	trans	12
R_Alu_2911	ENSG00000172215.5	-25.9353	2.51776e-98	5.2655e-93	-3883.59	ENSG00000172215	ENSG00000172215	chr3	3p21.31	45982425	45989845	chemokine (C-X-C motif) receptor 6 [Source:HGNC Symbol;Acc:16647]	CXCR6	ENST00000438735	10663	3	p21.31	chr20	42327018	42327302	284	trans	20
R_Alu_2939	ENSG00000172215.5	-25.9353	2.51776e-98	5.2655e-93	-3883.59	ENSG00000172215	ENSG00000172215	chr3	3p21.31	45982425	45989845	chemokine (C-X-C motif) receptor 6 [Source:HGNC Symbol;Acc:16647]	CXCR6	ENST00000438735	10663	3	p21.31	chr20	62298167	62298444	277	trans	20
R_Alu_2842	ENSG00000165949.8	-25.929	2.71142e-98	5.59139e-93	-27777.3	ENSG00000165949	ENSG00000165949	chr14	14q32.12	94571182	94583033	interferon, alpha-inducible protein 27 [Source:HGNC Symbol;Acc:5397]	IFI27	ENST00000554448	3429	14	q32.12	chr19	47726293	47726552	259	trans	19
R_Alu_480	ENSG00000165949.8	-25.929	2.71142e-98	5.59139e-93	-27777.3	ENSG00000165949	ENSG00000165949	chr14	14q32.12	94571182	94583033	interferon, alpha-inducible protein 27 [Source:HGNC Symbol;Acc:5397]	IFI27	ENST00000554448	3429	14	q32.12	chr3	49710208	49710521	313	trans	3
R_Alu_567	ENSG00000165949.8	-25.929	2.71142e-98	5.59139e-93	-27777.3	ENSG00000165949	ENSG00000165949	chr14	14q32.12	94571182	94583033	interferon, alpha-inducible protein 27 [Source:HGNC Symbol;Acc:5397]	IFI27	ENST00000554448	3429	14	q32.12	chr3	185271410	185271682	272	trans	3
R_Alu_2675	ENSG00000240864.1	-25.9044	3.63041e-98	7.45185e-93	-192.882	ENSG00000240864	ENSG00000240864	chr2	2p11.2	89399352	89399854	immunoglobulin kappa variable 1-16 [Source:HGNC Symbol;Acc:5732]	IGKV1-16	ENST00000479981	NA	2	p11.2	chr17	77656769	77657105	336	trans	17
R_Alu_2121	ENSG00000184825.4	-25.696	4.31361e-97	8.73291e-92	-4303.89	ENSG00000184825	ENSG00000184825	chr6	6p22.1	27114861	27115317	histone cluster 1, H2ah [Source:HGNC Symbol;Acc:13671]	HIST1H2AH	ENST00000377459	85235	6	p22.1	chr12	53760149	53760425	276	trans	12
R_Alu_2911	ENSG00000184825.4	-25.696	4.31361e-97	8.73291e-92	-4303.89	ENSG00000184825	ENSG00000184825	chr6	6p22.1	27114861	27115317	histone cluster 1, H2ah [Source:HGNC Symbol;Acc:13671]	HIST1H2AH	ENST00000377459	85235	6	p22.1	chr20	42327018	42327302	284	trans	20
R_Alu_2939	ENSG00000184825.4	-25.696	4.31361e-97	8.73291e-92	-4303.89	ENSG00000184825	ENSG00000184825	chr6	6p22.1	27114861	27115317	histone cluster 1, H2ah [Source:HGNC Symbol;Acc:13671]	HIST1H2AH	ENST00000377459	85235	6	p22.1	chr20	62298167	62298444	277	trans	20
R_Alu_2121	ENSG00000196331.5	-25.6509	7.36685e-97	1.47126e-91	-2112.94	ENSG00000196331	ENSG00000196331	chr6	6p22.1	27861203	27861669	histone cluster 1, H2bo [Source:HGNC Symbol;Acc:4758]	HIST1H2BO	ENST00000303806	8348	6	p22.1	chr12	53760149	53760425	276	trans	12
R_Alu_2911	ENSG00000196331.5	-25.6509	7.36685e-97	1.47126e-91	-2112.94	ENSG00000196331	ENSG00000196331	chr6	6p22.1	27861203	27861669	histone cluster 1, H2bo [Source:HGNC Symbol;Acc:4758]	HIST1H2BO	ENST00000303806	8348	6	p22.1	chr20	42327018	42327302	284	trans	20
R_Alu_2939	ENSG00000196331.5	-25.6509	7.36685e-97	1.47126e-91	-2112.94	ENSG00000196331	ENSG00000196331	chr6	6p22.1	27861203	27861669	histone cluster 1, H2bo [Source:HGNC Symbol;Acc:4758]	HIST1H2BO	ENST00000303806	8348	6	p22.1	chr20	62298167	62298444	277	trans	20
R_Alu_988	ENSG00000258386.1	-25.6493	7.51316e-97	1.49375e-91	-5.46928	ENSG00000258386	ENSG00000258386	chr14	14q12	32476108	32487891	Uncharacterized protein [Source:UniProtKB/TrEMBL;Acc:G3V5S5]		ENST00000556949	NA	14	q12	chr6	17714011	17714310	299	trans	6
R_Alu_2834	ENSG00000211861.1	-25.629	9.56334e-97	1.88447e-91	-0.628484	ENSG00000211861	ENSG00000211861	chr14	14q11.2	22984601	22984666	T cell receptor alpha joining 28 [Source:HGNC Symbol;Acc:12057]	TRAJ28	ENST00000390509	NA	14	q11.2	chr19	44456003	44456325	322	trans	19
R_Alu_594	ENSG00000211861.1	-25.629	9.56334e-97	1.88447e-91	-0.628484	ENSG00000211861	ENSG00000211861	chr14	14q11.2	22984601	22984666	T cell receptor alpha joining 28 [Source:HGNC Symbol;Acc:12057]	TRAJ28	ENST00000390509	NA	14	q11.2	chr4	8713388	8713683	295	trans	4
R_Alu_2121	ENSG00000144354.9	-25.6224	1.03394e-96	2.01058e-91	-477.969	ENSG00000144354	ENSG00000144354	chr2	2q31.1	174219548	174233725	cell division cycle associated 7 [Source:HGNC Symbol;Acc:14628]	CDCA7	ENST00000347703	83879	2	q31.1	chr12	53760149	53760425	276	trans	12
R_Alu_2911	ENSG00000144354.9	-25.6224	1.03394e-96	2.01058e-91	-477.969	ENSG00000144354	ENSG00000144354	chr2	2q31.1	174219548	174233725	cell division cycle associated 7 [Source:HGNC Symbol;Acc:14628]	CDCA7	ENST00000347703	83879	2	q31.1	chr20	42327018	42327302	284	trans	20
R_Alu_2939	ENSG00000144354.9	-25.6224	1.03394e-96	2.01058e-91	-477.969	ENSG00000144354	ENSG00000144354	chr2	2q31.1	174219548	174233725	cell division cycle associated 7 [Source:HGNC Symbol;Acc:14628]	CDCA7	ENST00000347703	83879	2	q31.1	chr20	62298167	62298444	277	trans	20
R_Alu_524	ENSG00000226023.2	-25.5505	2.43131e-96	4.70724e-91	-61.236	ENSG00000226023	ENSG00000226023	chrX	Xq24	120092025	120095337	cancer/testis antigen family 47, member A6 [Source:HGNC Symbol;Acc:33287]	CT47A6	ENST00000443600	100507170	X	q24	chr3	129568313	129568583	270	trans	3
R_Alu_1893	ENSG00000173467.4	-25.5004	4.40476e-96	8.4542e-91	-7.42407	ENSG00000173467	ENSG00000173467	chr7	7p21.1	16899029	16921611	anterior gradient 3 [Source:HGNC Symbol;Acc:24167]	AGR3	ENST00000310398	155465	7	p21.1	chr10	104933139	104933390	251	trans	10
R_Alu_2493	ENSG00000173467.4	-25.5004	4.40476e-96	8.4542e-91	-7.42407	ENSG00000173467	ENSG00000173467	chr7	7p21.1	16899029	16921611	anterior gradient 3 [Source:HGNC Symbol;Acc:24167]	AGR3	ENST00000310398	155465	7	p21.1	chr16	3974668	3974684	16	trans	16
R_Alu_28	ENSG00000236032.2	-25.2921	5.24185e-95	1.00175e-89	-55.473	ENSG00000236032	ENSG00000236032	chr3	3q11.2	97868170	97869249	olfactory receptor, family 5, subfamily H, member 14 [Source:HGNC Symbol;Acc:31286]	OR5H14	ENST00000437310	403273	3	q11.2	chr1	27559106	27559390	284	trans	1
R_Alu_20	ENSG00000269103.1	-25.2861	5.63435e-95	1.05851e-89	-4.16943	ENSG00000269103	ENSG00000269103	chr22	22q11.21	21358030	21360736	Uncharacterized protein [Source:UniProtKB/TrEMBL;Acc:H0YHC8]	AC002472.1	ENST00000547793	NA	22	q11.21	chr1	20266360	20266658	298	trans	1
R_Alu_2379	ENSG00000269103.1	-25.2861	5.63435e-95	1.05851e-89	-4.16943	ENSG00000269103	ENSG00000269103	chr22	22q11.21	21358030	21360736	Uncharacterized protein [Source:UniProtKB/TrEMBL;Acc:H0YHC8]	AC002472.1	ENST00000547793	NA	22	q11.21	chr14	83407878	83408061	183	trans	14
R_Alu_380	ENSG00000269103.1	-25.2861	5.63435e-95	1.05851e-89	-4.16943	ENSG00000269103	ENSG00000269103	chr22	22q11.21	21358030	21360736	Uncharacterized protein [Source:UniProtKB/TrEMBL;Acc:H0YHC8]	AC002472.1	ENST00000547793	NA	22	q11.21	chr2	189641775	189642057	282	trans	2
R_Alu_410	ENSG00000269103.1	-25.2861	5.63435e-95	1.05851e-89	-4.16943	ENSG00000269103	ENSG00000269103	chr22	22q11.21	21358030	21360736	Uncharacterized protein [Source:UniProtKB/TrEMBL;Acc:H0YHC8]	AC002472.1	ENST00000547793	NA	22	q11.21	chr2	216756563	216756851	288	trans	2
R_Alu_2451	ENSG00000236032.2	-25.2523	8.41361e-95	1.57397e-89	-55.4584	ENSG00000236032	ENSG00000236032	chr3	3q11.2	97868170	97869249	olfactory receptor, family 5, subfamily H, member 14 [Source:HGNC Symbol;Acc:31286]	OR5H14	ENST00000437310	403273	3	q11.2	chr15	71709085	71709397	312	trans	15
R_SVA_27	ENSG00000179344.12	24.9151	4.65113e-93	4.97462e-89	1761.92	ENSG00000179344	ENSG00000179344	chr6	6p21.32	32627244	32636160	major histocompatibility complex, class II, DQ beta 1 [Source:HGNC Symbol;Acc:4944]	HLA-DQB1	ENST00000487676	101060835	6	p21.32	chr6	32561966	32564610	2644	cis	6
R_Alu_28	ENSG00000215704.5	-24.9897	1.91491e-93	3.56725e-88	-24.5552	ENSG00000215704	ENSG00000215704	chr1	1p36.21	15792404	15817895	chymotrypsin-like elastase family, member 2B [Source:HGNC Symbol;Acc:29995]	CELA2B	ENST00000494280	51032	1	p36.21	chr1	27559106	27559390	284	trans	1
R_Alu_2451	ENSG00000215704.5	-24.9327	3.77247e-93	6.99825e-88	-24.5403	ENSG00000215704	ENSG00000215704	chr1	1p36.21	15792404	15817895	chymotrypsin-like elastase family, member 2B [Source:HGNC Symbol;Acc:29995]	CELA2B	ENST00000494280	51032	1	p36.21	chr15	71709085	71709397	312	trans	15
R_Alu_2121	ENSG00000203852.3	-24.873	7.67252e-93	1.38846e-87	-7065.29	ENSG00000203852	ENSG00000203852	chr1	1q21.2	149824181	149825836	histone cluster 2, H3a [Source:HGNC Symbol;Acc:20505]	HIST2H3A	ENST00000403683	653604	1	q21.2	chr12	53760149	53760425	276	trans	12
R_Alu_2911	ENSG00000203852.3	-24.873	7.67252e-93	1.38846e-87	-7065.29	ENSG00000203852	ENSG00000203852	chr1	1q21.2	149824181	149825836	histone cluster 2, H3a [Source:HGNC Symbol;Acc:20505]	HIST2H3A	ENST00000403683	653604	1	q21.2	chr20	42327018	42327302	284	trans	20
R_Alu_2939	ENSG00000203852.3	-24.873	7.67252e-93	1.38846e-87	-7065.29	ENSG00000203852	ENSG00000203852	chr1	1q21.2	149824181	149825836	histone cluster 2, H3a [Source:HGNC Symbol;Acc:20505]	HIST2H3A	ENST00000403683	653604	1	q21.2	chr20	62298167	62298444	277	trans	20
R_Alu_2121	ENSG00000203811.1	-24.873	7.67252e-93	1.38846e-87	-7065.29	ENSG00000203811	ENSG00000203811	chr1	1q21.2	149811110	149812765	histone cluster 2, H3c [Source:HGNC Symbol;Acc:20503]	HIST2H3C	ENST00000369158	653604	1	q21.2	chr12	53760149	53760425	276	trans	12
R_Alu_2911	ENSG00000203811.1	-24.873	7.67252e-93	1.38846e-87	-7065.29	ENSG00000203811	ENSG00000203811	chr1	1q21.2	149811110	149812765	histone cluster 2, H3c [Source:HGNC Symbol;Acc:20503]	HIST2H3C	ENST00000369158	653604	1	q21.2	chr20	42327018	42327302	284	trans	20
R_Alu_2939	ENSG00000203811.1	-24.873	7.67252e-93	1.38846e-87	-7065.29	ENSG00000203811	ENSG00000203811	chr1	1q21.2	149811110	149812765	histone cluster 2, H3c [Source:HGNC Symbol;Acc:20503]	HIST2H3C	ENST00000369158	653604	1	q21.2	chr20	62298167	62298444	277	trans	20
R_Alu_2001	ENSG00000211897.3	-24.753	3.20337e-92	5.77343e-87	-362.036	ENSG00000211897	ENSG00000211897	chr14	14q32.33	106235439	106237742	immunoglobulin heavy constant gamma 3 (G3m marker) [Source:HGNC Symbol;Acc:5527]	IGHG3	ENST00000390551	NA	14	q32.33	chr11	62407694	62408032	338	trans	11
R_Alu_2818	ENSG00000103148.11	-24.7467	3.44987e-92	6.16756e-87	-20658.9	ENSG00000103148	ENSG00000103148	chr16	16p13.3	134273	188859	nitrogen permease regulator-like 3 (S. cerevisiae) [Source:HGNC Symbol;Acc:14124]	NPRL3	ENST00000463178	8131	16	p13.3	chr19	34812133	34812234	101	trans	19
R_Alu_566	ENSG00000103148.11	-24.7467	3.44987e-92	6.16756e-87	-20658.9	ENSG00000103148	ENSG00000103148	chr16	16p13.3	134273	188859	nitrogen permease regulator-like 3 (S. cerevisiae) [Source:HGNC Symbol;Acc:14124]	NPRL3	ENST00000463178	8131	16	p13.3	chr3	185113164	185113474	310	trans	3
R_Alu_28	ENSG00000203870.5	-24.5995	1.99126e-91	3.5456e-86	-33.5175	ENSG00000203870	ENSG00000203870	chrX	Xq28	154051623	154062937	small integral membrane protein 9 [Source:HGNC Symbol;Acc:41915]	SMIM9	ENST00000369529	100132963	X	q28	chr1	27559106	27559390	284	trans	1
R_Alu_2451	ENSG00000203870.5	-24.5758	2.63991e-91	4.68179e-86	-33.5179	ENSG00000203870	ENSG00000203870	chrX	Xq28	154051623	154062937	small integral membrane protein 9 [Source:HGNC Symbol;Acc:41915]	SMIM9	ENST00000369529	100132963	X	q28	chr15	71709085	71709397	312	trans	15
R_L1_141	ENSG00000269590.1	-24.4943	6.97529e-91	1.23211e-85	-37.4718	ENSG00000269590	ENSG00000269590	chr19	19p13.2	12775642	12780211	Uncharacterized protein [Source:UniProtKB/TrEMBL;Acc:M0R2P5]		ENST00000597961	NA	19	p13.2	chr8	40289707	40295768	6061	trans	8
R_Alu_2121	ENSG00000137259.2	-24.4806	8.20666e-91	1.4325e-85	-1345.59	ENSG00000137259	ENSG00000137259	chr6	6p22.2	26033320	26033796	histone cluster 1, H2ab [Source:HGNC Symbol;Acc:4734]	HIST1H2AB	ENST00000259791	8335	6	p22.2	chr12	53760149	53760425	276	trans	12
R_Alu_2911	ENSG00000137259.2	-24.4806	8.20666e-91	1.4325e-85	-1345.59	ENSG00000137259	ENSG00000137259	chr6	6p22.2	26033320	26033796	histone cluster 1, H2ab [Source:HGNC Symbol;Acc:4734]	HIST1H2AB	ENST00000259791	8335	6	p22.2	chr20	42327018	42327302	284	trans	20
R_Alu_2939	ENSG00000137259.2	-24.4806	8.20666e-91	1.4325e-85	-1345.59	ENSG00000137259	ENSG00000137259	chr6	6p22.2	26033320	26033796	histone cluster 1, H2ab [Source:HGNC Symbol;Acc:4734]	HIST1H2AB	ENST00000259791	8335	6	p22.2	chr20	62298167	62298444	277	trans	20
R_Alu_20	ENSG00000273331.1	-24.4783	8.43638e-91	1.44977e-85	-21.9153	ENSG00000273331	ENSG00000273331	chr3	3q29	196042953	196065244	Transmembrane 4 L6 family member 19 [Source:UniProtKB/Swiss-Prot;Acc:Q96DZ7]		ENST00000442633	116211	3	q29	chr1	20266360	20266658	298	trans	1
R_Alu_2379	ENSG00000273331.1	-24.4783	8.43638e-91	1.44977e-85	-21.9153	ENSG00000273331	ENSG00000273331	chr3	3q29	196042953	196065244	Transmembrane 4 L6 family member 19 [Source:UniProtKB/Swiss-Prot;Acc:Q96DZ7]		ENST00000442633	116211	3	q29	chr14	83407878	83408061	183	trans	14
R_Alu_380	ENSG00000273331.1	-24.4783	8.43638e-91	1.44977e-85	-21.9153	ENSG00000273331	ENSG00000273331	chr3	3q29	196042953	196065244	Transmembrane 4 L6 family member 19 [Source:UniProtKB/Swiss-Prot;Acc:Q96DZ7]		ENST00000442633	116211	3	q29	chr2	189641775	189642057	282	trans	2
R_Alu_410	ENSG00000273331.1	-24.4783	8.43638e-91	1.44977e-85	-21.9153	ENSG00000273331	ENSG00000273331	chr3	3q29	196042953	196065244	Transmembrane 4 L6 family member 19 [Source:UniProtKB/Swiss-Prot;Acc:Q96DZ7]		ENST00000442633	116211	3	q29	chr2	216756563	216756851	288	trans	2
R_Alu_1404	ENSG00000204398.5	-24.4338	1.43265e-90	2.44302e-85	-6.49787	ENSG00000204398	ENSG00000204398	chr13	13q34	112240548	112324955	HCG2045795; Uncharacterized protein [Source:UniProtKB/TrEMBL;Acc:Q5T400]		ENST00000607406	NA	13	q34	chr8	55570829	55571130	301	trans	8
R_Alu_2582	ENSG00000204398.5	-24.4338	1.43265e-90	2.44302e-85	-6.49787	ENSG00000204398	ENSG00000204398	chr13	13q34	112240548	112324955	HCG2045795; Uncharacterized protein [Source:UniProtKB/TrEMBL;Acc:Q5T400]		ENST00000607406	NA	13	q34	chr17	2571963	2572232	269	trans	17
R_Alu_28	ENSG00000150361.7	-24.3896	2.42746e-90	4.12357e-85	-205.345	ENSG00000150361	ENSG00000150361	chr13	13q21.33	70274726	70682591	kelch-like family member 1 [Source:HGNC Symbol;Acc:6352]	KLHL1	ENST00000377844	57626	13	q21.33	chr1	27559106	27559390	284	trans	1
R_Alu_2451	ENSG00000150361.7	-24.3767	2.82859e-90	4.78663e-85	-205.39	ENSG00000150361	ENSG00000150361	chr13	13q21.33	70274726	70682591	kelch-like family member 1 [Source:HGNC Symbol;Acc:6352]	KLHL1	ENST00000377844	57626	13	q21.33	chr15	71709085	71709397	312	trans	15
R_Alu_524	ENSG00000216649.3	-24.3538	3.71483e-90	6.26247e-85	-6.48416	ENSG00000216649	ENSG00000216649	chrX	Xp11.23	49315936	49323252	G antigen 12E [Source:HGNC Symbol;Acc:31905]	GAGE12E	ENST00000381698	100132399	X	p11.23	chr3	129568313	129568583	270	trans	3
R_Alu_2121	ENSG00000189058.4	-24.3473	4.01382e-90	6.69018e-85	-542.122	ENSG00000189058	ENSG00000189058	chr3	3q29	195295573	195311076	apolipoprotein D [Source:HGNC Symbol;Acc:612]	APOD	ENST00000343267	347	3	q29	chr12	53760149	53760425	276	trans	12
R_Alu_2911	ENSG00000189058.4	-24.3473	4.01382e-90	6.69018e-85	-542.122	ENSG00000189058	ENSG00000189058	chr3	3q29	195295573	195311076	apolipoprotein D [Source:HGNC Symbol;Acc:612]	APOD	ENST00000343267	347	3	q29	chr20	42327018	42327302	284	trans	20
R_Alu_2939	ENSG00000189058.4	-24.3473	4.01382e-90	6.69018e-85	-542.122	ENSG00000189058	ENSG00000189058	chr3	3q29	195295573	195311076	apolipoprotein D [Source:HGNC Symbol;Acc:612]	APOD	ENST00000343267	347	3	q29	chr20	62298167	62298444	277	trans	20
R_Alu_28	ENSG00000169861.8	-24.1683	3.38733e-89	5.62482e-84	-10.5584	ENSG00000169861	ENSG00000169861	chr21	21p11.2	10862622	10863067	immunoglobulin heavy variable 1/OR21-1 (non-functional) [Source:HGNC Symbol;Acc:38040]	IGHV1OR21-1	ENST00000302092	NA	21	p11.2	chr1	27559106	27559390	284	trans	1
R_Alu_2451	ENSG00000169861.8	-24.1096	6.81908e-89	1.12811e-83	-10.5508	ENSG00000169861	ENSG00000169861	chr21	21p11.2	10862622	10863067	immunoglobulin heavy variable 1/OR21-1 (non-functional) [Source:HGNC Symbol;Acc:38040]	IGHV1OR21-1	ENST00000302092	NA	21	p11.2	chr15	71709085	71709397	312	trans	15
R_Alu_28	ENSG00000267950.1	-24.0972	7.90592e-89	1.30305e-83	-27.3976	ENSG00000267950	ENSG00000267950	chr11	11p15.5	1295809	1296033	Uncharacterized protein [Source:UniProtKB/TrEMBL;Acc:M0R3D8]	AC136297.1	ENST00000598274	NA	11	p15.5	chr1	27559106	27559390	284	trans	1
R_Alu_2451	ENSG00000267950.1	-24.0491	1.40237e-88	2.30282e-83	-27.3836	ENSG00000267950	ENSG00000267950	chr11	11p15.5	1295809	1296033	Uncharacterized protein [Source:UniProtKB/TrEMBL;Acc:M0R3D8]	AC136297.1	ENST00000598274	NA	11	p15.5	chr15	71709085	71709397	312	trans	15
R_SVA_33	ENSG00000178381.7	23.7444	5.29274e-87	4.52868e-83	47.5925	ENSG00000178381	ENSG00000178381	chr7	7p22.3	1191707	1200395	zinc finger, AN1-type domain 2A [Source:HGNC Symbol;Acc:28073]	ZFAND2A	ENST00000401903	90637	7	p22.3	chr7	1185079	1187654	2575	cis	7
R_Alu_2818	ENSG00000132670.16	-23.9896	2.84986e-88	4.64533e-83	-18557.2	ENSG00000132670	ENSG00000132670	chr20	20p13	2844830	3019722	protein tyrosine phosphatase, receptor type, A [Source:HGNC Symbol;Acc:9664]	PTPRA	ENST00000380393	5786	20	p13	chr19	34812133	34812234	101	trans	19
R_Alu_566	ENSG00000132670.16	-23.9896	2.84986e-88	4.64533e-83	-18557.2	ENSG00000132670	ENSG00000132670	chr20	20p13	2844830	3019722	protein tyrosine phosphatase, receptor type, A [Source:HGNC Symbol;Acc:9664]	PTPRA	ENST00000380393	5786	20	p13	chr3	185113164	185113474	310	trans	3
R_Alu_2458	ENSG00000211865.1	-23.8624	1.29707e-87	2.1065e-82	-0.462575	ENSG00000211865	ENSG00000211865	chr14	14q11.2	22988947	22989009	T cell receptor alpha joining 24 [Source:HGNC Symbol;Acc:12053]	TRAJ24	ENST00000390513	NA	14	q11.2	chr15	75388805	75389069	264	trans	15
R_Alu_1560	ENSG00000211884.1	-23.8343	1.81277e-87	2.93328e-82	-0.629901	ENSG00000211884	ENSG00000211884	chr14	14q11.2	23009190	23009249	T cell receptor alpha joining 5 [Source:HGNC Symbol;Acc:12081]	TRAJ5	ENST00000390532	NA	14	q11.2	chr9	40640746	40640757	11	trans	9
R_Alu_1162	ENSG00000117501.10	-23.8163	2.2448e-87	3.60604e-82	-348.258	ENSG00000117501	ENSG00000117501	chr1	1q24.3	170904612	171033906	maestro heat-like repeat family member 9 [Source:HGNC Symbol;Acc:26287]	MROH9	ENST00000367758	80133	1	q24.3	chr7	4790630	4790942	312	trans	7
R_Alu_1498	ENSG00000117501.10	-23.8163	2.2448e-87	3.60604e-82	-348.258	ENSG00000117501	ENSG00000117501	chr1	1q24.3	170904612	171033906	maestro heat-like repeat family member 9 [Source:HGNC Symbol;Acc:26287]	MROH9	ENST00000367758	80133	1	q24.3	chr9	5865264	5865539	275	trans	9
R_Alu_2514	ENSG00000226685.2	-23.8134	2.32548e-87	3.72215e-82	-19.3002	ENSG00000226685	ENSG00000226685	chrX	Xq24	120011344	120066151	cancer/testis antigen family 47, member A12 [Source:HGNC Symbol;Acc:33292]	CT47A12	ENST00000419982	100507170	X	q24	chr16	30274150	30274261	111	trans	16
R_Alu_1163	ENSG00000211844.1	-23.8075	2.49516e-87	3.97939e-82	-0.366794	ENSG00000211844	ENSG00000211844	chr14	14q11.2	22962911	22962976	T cell receptor alpha joining 45 [Source:HGNC Symbol;Acc:12076]	TRAJ45	ENST00000390492	NA	14	q11.2	chr7	4807755	4808063	308	trans	7
R_Alu_51	ENSG00000211851.1	-23.7981	2.78902e-87	4.43209e-82	-0.40058	ENSG00000211851	ENSG00000211851	chr14	14q11.2	22971215	22971276	T cell receptor alpha joining 38 [Source:HGNC Symbol;Acc:12068]	TRAJ38	ENST00000390499	NA	14	q11.2	chr1	43834935	43835186	251	trans	1
R_Alu_933	ENSG00000211837.1	-23.7864	3.20851e-87	5.0805e-82	-1.21709	ENSG00000211837	ENSG00000211837	chr14	14q11.2	22951993	22952058	T cell receptor alpha joining 53 [Source:HGNC Symbol;Acc:12085]	TRAJ53	ENST00000390485	NA	14	q11.2	chr5	162435388	162435687	299	trans	5
R_Alu_2818	ENSG00000057468.6	-23.7421	5.43521e-87	8.54533e-82	-201.723	ENSG00000057468	ENSG00000057468	chr1	1p31.1	76262567	76378923	mutS homolog 4 [Source:HGNC Symbol;Acc:7327]	MSH4	ENST00000263187	4438	1	p31.1	chr19	34812133	34812234	101	trans	19
R_Alu_566	ENSG00000057468.6	-23.7421	5.43521e-87	8.54533e-82	-201.723	ENSG00000057468	ENSG00000057468	chr1	1p31.1	76262567	76378923	mutS homolog 4 [Source:HGNC Symbol;Acc:7327]	MSH4	ENST00000263187	4438	1	p31.1	chr3	185113164	185113474	310	trans	3
R_Alu_1893	ENSG00000268552.1	-23.7364	5.81977e-87	9.0855e-82	-7.74296	ENSG00000268552	ENSG00000268552	chr1	1p35.3	28177085	28177255	HCG2032222; PRO2047; Uncharacterized protein [Source:UniProtKB/TrEMBL;Acc:Q9UHS2]	AL109927.1	ENST00000601459	NA	1	p35.3	chr10	104933139	104933390	251	trans	10
R_Alu_2493	ENSG00000268552.1	-23.7364	5.81977e-87	9.0855e-82	-7.74296	ENSG00000268552	ENSG00000268552	chr1	1p35.3	28177085	28177255	HCG2032222; PRO2047; Uncharacterized protein [Source:UniProtKB/TrEMBL;Acc:Q9UHS2]	AL109927.1	ENST00000601459	NA	1	p35.3	chr16	3974668	3974684	16	trans	16
R_Alu_2485	ENSG00000211865.1	-23.7352	5.90635e-87	9.18831e-82	-0.461654	ENSG00000211865	ENSG00000211865	chr14	14q11.2	22988947	22989009	T cell receptor alpha joining 24 [Source:HGNC Symbol;Acc:12053]	TRAJ24	ENST00000390513	NA	14	q11.2	chr16	286575	286905	330	trans	16
R_Alu_1196	ENSG00000211883.1	-23.6902	1.00956e-86	1.56505e-81	-0.464024	ENSG00000211883	ENSG00000211883	chr14	14q11.2	23008016	23008077	T cell receptor alpha joining 6 [Source:HGNC Symbol;Acc:12092]	TRAJ6	ENST00000390531	NA	14	q11.2	chr7	38508472	38508788	316	trans	7
R_Alu_2121	ENSG00000168242.3	-23.6872	1.04538e-86	1.60319e-81	-4970.76	ENSG00000168242	ENSG00000168242	chr6	6p22.2	26273144	26273622	histone cluster 1, H2bi [Source:HGNC Symbol;Acc:4756]	HIST1H2BI	ENST00000377733	8347	6	p22.2	chr12	53760149	53760425	276	trans	12
R_Alu_2911	ENSG00000168242.3	-23.6872	1.04538e-86	1.60319e-81	-4970.76	ENSG00000168242	ENSG00000168242	chr6	6p22.2	26273144	26273622	histone cluster 1, H2bi [Source:HGNC Symbol;Acc:4756]	HIST1H2BI	ENST00000377733	8347	6	p22.2	chr20	42327018	42327302	284	trans	20
R_Alu_2939	ENSG00000168242.3	-23.6872	1.04538e-86	1.60319e-81	-4970.76	ENSG00000168242	ENSG00000168242	chr6	6p22.2	26273144	26273622	histone cluster 1, H2bi [Source:HGNC Symbol;Acc:4756]	HIST1H2BI	ENST00000377733	8347	6	p22.2	chr20	62298167	62298444	277	trans	20
R_Alu_28	ENSG00000255854.1	-23.687	1.04863e-86	1.60319e-81	-73.8075	ENSG00000255854	ENSG00000255854	chr1	1q21.1	144363462	144364246	peptidylprolyl isomerase A (cyclophilin A)-like 4B [Source:HGNC Symbol;Acc:33994]	PPIAL4B	ENST00000540273	100996725	1	q21.1	chr1	27559106	27559390	284	trans	1
R_Alu_1544	ENSG00000211884.1	-23.6806	1.13169e-86	1.72424e-81	-0.62624	ENSG00000211884	ENSG00000211884	chr14	14q11.2	23009190	23009249	T cell receptor alpha joining 5 [Source:HGNC Symbol;Acc:12081]	TRAJ5	ENST00000390532	NA	14	q11.2	chr9	38843977	38844285	308	trans	9
R_Alu_1358	ENSG00000249209.1	-23.67	1.28451e-86	1.95037e-81	-0.474626	ENSG00000249209	ENSG00000249209	chr21	21q22.11	34956993	35284635			ENST00000429238	NA	21	q22.11	chr8	6164819	6164990	171	trans	8
R_Alu_2451	ENSG00000255854.1	-23.6578	1.48524e-86	2.24745e-81	-73.797	ENSG00000255854	ENSG00000255854	chr1	1q21.1	144363462	144364246	peptidylprolyl isomerase A (cyclophilin A)-like 4B [Source:HGNC Symbol;Acc:33994]	PPIAL4B	ENST00000540273	100996725	1	q21.1	chr15	71709085	71709397	312	trans	15
R_Alu_2755	ENSG00000240041.1	-23.6405	1.82493e-86	2.75207e-81	-0.759747	ENSG00000240041	ENSG00000240041	chr14	14q32.33	106330425	106330470	immunoglobulin heavy joining 4 [Source:HGNC Symbol;Acc:5538]	IGHJ4	ENST00000461719	NA	14	q32.33	chr19	3988884	3989194	310	trans	19
R_Alu_28	ENSG00000164645.2	-23.6162	2.43732e-86	3.66313e-81	-70.4142	ENSG00000164645	ENSG00000164645	chr7	7q21.13	88423420	88425035	chromosome 7 open reading frame 62 [Source:HGNC Symbol;Acc:22402]	C7orf62	ENST00000297203	219557	7	q21.13	chr1	27559106	27559390	284	trans	1
R_Alu_1483	ENSG00000267987.1	-23.6125	2.5476e-86	3.81594e-81	-0.6669	ENSG00000267987	ENSG00000267987	chr9	9q33.2	124103625	124110410	Uncharacterized protein [Source:UniProtKB/TrEMBL;Acc:M0R1V0]	AL161784.1	ENST00000594963	NA	9	q33.2	chr8	141028438	141028685	247	trans	8
R_Alu_2618	ENSG00000211685.2	-23.5952	3.13214e-86	4.6757e-81	-1145.94	ENSG00000211685	ENSG00000211685	chr22	22q11.22	23264766	23265203	immunoglobulin lambda constant 7 [Source:HGNC Symbol;Acc:5861]	IGLC7	ENST00000390331	NA	22	q11.22	chr17	27558438	27558762	324	trans	17
R_Alu_2451	ENSG00000164645.2	-23.5833	3.60829e-86	5.36842e-81	-70.3983	ENSG00000164645	ENSG00000164645	chr7	7q21.13	88423420	88425035	chromosome 7 open reading frame 62 [Source:HGNC Symbol;Acc:22402]	C7orf62	ENST00000297203	219557	7	q21.13	chr15	71709085	71709397	312	trans	15
R_Alu_603	ENSG00000211668.2	-23.5696	4.24721e-86	6.29787e-81	-1278.53	ENSG00000211668	ENSG00000211668	chr22	22q11.22	23134980	23135496	immunoglobulin lambda variable 2-11 [Source:HGNC Symbol;Acc:5887]	IGLV2-11	ENST00000390314	NA	22	q11.22	chr4	23861444	23861524	80	trans	4
R_Alu_1027	ENSG00000124490.9	-23.561	4.70333e-86	6.95098e-81	-397.424	ENSG00000124490	ENSG00000124490	chr6	6p12.3	49660073	49681274	cysteine-rich secretory protein 2 [Source:HGNC Symbol;Acc:12024]	CRISP2	ENST00000339139	7180	6	p12.3	chr6	34153693	34153816	123	trans	6
R_Alu_2618	ENSG00000211668.2	-23.5591	4.81204e-86	7.08802e-81	-1278.11	ENSG00000211668	ENSG00000211668	chr22	22q11.22	23134980	23135496	immunoglobulin lambda variable 2-11 [Source:HGNC Symbol;Acc:5887]	IGLV2-11	ENST00000390314	NA	22	q11.22	chr17	27558438	27558762	324	trans	17
R_Alu_603	ENSG00000211685.2	-23.5433	5.81101e-86	8.53113e-81	-1144.79	ENSG00000211685	ENSG00000211685	chr22	22q11.22	23264766	23265203	immunoglobulin lambda constant 7 [Source:HGNC Symbol;Acc:5861]	IGLC7	ENST00000390331	NA	22	q11.22	chr4	23861444	23861524	80	trans	4
R_Alu_1560	ENSG00000269468.1	-23.5175	7.90012e-86	1.15599e-80	-0.3135	ENSG00000269468	ENSG00000269468	chr1	1p36.13	17655507	17676070	Uncharacterized protein [Source:UniProtKB/TrEMBL;Acc:M0QXB7]	AC004824.2	ENST00000602074	NA	1	p36.13	chr9	40640746	40640757	11	trans	9
R_Alu_2906	ENSG00000226685.2	-23.516	8.0453e-86	1.17336e-80	-19.2231	ENSG00000226685	ENSG00000226685	chrX	Xq24	120011344	120066151	cancer/testis antigen family 47, member A12 [Source:HGNC Symbol;Acc:33292]	CT47A12	ENST00000419982	100507170	X	q24	chr20	36177223	36177532	309	trans	20
R_Alu_2818	ENSG00000138346.10	-23.5095	8.69217e-86	1.25941e-80	-3128.77	ENSG00000138346	ENSG00000138346	chr10	10q21.3	70173821	70231879	DNA replication helicase/nuclease 2 [Source:HGNC Symbol;Acc:2939]	DNA2	ENST00000551118	1763	10	q21.3	chr19	34812133	34812234	101	trans	19
R_Alu_566	ENSG00000138346.10	-23.5095	8.69217e-86	1.25941e-80	-3128.77	ENSG00000138346	ENSG00000138346	chr10	10q21.3	70173821	70231879	DNA replication helicase/nuclease 2 [Source:HGNC Symbol;Acc:2939]	DNA2	ENST00000551118	1763	10	q21.3	chr3	185113164	185113474	310	trans	3
R_Alu_752	ENSG00000269468.1	-23.5053	9.14346e-86	1.32049e-80	-0.31357	ENSG00000269468	ENSG00000269468	chr1	1p36.13	17655507	17676070	Uncharacterized protein [Source:UniProtKB/TrEMBL;Acc:M0QXB7]	AC004824.2	ENST00000602074	NA	1	p36.13	chr4	165960668	165960975	307	trans	4
R_Alu_20	ENSG00000146047.4	-23.4896	1.10147e-85	1.57026e-80	-36.0773	ENSG00000146047	ENSG00000146047	chr6	6p22.2	25727137	25727573	histone cluster 1, H2ba [Source:HGNC Symbol;Acc:18730]	HIST1H2BA	ENST00000274764	255626	6	p22.2	chr1	20266360	20266658	298	trans	1
R_Alu_2379	ENSG00000146047.4	-23.4896	1.10147e-85	1.57026e-80	-36.0773	ENSG00000146047	ENSG00000146047	chr6	6p22.2	25727137	25727573	histone cluster 1, H2ba [Source:HGNC Symbol;Acc:18730]	HIST1H2BA	ENST00000274764	255626	6	p22.2	chr14	83407878	83408061	183	trans	14
R_Alu_380	ENSG00000146047.4	-23.4896	1.10147e-85	1.57026e-80	-36.0773	ENSG00000146047	ENSG00000146047	chr6	6p22.2	25727137	25727573	histone cluster 1, H2ba [Source:HGNC Symbol;Acc:18730]	HIST1H2BA	ENST00000274764	255626	6	p22.2	chr2	189641775	189642057	282	trans	2
R_Alu_410	ENSG00000146047.4	-23.4896	1.10147e-85	1.57026e-80	-36.0773	ENSG00000146047	ENSG00000146047	chr6	6p22.2	25727137	25727573	histone cluster 1, H2ba [Source:HGNC Symbol;Acc:18730]	HIST1H2BA	ENST00000274764	255626	6	p22.2	chr2	216756563	216756851	288	trans	2
R_Alu_2942	ENSG00000211867.1	-23.4588	1.59072e-85	2.26048e-80	-0.184624	ENSG00000211867	ENSG00000211867	chr14	14q11.2	22991016	22991078	T cell receptor alpha joining 22 [Source:HGNC Symbol;Acc:12051]	TRAJ22	ENST00000390515	NA	14	q11.2	chr21	5328869	5328917	48	trans	21
R_Alu_2643	ENSG00000258588.2	-23.3806	4.03983e-85	5.72243e-80	-144.172	ENSG00000258588	ENSG00000258588	chr11	11p15.4	5617955	5665628	TRIM6-TRIM34 readthrough [Source:HGNC Symbol;Acc:33440]	TRIM6-TRIM34	ENST00000354852	445372	11	p15.4	chr17	47042254	47042501	247	trans	17
R_Alu_1162	ENSG00000145864.8	-23.323	8.01889e-85	1.12867e-79	-551.245	ENSG00000145864	ENSG00000145864	chr5	5q34	160715436	160976050	gamma-aminobutyric acid (GABA) A receptor, beta 2 [Source:HGNC Symbol;Acc:4082]	GABRB2	ENST00000393959	2561	5	q34	chr7	4790630	4790942	312	trans	7
R_Alu_1498	ENSG00000145864.8	-23.323	8.01889e-85	1.12867e-79	-551.245	ENSG00000145864	ENSG00000145864	chr5	5q34	160715436	160976050	gamma-aminobutyric acid (GABA) A receptor, beta 2 [Source:HGNC Symbol;Acc:4082]	GABRB2	ENST00000393959	2561	5	q34	chr9	5865264	5865539	275	trans	9
R_Alu_218	ENSG00000176381.4	-23.3066	9.75291e-85	1.36839e-79	-2827.93	ENSG00000176381	ENSG00000176381	chr6	6q27	166719168	166721936	proline rich 18 [Source:HGNC Symbol;Acc:28574]	PRR18	ENST00000529616	285800	6	q27	chr2	14211515	14211783	268	trans	2
R_Alu_603	ENSG00000148482.7	-23.2743	1.43249e-84	2.00352e-79	-357.495	ENSG00000148482	ENSG00000148482	chr10	10p12.33	18240768	18332221	solute carrier family 39 (zinc transporter), member 12 [Source:HGNC Symbol;Acc:20860]	SLC39A12	ENST00000377374	221074	10	p12.33	chr4	23861444	23861524	80	trans	4
R_Alu_1911	ENSG00000223350.2	-23.2738	1.44087e-84	2.0089e-79	-115.157	ENSG00000223350	ENSG00000223350	chr22	22q11.22	22697539	22698084	immunoglobulin lambda variable 9-49 [Source:HGNC Symbol;Acc:5933]	IGLV9-49	ENST00000427632	NA	22	q11.22	chr10	122701976	122701994	18	trans	10
R_Alu_2121	ENSG00000196374.5	-23.2655	1.59183e-84	2.19864e-79	-1015.37	ENSG00000196374	ENSG00000196374	chr6	6p22.1	27782822	27783267	histone cluster 1, H2bm [Source:HGNC Symbol;Acc:4750]	HIST1H2BM	ENST00000359465	8342	6	p22.1	chr12	53760149	53760425	276	trans	12
R_Alu_2911	ENSG00000196374.5	-23.2655	1.59183e-84	2.19864e-79	-1015.37	ENSG00000196374	ENSG00000196374	chr6	6p22.1	27782822	27783267	histone cluster 1, H2bm [Source:HGNC Symbol;Acc:4750]	HIST1H2BM	ENST00000359465	8342	6	p22.1	chr20	42327018	42327302	284	trans	20
R_Alu_2939	ENSG00000196374.5	-23.2655	1.59183e-84	2.19864e-79	-1015.37	ENSG00000196374	ENSG00000196374	chr6	6p22.1	27782822	27783267	histone cluster 1, H2bm [Source:HGNC Symbol;Acc:4750]	HIST1H2BM	ENST00000359465	8342	6	p22.1	chr20	62298167	62298444	277	trans	20
R_Alu_2451	ENSG00000244395.2	-23.2291	2.45657e-84	3.38248e-79	-89.76	ENSG00000244395	ENSG00000244395	chrY	Yq11.223	24026223	24040673	RNA binding motif protein, Y-linked, family 1, member D [Source:HGNC Symbol;Acc:23915]	RBMY1D	ENST00000382653	378949	Y	q11.223	chr15	71709085	71709397	312	trans	15
R_Alu_28	ENSG00000244395.2	-23.2119	3.01297e-84	4.13575e-79	-89.6833	ENSG00000244395	ENSG00000244395	chrY	Yq11.223	24026223	24040673	RNA binding motif protein, Y-linked, family 1, member D [Source:HGNC Symbol;Acc:23915]	RBMY1D	ENST00000382653	378949	Y	q11.223	chr1	27559106	27559390	284	trans	1
R_Alu_2818	ENSG00000157837.11	-23.2094	3.10543e-84	4.23643e-79	-3096.86	ENSG00000157837	ENSG00000157837	chr12	12q24.31	121200313	121342174	signal peptide peptidase like 3 [Source:HGNC Symbol;Acc:30424]	SPPL3	ENST00000353487	121665	12	q24.31	chr19	34812133	34812234	101	trans	19
R_Alu_566	ENSG00000157837.11	-23.2094	3.10543e-84	4.23643e-79	-3096.86	ENSG00000157837	ENSG00000157837	chr12	12q24.31	121200313	121342174	signal peptide peptidase like 3 [Source:HGNC Symbol;Acc:30424]	SPPL3	ENST00000353487	121665	12	q24.31	chr3	185113164	185113474	310	trans	3
R_Alu_2244	ENSG00000255872.3	-23.173	4.79295e-84	6.51849e-79	-132.995	ENSG00000255872	ENSG00000255872	chr9	9p13.2	37588410	38068684			ENST00000540557	NA	9	p13.2	chr13	53221541	53221831	290	trans	13
R_Alu_2618	ENSG00000148482.7	-23.162	5.46187e-84	7.40552e-79	-356.572	ENSG00000148482	ENSG00000148482	chr10	10p12.33	18240768	18332221	solute carrier family 39 (zinc transporter), member 12 [Source:HGNC Symbol;Acc:20860]	SLC39A12	ENST00000377374	221074	10	p12.33	chr17	27558438	27558762	324	trans	17
R_L1_35	ENSG00000269810.1	-23.142	6.93417e-84	9.37308e-79	-4.05637	ENSG00000269810	ENSG00000269810	chr15	15q26.3	100038447	100038578	HCG1993240; Serologically defined breast cancer antigen NY-BR-40; Uncharacterized protein [Source:UniProtKB/TrEMBL;Acc:Q9H283]	AC015660.1	ENST00000595415	NA	15	q26.3	chr14	19728387	19728453	66	trans	14
R_Alu_2451	ENSG00000253206.1	-23.1213	8.86877e-84	1.19517e-78	-3.57362	ENSG00000253206	ENSG00000253206	chr8	8q11.21	50448945	50466973	Uncharacterized protein [Source:UniProtKB/TrEMBL;Acc:E5RIJ9]		ENST00000520800	NA	8	q11.21	chr15	71709085	71709397	312	trans	15
R_Alu_28	ENSG00000253206.1	-23.0331	2.5367e-83	3.40814e-78	-3.56489	ENSG00000253206	ENSG00000253206	chr8	8q11.21	50448945	50466973	Uncharacterized protein [Source:UniProtKB/TrEMBL;Acc:E5RIJ9]		ENST00000520800	NA	8	q11.21	chr1	27559106	27559390	284	trans	1
R_Alu_1162	ENSG00000154258.12	-23.0046	3.56241e-83	4.75738e-78	-790.894	ENSG00000154258	ENSG00000154258	chr17	17q24.2	66970629	67057205	ATP-binding cassette, sub-family A (ABC1), member 9 [Source:HGNC Symbol;Acc:39]	ABCA9	ENST00000340001	10350	17	q24.2	chr7	4790630	4790942	312	trans	7
R_Alu_1498	ENSG00000154258.12	-23.0046	3.56241e-83	4.75738e-78	-790.894	ENSG00000154258	ENSG00000154258	chr17	17q24.2	66970629	67057205	ATP-binding cassette, sub-family A (ABC1), member 9 [Source:HGNC Symbol;Acc:39]	ABCA9	ENST00000340001	10350	17	q24.2	chr9	5865264	5865539	275	trans	9
R_Alu_1882	ENSG00000206203.3	-22.9768	4.95787e-83	6.60104e-78	-0.979527	ENSG00000206203	ENSG00000206203	chr22	22q11.21	19118321	19120134	testis-specific serine kinase 2 [Source:HGNC Symbol;Acc:11401]	TSSK2	ENST00000399635	23617	22	q11.21	chr10	95526279	95526548	269	trans	10
R_Alu_28	ENSG00000157884.6	-22.89	1.39412e-82	1.85062e-77	-11.1603	ENSG00000157884	ENSG00000157884	chr2	2p23.3	26804070	26864236	calcium and integrin binding family member 4 [Source:HGNC Symbol;Acc:33703]	CIB4	ENST00000288861	130106	2	p23.3	chr1	27559106	27559390	284	trans	1
R_Alu_2451	ENSG00000157884.6	-22.816	3.36736e-82	4.45663e-77	-11.1468	ENSG00000157884	ENSG00000157884	chr2	2p23.3	26804070	26864236	calcium and integrin binding family member 4 [Source:HGNC Symbol;Acc:33703]	CIB4	ENST00000288861	130106	2	p23.3	chr15	71709085	71709397	312	trans	15
R_Alu_2451	ENSG00000217825.2	-22.7478	7.58477e-82	1.00084e-76	-25.5277	ENSG00000217825	ENSG00000217825	chr7	7q36.2	154988273	154990165	Uncharacterized protein [Source:UniProtKB/TrEMBL;Acc:B5MCS7]		ENST00000431083	NA	7	q36.2	chr15	71709085	71709397	312	trans	15
R_Alu_28	ENSG00000217825.2	-22.7046	1.26716e-81	1.6671e-76	-25.4902	ENSG00000217825	ENSG00000217825	chr7	7q36.2	154988273	154990165	Uncharacterized protein [Source:UniProtKB/TrEMBL;Acc:B5MCS7]		ENST00000431083	NA	7	q36.2	chr1	27559106	27559390	284	trans	1
R_Alu_2121	ENSG00000196176.7	-22.6712	1.88624e-81	2.45969e-76	-1988.9	ENSG00000196176	ENSG00000196176	chr6	6p22.2	26021907	26022278	histone cluster 1, H4a [Source:HGNC Symbol;Acc:4781]	HIST1H4A	ENST00000359907	554313	6	p22.2	chr12	53760149	53760425	276	trans	12
R_Alu_2911	ENSG00000196176.7	-22.6712	1.88624e-81	2.45969e-76	-1988.9	ENSG00000196176	ENSG00000196176	chr6	6p22.2	26021907	26022278	histone cluster 1, H4a [Source:HGNC Symbol;Acc:4781]	HIST1H4A	ENST00000359907	554313	6	p22.2	chr20	42327018	42327302	284	trans	20
R_Alu_2939	ENSG00000196176.7	-22.6712	1.88624e-81	2.45969e-76	-1988.9	ENSG00000196176	ENSG00000196176	chr6	6p22.2	26021907	26022278	histone cluster 1, H4a [Source:HGNC Symbol;Acc:4781]	HIST1H4A	ENST00000359907	554313	6	p22.2	chr20	62298167	62298444	277	trans	20
R_Alu_2818	ENSG00000055147.13	-22.6494	2.44644e-81	3.17155e-76	-3380.16	ENSG00000055147	ENSG00000055147	chr5	5q33.2	153369688	153418496	family with sequence similarity 114, member A2 [Source:HGNC Symbol;Acc:1333]	FAM114A2	ENST00000351797	10827	5	q33.2	chr19	34812133	34812234	101	trans	19
R_Alu_566	ENSG00000055147.13	-22.6494	2.44644e-81	3.17155e-76	-3380.16	ENSG00000055147	ENSG00000055147	chr5	5q33.2	153369688	153418496	family with sequence similarity 114, member A2 [Source:HGNC Symbol;Acc:1333]	FAM114A2	ENST00000351797	10827	5	q33.2	chr3	185113164	185113474	310	trans	3
R_Alu_2451	ENSG00000130307.7	-22.5048	1.36824e-80	1.7686e-75	-317.849	ENSG00000130307	ENSG00000130307	chr19	19p13.11	17359985	17393595	Usher syndrome 1C binding protein 1 [Source:HGNC Symbol;Acc:24058]	USHBP1	ENST00000252597	83878	19	p13.11	chr15	71709085	71709397	312	trans	15
R_Alu_28	ENSG00000130307.7	-22.4838	1.75494e-80	2.26186e-75	-317.541	ENSG00000130307	ENSG00000130307	chr19	19p13.11	17359985	17393595	Usher syndrome 1C binding protein 1 [Source:HGNC Symbol;Acc:24058]	USHBP1	ENST00000252597	83878	19	p13.11	chr1	27559106	27559390	284	trans	1
R_Alu_2818	ENSG00000250709.1	-22.4571	2.41212e-80	3.09089e-75	-19.5185	ENSG00000250709	ENSG00000250709	chr13	13q13.3	36742931	36871979	CCDC169-SOHLH2 readthrough [Source:HGNC Symbol;Acc:38866]	CCDC169-SOHLH2	ENST00000511166	100526761	13	q13.3	chr19	34812133	34812234	101	trans	19
R_Alu_566	ENSG00000250709.1	-22.4571	2.41212e-80	3.09089e-75	-19.5185	ENSG00000250709	ENSG00000250709	chr13	13q13.3	36742931	36871979	CCDC169-SOHLH2 readthrough [Source:HGNC Symbol;Acc:38866]	CCDC169-SOHLH2	ENST00000511166	100526761	13	q13.3	chr3	185113164	185113474	310	trans	3
R_Alu_2121	ENSG00000142945.8	-22.4056	4.45018e-80	5.65346e-75	-221.385	ENSG00000142945	ENSG00000142945	chr1	1p34.1	45205490	45233439	kinesin family member 2C [Source:HGNC Symbol;Acc:6393]	KIF2C	ENST00000452259	11004	1	p34.1	chr12	53760149	53760425	276	trans	12
R_Alu_2911	ENSG00000142945.8	-22.4056	4.45018e-80	5.65346e-75	-221.385	ENSG00000142945	ENSG00000142945	chr1	1p34.1	45205490	45233439	kinesin family member 2C [Source:HGNC Symbol;Acc:6393]	KIF2C	ENST00000452259	11004	1	p34.1	chr20	42327018	42327302	284	trans	20
R_Alu_2939	ENSG00000142945.8	-22.4056	4.45018e-80	5.65346e-75	-221.385	ENSG00000142945	ENSG00000142945	chr1	1p34.1	45205490	45233439	kinesin family member 2C [Source:HGNC Symbol;Acc:6393]	KIF2C	ENST00000452259	11004	1	p34.1	chr20	62298167	62298444	277	trans	20
R_Alu_1893	ENSG00000186562.7	-22.396	4.99221e-80	6.30591e-75	-10.5832	ENSG00000186562	ENSG00000186562	chr8	8p23.1	7679488	7681411	defensin, beta 105A [Source:HGNC Symbol;Acc:18087]	DEFB105A	ENST00000334773	504180	8	p23.1	chr10	104933139	104933390	251	trans	10
R_Alu_2493	ENSG00000186562.7	-22.396	4.99221e-80	6.30591e-75	-10.5832	ENSG00000186562	ENSG00000186562	chr8	8p23.1	7679488	7681411	defensin, beta 105A [Source:HGNC Symbol;Acc:18087]	DEFB105A	ENST00000334773	504180	8	p23.1	chr16	3974668	3974684	16	trans	16
R_Alu_1539	ENSG00000105948.9	-22.3811	5.96146e-80	7.48755e-75	-1137.74	ENSG00000105948	ENSG00000105948	chr7	7q34	138818490	138876732	tetratricopeptide repeat domain 26 [Source:HGNC Symbol;Acc:21882]	TTC26	ENST00000495038	79989	7	q34	chr9	35765823	35766125	302	trans	9
R_Alu_2308	ENSG00000105948.9	-22.3811	5.96146e-80	7.48755e-75	-1137.74	ENSG00000105948	ENSG00000105948	chr7	7q34	138818490	138876732	tetratricopeptide repeat domain 26 [Source:HGNC Symbol;Acc:21882]	TTC26	ENST00000495038	79989	7	q34	chr13	113961172	113961499	327	trans	13
R_Alu_2424	ENSG00000188223.9	-22.329	1.10716e-79	1.38274e-74	-50.1738	ENSG00000188223	ENSG00000188223	chr19	19q13.12	36236579	36245420	Uncharacterized protein [Source:UniProtKB/TrEMBL;Acc:K7ERS5]		ENST00000591613	NA	19	q13.12	chr15	43777528	43777775	247	trans	15
R_Alu_952	ENSG00000188223.9	-22.329	1.10716e-79	1.38274e-74	-50.1738	ENSG00000188223	ENSG00000188223	chr19	19q13.12	36236579	36245420	Uncharacterized protein [Source:UniProtKB/TrEMBL;Acc:K7ERS5]		ENST00000591613	NA	19	q13.12	chr5	179620033	179620307	274	trans	5
R_Alu_2121	ENSG00000089685.10	-22.3035	1.4991e-79	1.85656e-74	-320.011	ENSG00000089685	ENSG00000089685	chr17	17q25.3	76210267	76221717	baculoviral IAP repeat containing 5 [Source:HGNC Symbol;Acc:593]	BIRC5	ENST00000301633	332	17	q25.3	chr12	53760149	53760425	276	trans	12
R_Alu_2911	ENSG00000089685.10	-22.3035	1.4991e-79	1.85656e-74	-320.011	ENSG00000089685	ENSG00000089685	chr17	17q25.3	76210267	76221717	baculoviral IAP repeat containing 5 [Source:HGNC Symbol;Acc:593]	BIRC5	ENST00000301633	332	17	q25.3	chr20	42327018	42327302	284	trans	20
R_Alu_2939	ENSG00000089685.10	-22.3035	1.4991e-79	1.85656e-74	-320.011	ENSG00000089685	ENSG00000089685	chr17	17q25.3	76210267	76221717	baculoviral IAP repeat containing 5 [Source:HGNC Symbol;Acc:593]	BIRC5	ENST00000301633	332	17	q25.3	chr20	62298167	62298444	277	trans	20
R_SVA_71	ENSG00000197020.6	-22.0392	3.47313e-78	2.47646e-74	-160.923	ENSG00000197020	ENSG00000197020	chr19	19p12	21905568	21950430	zinc finger protein 100 [Source:HGNC Symbol;Acc:12880]	ZNF100	ENST00000358296	163227	19	p12	chr19	21903050	21905568	2518	cis	19
R_Alu_2121	ENSG00000211695.2	-22.2191	4.09079e-79	5.02414e-74	-1314.16	ENSG00000211695	ENSG00000211695	chr7	7p14.1	38356618	38358462	T cell receptor gamma variable 9 [Source:HGNC Symbol;Acc:12295]	TRGV9	ENST00000444775	NA	7	p14.1	chr12	53760149	53760425	276	trans	12
R_Alu_2911	ENSG00000211695.2	-22.2191	4.09079e-79	5.02414e-74	-1314.16	ENSG00000211695	ENSG00000211695	chr7	7p14.1	38356618	38358462	T cell receptor gamma variable 9 [Source:HGNC Symbol;Acc:12295]	TRGV9	ENST00000444775	NA	7	p14.1	chr20	42327018	42327302	284	trans	20
R_Alu_2939	ENSG00000211695.2	-22.2191	4.09079e-79	5.02414e-74	-1314.16	ENSG00000211695	ENSG00000211695	chr7	7p14.1	38356618	38358462	T cell receptor gamma variable 9 [Source:HGNC Symbol;Acc:12295]	TRGV9	ENST00000444775	NA	7	p14.1	chr20	62298167	62298444	277	trans	20
R_Alu_1893	ENSG00000205174.2	-22.1905	5.74708e-79	7.01944e-74	-6.67024	ENSG00000205174	ENSG00000205174	chr7	7q31.1	108524032	108524644	chromosome 7 open reading frame 66 [Source:HGNC Symbol;Acc:33712]	C7orf66	ENST00000379007	154907	7	q31.1	chr10	104933139	104933390	251	trans	10
R_Alu_2493	ENSG00000205174.2	-22.1905	5.74708e-79	7.01944e-74	-6.67024	ENSG00000205174	ENSG00000205174	chr7	7q31.1	108524032	108524644	chromosome 7 open reading frame 66 [Source:HGNC Symbol;Acc:33712]	C7orf66	ENST00000379007	154907	7	q31.1	chr16	3974668	3974684	16	trans	16
R_Alu_28	ENSG00000137251.11	-22.1174	1.37141e-78	1.67042e-73	-104.435	ENSG00000137251	ENSG00000137251	chr6	6p12.1	54172657	54254950	tubulointerstitial nephritis antigen [Source:HGNC Symbol;Acc:14599]	TINAG	ENST00000486436	27283	6	p12.1	chr1	27559106	27559390	284	trans	1
R_Alu_2451	ENSG00000137251.11	-22.116	1.39342e-78	1.69259e-73	-104.482	ENSG00000137251	ENSG00000137251	chr6	6p12.1	54172657	54254950	tubulointerstitial nephritis antigen [Source:HGNC Symbol;Acc:14599]	TINAG	ENST00000486436	27283	6	p12.1	chr15	71709085	71709397	312	trans	15
R_Alu_1598	ENSG00000181433.5	-22.0972	1.74343e-78	2.09478e-73	-50.2597	ENSG00000181433	ENSG00000181433	chrX	Xq26.3	134971374	134995220	sarcoma antigen 1 [Source:HGNC Symbol;Acc:30369]	SAGE1	ENST00000370709	55511	X	q26.3	chr9	97469762	97470088	326	trans	9
R_Alu_2517	ENSG00000181433.5	-22.0972	1.74343e-78	2.09478e-73	-50.2597	ENSG00000181433	ENSG00000181433	chrX	Xq26.3	134971374	134995220	sarcoma antigen 1 [Source:HGNC Symbol;Acc:30369]	SAGE1	ENST00000370709	55511	X	q26.3	chr16	30966789	30967150	361	trans	16
R_Alu_2758	ENSG00000181433.5	-22.0972	1.74343e-78	2.09478e-73	-50.2597	ENSG00000181433	ENSG00000181433	chrX	Xq26.3	134971374	134995220	sarcoma antigen 1 [Source:HGNC Symbol;Acc:30369]	SAGE1	ENST00000370709	55511	X	q26.3	chr19	4465686	4466020	334	trans	19
R_Alu_741	ENSG00000181433.5	-22.0972	1.74343e-78	2.09478e-73	-50.2597	ENSG00000181433	ENSG00000181433	chrX	Xq26.3	134971374	134995220	sarcoma antigen 1 [Source:HGNC Symbol;Acc:30369]	SAGE1	ENST00000370709	55511	X	q26.3	chr4	152101559	152101856	297	trans	4
R_Alu_772	ENSG00000211861.1	-22.0908	1.88064e-78	2.24747e-73	-0.584104	ENSG00000211861	ENSG00000211861	chr14	14q11.2	22984601	22984666	T cell receptor alpha joining 28 [Source:HGNC Symbol;Acc:12057]	TRAJ28	ENST00000390509	NA	14	q11.2	chr4	184348643	184348928	285	trans	4
R_Alu_947	ENSG00000211861.1	-22.0908	1.88064e-78	2.24747e-73	-0.584104	ENSG00000211861	ENSG00000211861	chr14	14q11.2	22984601	22984666	T cell receptor alpha joining 28 [Source:HGNC Symbol;Acc:12057]	TRAJ28	ENST00000390509	NA	14	q11.2	chr5	177560702	177560967	265	trans	5
R_Alu_1883	ENSG00000211688.1	-22.0374	3.54737e-78	4.2279e-73	-1.03519	ENSG00000211688	ENSG00000211688	chr7	7p14.1	38295938	38295997	T cell receptor gamma joining P2 [Source:HGNC Symbol;Acc:12281]	TRGJP2	ENST00000390334	NA	7	p14.1	chr10	96291714	96291975	261	trans	10
R_Alu_2818	ENSG00000137812.15	-21.9996	5.55983e-78	6.591e-73	-2528.61	ENSG00000137812	ENSG00000137812	chr15	15q15.1	40886218	40956540	cancer susceptibility candidate 5 [Source:HGNC Symbol;Acc:24054]	CASC5	ENST00000346991	57082	15	q15.1	chr19	34812133	34812234	101	trans	19
R_Alu_566	ENSG00000137812.15	-21.9996	5.55983e-78	6.591e-73	-2528.61	ENSG00000137812	ENSG00000137812	chr15	15q15.1	40886218	40956540	cancer susceptibility candidate 5 [Source:HGNC Symbol;Acc:24054]	CASC5	ENST00000346991	57082	15	q15.1	chr3	185113164	185113474	310	trans	3
R_Alu_2430	ENSG00000074803.13	-21.7197	1.54497e-76	9.44244e-73	-231.944	ENSG00000074803	ENSG00000074803	chr15	15q21.1	48483861	48596275	solute carrier family 12 (sodium/potassium/chloride transporter), member 1 [Source:HGNC Symbol;Acc:10910]	SLC12A1	ENST00000561127	6557	15	q21.1	chr15	48550274	48550582	308	cis	15
R_Alu_2818	ENSG00000183032.6	-21.913	1.55576e-77	1.8345e-72	-143.607	ENSG00000183032	ENSG00000183032	chr14	14q13.3	37147636	37642071	solute carrier family 25 (mitochondrial oxoadipate carrier), member 21 [Source:HGNC Symbol;Acc:14411]	SLC25A21	ENST00000555449	89874	14	q13.3	chr19	34812133	34812234	101	trans	19
R_Alu_566	ENSG00000183032.6	-21.913	1.55576e-77	1.8345e-72	-143.607	ENSG00000183032	ENSG00000183032	chr14	14q13.3	37147636	37642071	solute carrier family 25 (mitochondrial oxoadipate carrier), member 21 [Source:HGNC Symbol;Acc:14411]	SLC25A21	ENST00000555449	89874	14	q13.3	chr3	185113164	185113474	310	trans	3
R_Alu_1616	ENSG00000236737.1	-21.8361	3.88136e-77	4.52858e-72	-1.71883	ENSG00000236737	ENSG00000236737	chrX	Xp11.23	49294472	49294588	G antigen 12B [Source:HGNC Symbol;Acc:26779]	GAGE12B	ENST00000361446	NA	X	p11.23	chr9	121768245	121768468	223	trans	9
R_Alu_2130	ENSG00000236737.1	-21.8361	3.88136e-77	4.52858e-72	-1.71883	ENSG00000236737	ENSG00000236737	chrX	Xp11.23	49294472	49294588	G antigen 12B [Source:HGNC Symbol;Acc:26779]	GAGE12B	ENST00000361446	NA	X	p11.23	chr12	56901022	56901316	294	trans	12
R_Alu_2566	ENSG00000236737.1	-21.8361	3.88136e-77	4.52858e-72	-1.71883	ENSG00000236737	ENSG00000236737	chrX	Xp11.23	49294472	49294588	G antigen 12B [Source:HGNC Symbol;Acc:26779]	GAGE12B	ENST00000361446	NA	X	p11.23	chr16	87697631	87697967	336	trans	16
R_Alu_826	ENSG00000236737.1	-21.8361	3.88136e-77	4.52858e-72	-1.71883	ENSG00000236737	ENSG00000236737	chrX	Xp11.23	49294472	49294588	G antigen 12B [Source:HGNC Symbol;Acc:26779]	GAGE12B	ENST00000361446	NA	X	p11.23	chr5	35235840	35236106	266	trans	5
R_SVA_25	ENSG00000204525.10	21.5477	1.18967e-75	6.36208e-72	14948.7	ENSG00000204525	ENSG00000204525	chr6	6p21.33	31236526	31239907	major histocompatibility complex, class I, C [Source:HGNC Symbol;Acc:4933]	HLA-C	ENST00000466892	3107	6	p21.33	chr6	31211631	31213116	1485	cis	6
R_Alu_2121	ENSG00000197459.2	-21.7979	6.10706e-77	7.0696e-72	-1975.45	ENSG00000197459	ENSG00000197459	chr6	6p22.2	26251879	26252303	histone cluster 1, H2bh [Source:HGNC Symbol;Acc:4755]	HIST1H2BH	ENST00000356350	8345	6	p22.2	chr12	53760149	53760425	276	trans	12
R_Alu_2911	ENSG00000197459.2	-21.7979	6.10706e-77	7.0696e-72	-1975.45	ENSG00000197459	ENSG00000197459	chr6	6p22.2	26251879	26252303	histone cluster 1, H2bh [Source:HGNC Symbol;Acc:4755]	HIST1H2BH	ENST00000356350	8345	6	p22.2	chr20	42327018	42327302	284	trans	20
R_Alu_2939	ENSG00000197459.2	-21.7979	6.10706e-77	7.0696e-72	-1975.45	ENSG00000197459	ENSG00000197459	chr6	6p22.2	26251879	26252303	histone cluster 1, H2bh [Source:HGNC Symbol;Acc:4755]	HIST1H2BH	ENST00000356350	8345	6	p22.2	chr20	62298167	62298444	277	trans	20
R_Alu_1539	ENSG00000183486.8	-21.7588	9.71912e-77	1.11925e-71	-18303.7	ENSG00000183486	ENSG00000183486	chr21	21q22.3	42733870	42781317	myxovirus (influenza virus) resistance 2 (mouse) [Source:HGNC Symbol;Acc:7533]	MX2	ENST00000330714	4600	21	q22.3	chr9	35765823	35766125	302	trans	9
R_Alu_2308	ENSG00000183486.8	-21.7588	9.71912e-77	1.11925e-71	-18303.7	ENSG00000183486	ENSG00000183486	chr21	21q22.3	42733870	42781317	myxovirus (influenza virus) resistance 2 (mouse) [Source:HGNC Symbol;Acc:7533]	MX2	ENST00000330714	4600	21	q22.3	chr13	113961172	113961499	327	trans	13
R_Alu_2818	ENSG00000163374.15	-21.7061	1.81523e-76	2.07961e-71	-7631.31	ENSG00000163374	ENSG00000163374	chr1	1q22	155629237	155658791	YY1 associated protein 1 [Source:HGNC Symbol;Acc:30935]	YY1AP1	ENST00000442834	55249	1	q22	chr19	34812133	34812234	101	trans	19
R_Alu_566	ENSG00000163374.15	-21.7061	1.81523e-76	2.07961e-71	-7631.31	ENSG00000163374	ENSG00000163374	chr1	1q22	155629237	155658791	YY1 associated protein 1 [Source:HGNC Symbol;Acc:30935]	YY1AP1	ENST00000442834	55249	1	q22	chr3	185113164	185113474	310	trans	3
R_Alu_2451	ENSG00000257046.1	-21.6599	3.14198e-76	3.59032e-71	-26.2202	ENSG00000257046	ENSG00000257046	chr12	12p12.2	20968608	21243179	Putative solute carrier organic anion transporter family member 1B7; Uncharacterized protein [Source:UniProtKB/TrEMBL;Acc:F5H094]		ENST00000381541	NA	12	p12.2	chr15	71709085	71709397	312	trans	15
R_Alu_2818	ENSG00000152078.5	-21.6542	3.3631e-76	3.82329e-71	-37287.5	ENSG00000152078	ENSG00000152078	chr1	1p21.3	95582894	95663163	transmembrane protein 56 [Source:HGNC Symbol;Acc:26477]	TMEM56	ENST00000370203	148534	1	p21.3	chr19	34812133	34812234	101	trans	19
R_Alu_566	ENSG00000152078.5	-21.6542	3.3631e-76	3.82329e-71	-37287.5	ENSG00000152078	ENSG00000152078	chr1	1p21.3	95582894	95663163	transmembrane protein 56 [Source:HGNC Symbol;Acc:26477]	TMEM56	ENST00000370203	148534	1	p21.3	chr3	185113164	185113474	310	trans	3
R_Alu_1539	ENSG00000157601.9	-21.6517	3.46136e-76	3.91491e-71	-32195.9	ENSG00000157601	ENSG00000157601	chr21	21q22.3	42792231	42831141	myxovirus (influenza virus) resistance 1, interferon-inducible protein p78 (mouse) [Source:HGNC Symbol;Acc:7532]	MX1	ENST00000490220	4599	21	q22.3	chr9	35765823	35766125	302	trans	9
R_Alu_2308	ENSG00000157601.9	-21.6517	3.46136e-76	3.91491e-71	-32195.9	ENSG00000157601	ENSG00000157601	chr21	21q22.3	42792231	42831141	myxovirus (influenza virus) resistance 1, interferon-inducible protein p78 (mouse) [Source:HGNC Symbol;Acc:7532]	MX1	ENST00000490220	4599	21	q22.3	chr13	113961172	113961499	327	trans	13
R_Alu_28	ENSG00000257046.1	-21.6437	3.80615e-76	4.29393e-71	-26.197	ENSG00000257046	ENSG00000257046	chr12	12p12.2	20968608	21243179	Putative solute carrier organic anion transporter family member 1B7; Uncharacterized protein [Source:UniProtKB/TrEMBL;Acc:F5H094]		ENST00000381541	NA	12	p12.2	chr1	27559106	27559390	284	trans	1
R_Alu_2818	ENSG00000134057.10	-21.5873	7.43378e-76	8.344e-71	-2070.12	ENSG00000134057	ENSG00000134057	chr5	5q13.2	68462837	68474072	cyclin B1 [Source:HGNC Symbol;Acc:1579]	CCNB1	ENST00000256442	891	5	q13.2	chr19	34812133	34812234	101	trans	19
R_Alu_566	ENSG00000134057.10	-21.5873	7.43378e-76	8.344e-71	-2070.12	ENSG00000134057	ENSG00000134057	chr5	5q13.2	68462837	68474072	cyclin B1 [Source:HGNC Symbol;Acc:1579]	CCNB1	ENST00000256442	891	5	q13.2	chr3	185113164	185113474	310	trans	3
R_Alu_2121	ENSG00000198339.3	-21.5014	2.05935e-75	2.29408e-70	-5593.18	ENSG00000198339	ENSG00000198339	chr6	6p22.1	27107076	27108418	histone cluster 1, H4i [Source:HGNC Symbol;Acc:4793]	HIST1H4I	ENST00000354348	554313	6	p22.1	chr12	53760149	53760425	276	trans	12
R_Alu_2911	ENSG00000198339.3	-21.5014	2.05935e-75	2.29408e-70	-5593.18	ENSG00000198339	ENSG00000198339	chr6	6p22.1	27107076	27108418	histone cluster 1, H4i [Source:HGNC Symbol;Acc:4793]	HIST1H4I	ENST00000354348	554313	6	p22.1	chr20	42327018	42327302	284	trans	20
R_Alu_2939	ENSG00000198339.3	-21.5014	2.05935e-75	2.29408e-70	-5593.18	ENSG00000198339	ENSG00000198339	chr6	6p22.1	27107076	27108418	histone cluster 1, H4i [Source:HGNC Symbol;Acc:4793]	HIST1H4I	ENST00000354348	554313	6	p22.1	chr20	62298167	62298444	277	trans	20
R_Alu_2430	ENSG00000233932.3	-21.2294	5.17685e-74	2.46084e-70	-244.438	ENSG00000233932	ENSG00000233932	chr15	15q21.1	48483736	48495953	cortexin 2 [Source:HGNC Symbol;Acc:31109]	CTXN2	ENST00000417307	399697	15	q21.1	chr15	48550274	48550582	308	cis	15
R_Alu_1162	ENSG00000007933.8	-21.453	3.65839e-75	4.05501e-70	-247.31	ENSG00000007933	ENSG00000007933	chr1	1q24.3	171060018	171086959	flavin containing monooxygenase 3 [Source:HGNC Symbol;Acc:3771]	FMO3	ENST00000367755	2328	1	q24.3	chr7	4790630	4790942	312	trans	7
R_Alu_1498	ENSG00000007933.8	-21.453	3.65839e-75	4.05501e-70	-247.31	ENSG00000007933	ENSG00000007933	chr1	1q24.3	171060018	171086959	flavin containing monooxygenase 3 [Source:HGNC Symbol;Acc:3771]	FMO3	ENST00000367755	2328	1	q24.3	chr9	5865264	5865539	275	trans	9
R_Alu_244	ENSG00000151413.12	-21.3946	7.30963e-75	8.08189e-70	-1132.75	ENSG00000151413	ENSG00000151413	chr14	14q12	31959162	32330430	nucleotide binding protein-like [Source:HGNC Symbol;Acc:20278]	NUBPL	ENST00000550005	80224	14	q12	chr2	36090522	36090828	306	trans	2
R_Alu_1883	ENSG00000269026.2	-21.384	8.28539e-75	9.13795e-70	-10.559	ENSG00000269026	ENSG00000269026	chr19	19q13.43	58193413	58264943	Uncharacterized protein [Source:UniProtKB/TrEMBL;Acc:M0R1X1]		ENST00000599221	NA	19	q13.43	chr10	96291714	96291975	261	trans	10
R_Alu_733	ENSG00000171402.10	-21.3222	1.72461e-74	1.89735e-69	-1.18084	ENSG00000171402	ENSG00000171402	chrX	Xp11.22	52891557	52897099	X antigen family, member 3 [Source:HGNC Symbol;Acc:14618]	XAGE3	ENST00000375491	170626	X	p11.22	chr4	142422203	142422576	373	trans	4
R_Alu_2818	ENSG00000198088.6	-21.3203	1.76288e-74	1.92988e-69	-455.747	ENSG00000198088	ENSG00000198088	chrX	Xq22.3	106366657	106449670	nucleoporin 62kDa C-terminal like [Source:HGNC Symbol;Acc:25960]	NUP62CL	ENST00000372466	54830	X	q22.3	chr19	34812133	34812234	101	trans	19
R_Alu_566	ENSG00000198088.6	-21.3203	1.76288e-74	1.92988e-69	-455.747	ENSG00000198088	ENSG00000198088	chrX	Xq22.3	106366657	106449670	nucleoporin 62kDa C-terminal like [Source:HGNC Symbol;Acc:25960]	NUP62CL	ENST00000372466	54830	X	q22.3	chr3	185113164	185113474	310	trans	3
R_SVA_24	ENSG00000206503.7	21.0447	4.60789e-73	1.97135e-69	3729.11	ENSG00000206503	ENSG00000206503	chr6	6p22.1	29909037	29913661	major histocompatibility complex, class I, A [Source:HGNC Symbol;Acc:4931]	HLA-A	ENST00000396634	3105	6	p22.1	chr6	29899783	29901527	1744	cis	6
R_Alu_2818	ENSG00000116668.8	-21.2792	2.87118e-74	3.12771e-69	-9371.12	ENSG00000116668	ENSG00000116668	chr1	1q25.3	185126212	185260897	SWT1 RNA endoribonuclease homolog (S. cerevisiae) [Source:HGNC Symbol;Acc:16785]	SWT1	ENST00000367501	54823	1	q25.3	chr19	34812133	34812234	101	trans	19
R_Alu_566	ENSG00000116668.8	-21.2792	2.87118e-74	3.12771e-69	-9371.12	ENSG00000116668	ENSG00000116668	chr1	1q25.3	185126212	185260897	SWT1 RNA endoribonuclease homolog (S. cerevisiae) [Source:HGNC Symbol;Acc:16785]	SWT1	ENST00000367501	54823	1	q25.3	chr3	185113164	185113474	310	trans	3
R_Alu_1881	ENSG00000228144.2	-21.2593	3.63201e-74	3.94683e-69	-4.66965	ENSG00000228144	ENSG00000228144	chr12	12q14.3	66517697	66563765	Protein lifeguard 4; Uncharacterized protein [Source:UniProtKB/TrEMBL;Acc:F6UZH7]		ENST00000539652	51643	12	q14.3	chr10	93236654	93236955	301	trans	10
R_Alu_2484	ENSG00000211611.2	-21.2411	4.5083e-74	4.87518e-69	-43.838	ENSG00000211611	ENSG00000211611	chr2	2p11.2	89459235	89459850	immunoglobulin kappa variable 6-21 (non-functional) [Source:HGNC Symbol;Acc:5836]	IGKV6-21	ENST00000390256	NA	2	p11.2	chr16	102487	102787	300	trans	16
R_Alu_39	ENSG00000211611.2	-21.2411	4.5083e-74	4.87518e-69	-43.838	ENSG00000211611	ENSG00000211611	chr2	2p11.2	89459235	89459850	immunoglobulin kappa variable 6-21 (non-functional) [Source:HGNC Symbol;Acc:5836]	IGKV6-21	ENST00000390256	NA	2	p11.2	chr1	31304426	31304648	222	trans	1
R_Alu_2451	ENSG00000270188.1	-21.2392	4.60794e-74	4.97081e-69	-77.3448	ENSG00000270188	ENSG00000270188	chr1	1q43	238107024	238108575	MT-RNR2-like 11 (pseudogene) [Source:HGNC Symbol;Acc:37168]	MTRNR2L11	ENST00000604646	NA	1	q43	chr15	71709085	71709397	312	trans	15
R_Alu_28	ENSG00000270188.1	-21.2279	5.27038e-74	5.67161e-69	-77.2849	ENSG00000270188	ENSG00000270188	chr1	1q43	238107024	238108575	MT-RNR2-like 11 (pseudogene) [Source:HGNC Symbol;Acc:37168]	MTRNR2L11	ENST00000604646	NA	1	q43	chr1	27559106	27559390	284	trans	1
R_Alu_2905	ENSG00000228144.2	-21.208	6.66864e-74	7.15894e-69	-4.66973	ENSG00000228144	ENSG00000228144	chr12	12q14.3	66517697	66563765	Protein lifeguard 4; Uncharacterized protein [Source:UniProtKB/TrEMBL;Acc:F6UZH7]		ENST00000539652	51643	12	q14.3	chr20	35941546	35941826	280	trans	20
R_Alu_988	ENSG00000099715.10	-20.9687	1.13311e-72	1.21348e-67	-252.948	ENSG00000099715	ENSG00000099715	chrY	Yp11.2	4868267	5610265	protocadherin 11 Y-linked [Source:HGNC Symbol;Acc:15813]	PCDH11Y	ENST00000333703	83259	Y	p11.2	chr6	17714011	17714310	299	trans	6
R_Alu_2818	ENSG00000165304.3	-20.9531	1.36234e-72	1.45196e-67	-479.927	ENSG00000165304	ENSG00000165304	chr9	9p13.2	36572859	36677678	maternal embryonic leucine zipper kinase [Source:HGNC Symbol;Acc:16870]	MELK	ENST00000298048	9833	9	p13.2	chr19	34812133	34812234	101	trans	19
R_Alu_566	ENSG00000165304.3	-20.9531	1.36234e-72	1.45196e-67	-479.927	ENSG00000165304	ENSG00000165304	chr9	9p13.2	36572859	36677678	maternal embryonic leucine zipper kinase [Source:HGNC Symbol;Acc:16870]	MELK	ENST00000298048	9833	9	p13.2	chr3	185113164	185113474	310	trans	3
R_Alu_2818	ENSG00000144468.12	-20.9495	1.42137e-72	1.50763e-67	-10273.1	ENSG00000144468	ENSG00000144468	chr2	2q36.3	227700297	227863931	rhomboid domain containing 1 [Source:HGNC Symbol;Acc:23081]	RHBDD1	ENST00000424132	84236	2	q36.3	chr19	34812133	34812234	101	trans	19
R_Alu_566	ENSG00000144468.12	-20.9495	1.42137e-72	1.50763e-67	-10273.1	ENSG00000144468	ENSG00000144468	chr2	2q36.3	227700297	227863931	rhomboid domain containing 1 [Source:HGNC Symbol;Acc:23081]	RHBDD1	ENST00000424132	84236	2	q36.3	chr3	185113164	185113474	310	trans	3
R_Alu_28	ENSG00000260240.1	-20.9044	2.42232e-72	2.56318e-67	-4.17969	ENSG00000260240	ENSG00000260240	chr16	16q21	59743897	59788752	Uncharacterized protein [Source:UniProtKB/TrEMBL;Acc:H3BUX7]		ENST00000565921	NA	16	q21	chr1	27559106	27559390	284	trans	1
R_L1_141	ENSG00000227551.1	-20.8812	3.18726e-72	3.36458e-67	-33.2278	ENSG00000227551	ENSG00000227551	chr4	4p16.1	9221878	9223470	ubiquitin specific peptidase 17-like family member 12 [Source:HGNC Symbol;Acc:44440]	USP17L12	ENST00000415041	100287205	4	p16.1	chr8	40289707	40295768	6061	trans	8
R_Alu_2777	ENSG00000125740.9	-20.8783	3.29995e-72	3.47526e-67	-868.921	ENSG00000125740	ENSG00000125740	chr19	19q13.32	45971253	45978437	FBJ murine osteosarcoma viral oncogene homolog B [Source:HGNC Symbol;Acc:3797]	FOSB	ENST00000585836	2354	19	q13.32	chr19	11212162	11212435	273	trans	19
R_Alu_2451	ENSG00000260240.1	-20.8759	3.39523e-72	3.56712e-67	-4.17846	ENSG00000260240	ENSG00000260240	chr16	16q21	59743897	59788752	Uncharacterized protein [Source:UniProtKB/TrEMBL;Acc:H3BUX7]		ENST00000565921	NA	16	q21	chr15	71709085	71709397	312	trans	15
R_Alu_2121	ENSG00000117632.16	-20.8669	3.77499e-72	3.93812e-67	-1720.26	ENSG00000117632	ENSG00000117632	chr1	1p36.11	26210672	26233482	stathmin 1 [Source:HGNC Symbol;Acc:6510]	STMN1	ENST00000513116	3925	1	p36.11	chr12	53760149	53760425	276	trans	12
R_Alu_2911	ENSG00000117632.16	-20.8669	3.77499e-72	3.93812e-67	-1720.26	ENSG00000117632	ENSG00000117632	chr1	1p36.11	26210672	26233482	stathmin 1 [Source:HGNC Symbol;Acc:6510]	STMN1	ENST00000513116	3925	1	p36.11	chr20	42327018	42327302	284	trans	20
R_Alu_2939	ENSG00000117632.16	-20.8669	3.77499e-72	3.93812e-67	-1720.26	ENSG00000117632	ENSG00000117632	chr1	1p36.11	26210672	26233482	stathmin 1 [Source:HGNC Symbol;Acc:6510]	STMN1	ENST00000513116	3925	1	p36.11	chr20	62298167	62298444	277	trans	20
R_Alu_20	ENSG00000163746.7	-20.8296	5.86745e-72	6.06392e-67	-47.6458	ENSG00000163746	ENSG00000163746	chr3	3q24	146109208	146213778	phospholipid scramblase 2 [Source:HGNC Symbol;Acc:16494]	PLSCR2	ENST00000463633	57047	3	q24	chr1	20266360	20266658	298	trans	1
R_Alu_2379	ENSG00000163746.7	-20.8296	5.86745e-72	6.06392e-67	-47.6458	ENSG00000163746	ENSG00000163746	chr3	3q24	146109208	146213778	phospholipid scramblase 2 [Source:HGNC Symbol;Acc:16494]	PLSCR2	ENST00000463633	57047	3	q24	chr14	83407878	83408061	183	trans	14
R_Alu_380	ENSG00000163746.7	-20.8296	5.86745e-72	6.06392e-67	-47.6458	ENSG00000163746	ENSG00000163746	chr3	3q24	146109208	146213778	phospholipid scramblase 2 [Source:HGNC Symbol;Acc:16494]	PLSCR2	ENST00000463633	57047	3	q24	chr2	189641775	189642057	282	trans	2
R_Alu_410	ENSG00000163746.7	-20.8296	5.86745e-72	6.06392e-67	-47.6458	ENSG00000163746	ENSG00000163746	chr3	3q24	146109208	146213778	phospholipid scramblase 2 [Source:HGNC Symbol;Acc:16494]	PLSCR2	ENST00000463633	57047	3	q24	chr2	216756563	216756851	288	trans	2
R_Alu_2709	ENSG00000211665.2	-20.6525	4.74902e-71	4.89663e-66	-28.4918	ENSG00000211665	ENSG00000211665	chr22	22q11.22	23089870	23090398	immunoglobulin lambda variable 3-16 [Source:HGNC Symbol;Acc:5901]	IGLV3-16	ENST00000390311	NA	22	q11.22	chr18	44021616	44021845	229	trans	18
R_Alu_20	ENSG00000259066.1	-20.6282	6.32823e-71	6.46479e-66	-9.92343	ENSG00000259066	ENSG00000259066	chr14	14q32.12	93651318	93684932	Uncharacterized protein [Source:UniProtKB/TrEMBL;Acc:G3V3P5]		ENST00000554824	NA	14	q32.12	chr1	20266360	20266658	298	trans	1
R_Alu_2379	ENSG00000259066.1	-20.6282	6.32823e-71	6.46479e-66	-9.92343	ENSG00000259066	ENSG00000259066	chr14	14q32.12	93651318	93684932	Uncharacterized protein [Source:UniProtKB/TrEMBL;Acc:G3V3P5]		ENST00000554824	NA	14	q32.12	chr14	83407878	83408061	183	trans	14
R_Alu_380	ENSG00000259066.1	-20.6282	6.32823e-71	6.46479e-66	-9.92343	ENSG00000259066	ENSG00000259066	chr14	14q32.12	93651318	93684932	Uncharacterized protein [Source:UniProtKB/TrEMBL;Acc:G3V3P5]		ENST00000554824	NA	14	q32.12	chr2	189641775	189642057	282	trans	2
R_Alu_410	ENSG00000259066.1	-20.6282	6.32823e-71	6.46479e-66	-9.92343	ENSG00000259066	ENSG00000259066	chr14	14q32.12	93651318	93684932	Uncharacterized protein [Source:UniProtKB/TrEMBL;Acc:G3V3P5]		ENST00000554824	NA	14	q32.12	chr2	216756563	216756851	288	trans	2
R_Alu_2121	ENSG00000170390.10	-20.571	1.24358e-70	1.26169e-65	-788.089	ENSG00000170390	ENSG00000170390	chr4	4q31.23	150999426	151178609	doublecortin-like kinase 2 [Source:HGNC Symbol;Acc:19002]	DCLK2	ENST00000296550	166614	4	q31.23	chr12	53760149	53760425	276	trans	12
R_Alu_2911	ENSG00000170390.10	-20.571	1.24358e-70	1.26169e-65	-788.089	ENSG00000170390	ENSG00000170390	chr4	4q31.23	150999426	151178609	doublecortin-like kinase 2 [Source:HGNC Symbol;Acc:19002]	DCLK2	ENST00000296550	166614	4	q31.23	chr20	42327018	42327302	284	trans	20
R_Alu_2939	ENSG00000170390.10	-20.571	1.24358e-70	1.26169e-65	-788.089	ENSG00000170390	ENSG00000170390	chr4	4q31.23	150999426	151178609	doublecortin-like kinase 2 [Source:HGNC Symbol;Acc:19002]	DCLK2	ENST00000296550	166614	4	q31.23	chr20	62298167	62298444	277	trans	20
R_Alu_1539	ENSG00000107201.5	-20.5453	1.68343e-70	1.70017e-65	-29208.4	ENSG00000107201	ENSG00000107201	chr9	9p21.1	32455300	32526322	DEAD (Asp-Glu-Ala-Asp) box polypeptide 58 [Source:HGNC Symbol;Acc:19102]	DDX58	ENST00000379868	23586	9	p21.1	chr9	35765823	35766125	302	trans	9
R_Alu_2308	ENSG00000107201.5	-20.5453	1.68343e-70	1.70017e-65	-29208.4	ENSG00000107201	ENSG00000107201	chr9	9p21.1	32455300	32526322	DEAD (Asp-Glu-Ala-Asp) box polypeptide 58 [Source:HGNC Symbol;Acc:19102]	DDX58	ENST00000379868	23586	9	p21.1	chr13	113961172	113961499	327	trans	13
R_Alu_1539	ENSG00000138646.4	-20.529	2.04114e-70	2.05209e-65	-19150.9	ENSG00000138646	ENSG00000138646	chr4	4q22.1	89378268	89427314	HECT and RLD domain containing E3 ubiquitin protein ligase 5 [Source:HGNC Symbol;Acc:24368]	HERC5	ENST00000264350	51191	4	q22.1	chr9	35765823	35766125	302	trans	9
R_Alu_2308	ENSG00000138646.4	-20.529	2.04114e-70	2.05209e-65	-19150.9	ENSG00000138646	ENSG00000138646	chr4	4q22.1	89378268	89427314	HECT and RLD domain containing E3 ubiquitin protein ligase 5 [Source:HGNC Symbol;Acc:24368]	HERC5	ENST00000264350	51191	4	q22.1	chr13	113961172	113961499	327	trans	13
R_Alu_2121	ENSG00000124635.7	-20.4122	8.0866e-70	8.07504e-65	-1786.1	ENSG00000124635	ENSG00000124635	chr6	6p22.1	27093676	27100541	histone cluster 1, H2bj [Source:HGNC Symbol;Acc:4761]	HIST1H2BJ	ENST00000607124	8970	6	p22.1	chr12	53760149	53760425	276	trans	12
R_Alu_2911	ENSG00000124635.7	-20.4122	8.0866e-70	8.07504e-65	-1786.1	ENSG00000124635	ENSG00000124635	chr6	6p22.1	27093676	27100541	histone cluster 1, H2bj [Source:HGNC Symbol;Acc:4761]	HIST1H2BJ	ENST00000607124	8970	6	p22.1	chr20	42327018	42327302	284	trans	20
R_Alu_2939	ENSG00000124635.7	-20.4122	8.0866e-70	8.07504e-65	-1786.1	ENSG00000124635	ENSG00000124635	chr6	6p22.1	27093676	27100541	histone cluster 1, H2bj [Source:HGNC Symbol;Acc:4761]	HIST1H2BJ	ENST00000607124	8970	6	p22.1	chr20	62298167	62298444	277	trans	20
R_Alu_603	ENSG00000100473.11	-20.4075	8.54499e-70	8.5136e-65	-1235.16	ENSG00000100473	ENSG00000100473	chr14	14q12	31343720	31364271	cochlin [Source:HGNC Symbol;Acc:2180]	COCH	ENST00000555117	1690	14	q12	chr4	23861444	23861524	80	trans	4
R_Alu_2818	ENSG00000181744.4	-20.3945	9.95968e-70	9.87869e-65	-6198.35	ENSG00000181744	ENSG00000181744	chr3	3q24	143690640	143767561	chromosome 3 open reading frame 58 [Source:HGNC Symbol;Acc:28490]	C3orf58	ENST00000315691	205428	3	q24	chr19	34812133	34812234	101	trans	19
R_Alu_566	ENSG00000181744.4	-20.3945	9.95968e-70	9.87869e-65	-6198.35	ENSG00000181744	ENSG00000181744	chr3	3q24	143690640	143767561	chromosome 3 open reading frame 58 [Source:HGNC Symbol;Acc:28490]	C3orf58	ENST00000315691	205428	3	q24	chr3	185113164	185113474	310	trans	3
R_Alu_151	ENSG00000148690.10	-20.3938	1.00427e-69	9.91667e-65	-1603.4	ENSG00000148690	ENSG00000148690	chr10	10q23.33	95427640	95462329	fragile site, folic acid type, rare, fra(10)(q23.3) or fra(10)(q24.2) candidate 1 [Source:HGNC Symbol;Acc:1162]	FRA10AC1	ENST00000359204	118924	10	q23.33	chr1	173687961	173688244	283	trans	1
R_Alu_2897	ENSG00000148690.10	-20.3938	1.00427e-69	9.91667e-65	-1603.4	ENSG00000148690	ENSG00000148690	chr10	10q23.33	95427640	95462329	fragile site, folic acid type, rare, fra(10)(q23.3) or fra(10)(q24.2) candidate 1 [Source:HGNC Symbol;Acc:1162]	FRA10AC1	ENST00000359204	118924	10	q23.33	chr20	32397206	32397555	349	trans	20
R_Alu_2818	ENSG00000137804.8	-20.3313	2.09684e-69	2.06135e-64	-3655.7	ENSG00000137804	ENSG00000137804	chr15	15q15.1	41624892	41673248	nucleolar and spindle associated protein 1 [Source:HGNC Symbol;Acc:18538]	NUSAP1	ENST00000558123	51203	15	q15.1	chr19	34812133	34812234	101	trans	19
R_Alu_566	ENSG00000137804.8	-20.3313	2.09684e-69	2.06135e-64	-3655.7	ENSG00000137804	ENSG00000137804	chr15	15q15.1	41624892	41673248	nucleolar and spindle associated protein 1 [Source:HGNC Symbol;Acc:18538]	NUSAP1	ENST00000558123	51203	15	q15.1	chr3	185113164	185113474	310	trans	3
R_L1_35	ENSG00000249008.1	-20.3195	2.40995e-69	2.36391e-64	-13.573	ENSG00000249008	ENSG00000249008	chr4	4q34.3	178163693	178169927	Uncharacterized protein [Source:UniProtKB/TrEMBL;Acc:D6R931]		ENST00000512516	NA	4	q34.3	chr14	19728387	19728453	66	trans	14
R_Alu_2618	ENSG00000100473.11	-20.3143	2.56171e-69	2.50723e-64	-1231.77	ENSG00000100473	ENSG00000100473	chr14	14q12	31343720	31364271	cochlin [Source:HGNC Symbol;Acc:2180]	COCH	ENST00000555117	1690	14	q12	chr17	27558438	27558762	324	trans	17
R_Alu_1100	ENSG00000151962.3	-20.3077	2.76877e-69	2.68617e-64	-279.845	ENSG00000151962	ENSG00000151962	chr4	4q32.1	155702365	155749965	RNA binding motif protein 46 [Source:HGNC Symbol;Acc:28401]	RBM46	ENST00000514866	166863	4	q32.1	chr6	109040081	109040382	301	trans	6
R_Alu_2581	ENSG00000151962.3	-20.3077	2.76877e-69	2.68617e-64	-279.845	ENSG00000151962	ENSG00000151962	chr4	4q32.1	155702365	155749965	RNA binding motif protein 46 [Source:HGNC Symbol;Acc:28401]	RBM46	ENST00000514866	166863	4	q32.1	chr17	2432594	2432863	269	trans	17
R_Alu_2924	ENSG00000151962.3	-20.3077	2.76877e-69	2.68617e-64	-279.845	ENSG00000151962	ENSG00000151962	chr4	4q32.1	155702365	155749965	RNA binding motif protein 46 [Source:HGNC Symbol;Acc:28401]	RBM46	ENST00000514866	166863	4	q32.1	chr20	52317094	52317399	305	trans	20
R_Alu_994	ENSG00000151962.3	-20.3077	2.76877e-69	2.68617e-64	-279.845	ENSG00000151962	ENSG00000151962	chr4	4q32.1	155702365	155749965	RNA binding motif protein 46 [Source:HGNC Symbol;Acc:28401]	RBM46	ENST00000514866	166863	4	q32.1	chr6	21631880	21632158	278	trans	6
R_Alu_2121	ENSG00000170312.11	-20.2881	3.49064e-69	3.36441e-64	-205.015	ENSG00000170312	ENSG00000170312	chr10	10q21.2	62538089	62554610	cyclin-dependent kinase 1 [Source:HGNC Symbol;Acc:1722]	CDK1	ENST00000519078	983	10	q21.2	chr12	53760149	53760425	276	trans	12
R_Alu_2911	ENSG00000170312.11	-20.2881	3.49064e-69	3.36441e-64	-205.015	ENSG00000170312	ENSG00000170312	chr10	10q21.2	62538089	62554610	cyclin-dependent kinase 1 [Source:HGNC Symbol;Acc:1722]	CDK1	ENST00000519078	983	10	q21.2	chr20	42327018	42327302	284	trans	20
R_Alu_2939	ENSG00000170312.11	-20.2881	3.49064e-69	3.36441e-64	-205.015	ENSG00000170312	ENSG00000170312	chr10	10q21.2	62538089	62554610	cyclin-dependent kinase 1 [Source:HGNC Symbol;Acc:1722]	CDK1	ENST00000519078	983	10	q21.2	chr20	62298167	62298444	277	trans	20
R_Alu_2818	ENSG00000127328.17	-20.2638	4.64704e-69	4.45386e-64	-5190.78	ENSG00000127328	ENSG00000127328	chr12	12q15	70132461	70216984	RAB3A interacting protein [Source:HGNC Symbol;Acc:16508]	RAB3IP	ENST00000247833	117177	12	q15	chr19	34812133	34812234	101	trans	19
R_Alu_566	ENSG00000127328.17	-20.2638	4.64704e-69	4.45386e-64	-5190.78	ENSG00000127328	ENSG00000127328	chr12	12q15	70132461	70216984	RAB3A interacting protein [Source:HGNC Symbol;Acc:16508]	RAB3IP	ENST00000247833	117177	12	q15	chr3	185113164	185113474	310	trans	3
R_Alu_2606	ENSG00000241690.3	-20.2637	4.6511e-69	4.45386e-64	-7.34176	ENSG00000241690	ENSG00000241690	chr20	20p13	2795614	2798712	CDNA FLJ26142 fis, clone TST04526; Transmembrane protein 239; Uncharacterized protein [Source:UniProtKB/TrEMBL;Acc:Q6ZPB1]		ENST00000380593	100288797	20	p13	chr17	18258118	18258401	283	trans	17
R_Alu_1683	ENSG00000158639.7	-20.2577	4.99265e-69	4.76036e-64	-20.3102	ENSG00000158639	ENSG00000158639	chrX	Xp11.21	55246788	55250541	P antigen family, member 5 (prostate associated) [Source:HGNC Symbol;Acc:29992]	PAGE5	ENST00000289619	90737	X	p11.21	chrX	44661159	44661456	297	trans	X
R_Alu_2764	ENSG00000158639.7	-20.2577	4.99265e-69	4.76036e-64	-20.3102	ENSG00000158639	ENSG00000158639	chrX	Xp11.21	55246788	55250541	P antigen family, member 5 (prostate associated) [Source:HGNC Symbol;Acc:29992]	PAGE5	ENST00000289619	90737	X	p11.21	chr19	5487922	5488225	303	trans	19
R_Alu_382	ENSG00000251546.1	-20.2544	5.18836e-69	4.92578e-64	-335.337	ENSG00000251546	ENSG00000251546	chr2	2p11.2	89901292	89901791	immunoglobulin kappa variable 1D-39 [Source:HGNC Symbol;Acc:5756]	IGKV1D-39	ENST00000448155	NA	2	p11.2	chr2	191661416	191661651	235	trans	2
R_Alu_563	ENSG00000251546.1	-20.2544	5.18836e-69	4.92578e-64	-335.337	ENSG00000251546	ENSG00000251546	chr2	2p11.2	89901292	89901791	immunoglobulin kappa variable 1D-39 [Source:HGNC Symbol;Acc:5756]	IGKV1D-39	ENST00000448155	NA	2	p11.2	chr3	183870814	183871110	296	trans	3
R_Alu_2818	ENSG00000116675.11	-20.2327	6.69583e-69	6.32985e-64	-11488.2	ENSG00000116675	ENSG00000116675	chr1	1p31.3	65713902	65881552	DnaJ (Hsp40) homolog, subfamily C, member 6 [Source:HGNC Symbol;Acc:15469]	DNAJC6	ENST00000463018	9829	1	p31.3	chr19	34812133	34812234	101	trans	19
R_Alu_566	ENSG00000116675.11	-20.2327	6.69583e-69	6.32985e-64	-11488.2	ENSG00000116675	ENSG00000116675	chr1	1p31.3	65713902	65881552	DnaJ (Hsp40) homolog, subfamily C, member 6 [Source:HGNC Symbol;Acc:15469]	DNAJC6	ENST00000463018	9829	1	p31.3	chr3	185113164	185113474	310	trans	3
R_Alu_1333	ENSG00000241690.3	-20.2193	7.84209e-69	7.39768e-64	-7.32482	ENSG00000241690	ENSG00000241690	chr20	20p13	2795614	2798712	CDNA FLJ26142 fis, clone TST04526; Transmembrane protein 239; Uncharacterized protein [Source:UniProtKB/TrEMBL;Acc:Q6ZPB1]		ENST00000380593	100288797	20	p13	chr7	139140073	139140360	287	trans	7
R_Alu_2747	ENSG00000241690.3	-20.1842	1.18457e-68	1.11507e-63	-7.30178	ENSG00000241690	ENSG00000241690	chr20	20p13	2795614	2798712	CDNA FLJ26142 fis, clone TST04526; Transmembrane protein 239; Uncharacterized protein [Source:UniProtKB/TrEMBL;Acc:Q6ZPB1]		ENST00000380593	100288797	20	p13	chr19	563566	563852	286	trans	19
R_Alu_1020	ENSG00000251546.1	-20.1806	1.23626e-68	1.16126e-63	-334.782	ENSG00000251546	ENSG00000251546	chr2	2p11.2	89901292	89901791	immunoglobulin kappa variable 1D-39 [Source:HGNC Symbol;Acc:5756]	IGKV1D-39	ENST00000448155	NA	2	p11.2	chr6	32507908	32508214	306	trans	6
R_Alu_2818	ENSG00000115392.7	-20.0881	3.66965e-68	3.43249e-63	-1397.3	ENSG00000115392	ENSG00000115392	chr2	2p16.1	58386378	58468507	Fanconi anemia, complementation group L [Source:HGNC Symbol;Acc:20748]	FANCL	ENST00000403295	55120	2	p16.1	chr19	34812133	34812234	101	trans	19
R_Alu_566	ENSG00000115392.7	-20.0881	3.66965e-68	3.43249e-63	-1397.3	ENSG00000115392	ENSG00000115392	chr2	2p16.1	58386378	58468507	Fanconi anemia, complementation group L [Source:HGNC Symbol;Acc:20748]	FANCL	ENST00000403295	55120	2	p16.1	chr3	185113164	185113474	310	trans	3
R_Alu_742	ENSG00000185640.5	-20.0132	8.85014e-68	8.26073e-63	-603.77	ENSG00000185640	ENSG00000185640	chr12	12q13.13	53215194	53228079	keratin 79 [Source:HGNC Symbol;Acc:28930]	KRT79	ENST00000546453	338785	12	q13.13	chr4	152129801	152130082	281	trans	4
R_Alu_2121	ENSG00000122952.12	-20.0031	9.9688e-68	9.24649e-63	-489.03	ENSG00000122952	ENSG00000122952	chr10	10q21.1	58116989	58121036	ZW10 interacting kinetochore protein [Source:HGNC Symbol;Acc:13195]	ZWINT	ENST00000373944	11130	10	q21.1	chr12	53760149	53760425	276	trans	12
R_Alu_2911	ENSG00000122952.12	-20.0031	9.9688e-68	9.24649e-63	-489.03	ENSG00000122952	ENSG00000122952	chr10	10q21.1	58116989	58121036	ZW10 interacting kinetochore protein [Source:HGNC Symbol;Acc:13195]	ZWINT	ENST00000373944	11130	10	q21.1	chr20	42327018	42327302	284	trans	20
R_Alu_2939	ENSG00000122952.12	-20.0031	9.9688e-68	9.24649e-63	-489.03	ENSG00000122952	ENSG00000122952	chr10	10q21.1	58116989	58121036	ZW10 interacting kinetochore protein [Source:HGNC Symbol;Acc:13195]	ZWINT	ENST00000373944	11130	10	q21.1	chr20	62298167	62298444	277	trans	20
R_Alu_28	ENSG00000205775.8	-19.9952	1.09271e-67	1.01142e-62	-3.55606	ENSG00000205775	ENSG00000205775	chrX	Xp11.23	49197607	49204923	G antigen 2E [Source:HGNC Symbol;Acc:31960]	GAGE2E	ENST00000402590	100101629	X	p11.23	chr1	27559106	27559390	284	trans	1
R_Alu_1539	ENSG00000110057.3	-19.9374	2.15556e-67	1.98691e-62	-5459.69	ENSG00000110057	ENSG00000110057	chr11	11q13.2	67758575	67772452	unc-93 homolog B1 (C. elegans) [Source:HGNC Symbol;Acc:13481]	UNC93B1	ENST00000533966	81622	11	q13.2	chr9	35765823	35766125	302	trans	9
R_Alu_2308	ENSG00000110057.3	-19.9374	2.15556e-67	1.98691e-62	-5459.69	ENSG00000110057	ENSG00000110057	chr11	11q13.2	67758575	67772452	unc-93 homolog B1 (C. elegans) [Source:HGNC Symbol;Acc:13481]	UNC93B1	ENST00000533966	81622	11	q13.2	chr13	113961172	113961499	327	trans	13
R_Alu_1127	ENSG00000115602.12	-19.9309	2.32671e-67	2.14021e-62	-3110.01	ENSG00000115602	ENSG00000115602	chr2	2q12.1	102927962	102968497	interleukin 1 receptor-like 1 [Source:HGNC Symbol;Acc:5998]	IL1RL1	ENST00000233954	9173	2	q12.1	chr6	137683351	137683623	272	trans	6
R_Alu_2451	ENSG00000205775.8	-19.927	2.43651e-67	2.23657e-62	-3.55062	ENSG00000205775	ENSG00000205775	chrX	Xp11.23	49197607	49204923	G antigen 2E [Source:HGNC Symbol;Acc:31960]	GAGE2E	ENST00000402590	100101629	X	p11.23	chr15	71709085	71709397	312	trans	15
R_Alu_2121	ENSG00000131747.10	-19.8473	6.20418e-67	5.65991e-62	-1106.64	ENSG00000131747	ENSG00000131747	chr17	17q21.2	38544768	38574202	topoisomerase (DNA) II alpha 170kDa [Source:HGNC Symbol;Acc:11989]	TOP2A	ENST00000423485	7153	17	q21.2	chr12	53760149	53760425	276	trans	12
R_Alu_2911	ENSG00000131747.10	-19.8473	6.20418e-67	5.65991e-62	-1106.64	ENSG00000131747	ENSG00000131747	chr17	17q21.2	38544768	38574202	topoisomerase (DNA) II alpha 170kDa [Source:HGNC Symbol;Acc:11989]	TOP2A	ENST00000423485	7153	17	q21.2	chr20	42327018	42327302	284	trans	20
R_Alu_2939	ENSG00000131747.10	-19.8473	6.20418e-67	5.65991e-62	-1106.64	ENSG00000131747	ENSG00000131747	chr17	17q21.2	38544768	38574202	topoisomerase (DNA) II alpha 170kDa [Source:HGNC Symbol;Acc:11989]	TOP2A	ENST00000423485	7153	17	q21.2	chr20	62298167	62298444	277	trans	20
R_Alu_28	ENSG00000113100.5	-19.8282	7.76506e-67	7.06932e-62	-116.22	ENSG00000113100	ENSG00000113100	chr5	5p14.1	26880709	27121257	cadherin 9, type 2 (T1-cadherin) [Source:HGNC Symbol;Acc:1768]	CDH9	ENST00000231021	1007	5	p14.1	chr1	27559106	27559390	284	trans	1
R_Alu_2451	ENSG00000113100.5	-19.8004	1.07633e-66	9.76667e-62	-116.179	ENSG00000113100	ENSG00000113100	chr5	5p14.1	26880709	27121257	cadherin 9, type 2 (T1-cadherin) [Source:HGNC Symbol;Acc:1768]	CDH9	ENST00000231021	1007	5	p14.1	chr15	71709085	71709397	312	trans	15
R_Alu_2446	ENSG00000233306.2	-19.8003	1.07719e-66	9.76667e-62	-775.023	ENSG00000233306	ENSG00000233306	chr7	7p14.1	38402465	38403119	T cell receptor gamma variable 2 [Source:HGNC Symbol;Acc:12287]	TRGV2	ENST00000426402	NA	7	p14.1	chr15	64695018	64695379	361	trans	15
R_Alu_1176	ENSG00000268714.3	-19.7504	1.93307e-66	1.7491e-61	-2.2849	ENSG00000268714	ENSG00000268714	chr5	5q23.1	115358088	115394625			ENST00000600981	NA	5	q23.1	chr7	14228003	14228307	304	trans	7
R_Alu_1539	ENSG00000105939.8	-19.7362	2.28286e-66	2.0572e-61	-19828.5	ENSG00000105939	ENSG00000105939	chr7	7q34	138728266	138794465	zinc finger CCCH-type, antiviral 1 [Source:HGNC Symbol;Acc:23721]	ZC3HAV1	ENST00000242351	56829	7	q34	chr9	35765823	35766125	302	trans	9
R_Alu_2308	ENSG00000105939.8	-19.7362	2.28286e-66	2.0572e-61	-19828.5	ENSG00000105939	ENSG00000105939	chr7	7q34	138728266	138794465	zinc finger CCCH-type, antiviral 1 [Source:HGNC Symbol;Acc:23721]	ZC3HAV1	ENST00000242351	56829	7	q34	chr13	113961172	113961499	327	trans	13
R_Alu_2818	ENSG00000100479.8	-19.7242	2.62905e-66	2.35957e-61	-1536.7	ENSG00000100479	ENSG00000100479	chr14	14q21.3	50110273	50155140	polymerase (DNA directed), epsilon 2, accessory subunit [Source:HGNC Symbol;Acc:9178]	POLE2	ENST00000554851	5427	14	q21.3	chr19	34812133	34812234	101	trans	19
R_Alu_566	ENSG00000100479.8	-19.7242	2.62905e-66	2.35957e-61	-1536.7	ENSG00000100479	ENSG00000100479	chr14	14q21.3	50110273	50155140	polymerase (DNA directed), epsilon 2, accessory subunit [Source:HGNC Symbol;Acc:9178]	POLE2	ENST00000554851	5427	14	q21.3	chr3	185113164	185113474	310	trans	3
R_Alu_190	ENSG00000088782.4	-19.6454	6.61287e-66	5.89923e-61	-14.5664	ENSG00000088782	ENSG00000088782	chr20	20p13	138111	139804	defensin, beta 127 [Source:HGNC Symbol;Acc:16206]	DEFB127	ENST00000382388	140850	20	p13	chr1	229329499	229329766	267	trans	1
R_Alu_2587	ENSG00000088782.4	-19.6454	6.61287e-66	5.89923e-61	-14.5664	ENSG00000088782	ENSG00000088782	chr20	20p13	138111	139804	defensin, beta 127 [Source:HGNC Symbol;Acc:16206]	DEFB127	ENST00000382388	140850	20	p13	chr17	6770022	6770334	312	trans	17
R_Alu_622	ENSG00000088782.4	-19.6454	6.61287e-66	5.89923e-61	-14.5664	ENSG00000088782	ENSG00000088782	chr20	20p13	138111	139804	defensin, beta 127 [Source:HGNC Symbol;Acc:16206]	DEFB127	ENST00000382388	140850	20	p13	chr4	40594977	40595263	286	trans	4
R_L1_35	ENSG00000189064.8	-19.5795	1.43049e-65	1.27355e-60	-2.23978	ENSG00000189064	ENSG00000189064	chrX	Xp11.23	49354132	49361430	G antigen 2A [Source:HGNC Symbol;Acc:4099]	GAGE2A	ENST00000362097	729447	X	p11.23	chr14	19728387	19728453	66	trans	14
R_Alu_1539	ENSG00000119922.7	-19.555	1.90506e-65	1.68927e-60	-79216.3	ENSG00000119922	ENSG00000119922	chr10	10q23.31	91061712	91069033	interferon-induced protein with tetratricopeptide repeats 2 [Source:HGNC Symbol;Acc:5409]	IFIT2	ENST00000371826	3433	10	q23.31	chr9	35765823	35766125	302	trans	9
R_Alu_2308	ENSG00000119922.7	-19.555	1.90506e-65	1.68927e-60	-79216.3	ENSG00000119922	ENSG00000119922	chr10	10q23.31	91061712	91069033	interferon-induced protein with tetratricopeptide repeats 2 [Source:HGNC Symbol;Acc:5409]	IFIT2	ENST00000371826	3433	10	q23.31	chr13	113961172	113961499	327	trans	13
R_Alu_2451	ENSG00000166930.2	-19.5313	2.51379e-65	2.2246e-60	-25.152	ENSG00000166930	ENSG00000166930	chr11	11q12.2	60197062	60222687	membrane-spanning 4-domains, subfamily A, member 5 [Source:HGNC Symbol;Acc:13374]	MS4A5	ENST00000300190	64232	11	q12.2	chr15	71709085	71709397	312	trans	15
R_Alu_28	ENSG00000166930.2	-19.5272	2.63981e-65	2.33147e-60	-25.1368	ENSG00000166930	ENSG00000166930	chr11	11q12.2	60197062	60222687	membrane-spanning 4-domains, subfamily A, member 5 [Source:HGNC Symbol;Acc:13374]	MS4A5	ENST00000300190	64232	11	q12.2	chr1	27559106	27559390	284	trans	1
R_Alu_47	ENSG00000258724.1	-19.4959	3.80546e-65	3.35429e-60	-55.1752	ENSG00000258724	ENSG00000258724	chr8	8p23.1	10582909	10697357	Transcription factor SOX-7; Uncharacterized protein; cDNA FLJ58508, highly similar to Transcription factor SOX-7 [Source:UniProtKB/TrEMBL;Acc:B4DKV0]		ENST00000554914	NA	8	p23.1	chr1	40072167	40072446	279	trans	1
R_Alu_2818	ENSG00000139354.6	-19.4681	5.26894e-65	4.62587e-60	-615.114	ENSG00000139354	ENSG00000139354	chr12	12q23.1	100967461	101022064	growth arrest-specific 2 like 3 [Source:HGNC Symbol;Acc:27475]	GAS2L3	ENST00000266754	283431	12	q23.1	chr19	34812133	34812234	101	trans	19
R_Alu_566	ENSG00000139354.6	-19.4681	5.26894e-65	4.62587e-60	-615.114	ENSG00000139354	ENSG00000139354	chr12	12q23.1	100967461	101022064	growth arrest-specific 2 like 3 [Source:HGNC Symbol;Acc:27475]	GAS2L3	ENST00000266754	283431	12	q23.1	chr3	185113164	185113474	310	trans	3
R_Alu_2451	ENSG00000107165.8	-19.4307	8.15458e-65	7.14517e-60	-97.5066	ENSG00000107165	ENSG00000107165	chr9	9p23	12685439	12710290	tyrosinase-related protein 1 [Source:HGNC Symbol;Acc:12450]	TYRP1	ENST00000473763	7306	9	p23	chr15	71709085	71709397	312	trans	15
R_Alu_28	ENSG00000107165.8	-19.4302	8.19935e-65	7.17024e-60	-97.4586	ENSG00000107165	ENSG00000107165	chr9	9p23	12685439	12710290	tyrosinase-related protein 1 [Source:HGNC Symbol;Acc:12450]	TYRP1	ENST00000473763	7306	9	p23	chr1	27559106	27559390	284	trans	1
R_Alu_2128	ENSG00000159224.4	-19.4278	8.43474e-65	7.3471e-60	-5.36745	ENSG00000159224	ENSG00000159224	chr17	17q21.32	47035916	47045958	gastric inhibitory polypeptide [Source:HGNC Symbol;Acc:4270]	GIP	ENST00000357424	2695	17	q21.32	chr12	56248535	56248809	274	trans	12
R_Alu_2592	ENSG00000159224.4	-19.4278	8.43474e-65	7.3471e-60	-5.36745	ENSG00000159224	ENSG00000159224	chr17	17q21.32	47035916	47045958	gastric inhibitory polypeptide [Source:HGNC Symbol;Acc:4270]	GIP	ENST00000357424	2695	17	q21.32	chr17	7242369	7242659	290	trans	17
R_Alu_20	ENSG00000211642.2	-19.4022	1.13774e-64	9.83303e-60	-20.9544	ENSG00000211642	ENSG00000211642	chr22	22q11.22	22569184	22569660	immunoglobulin lambda variable 10-54 [Source:HGNC Symbol;Acc:5884]	IGLV10-54	ENST00000390287	NA	22	q11.22	chr1	20266360	20266658	298	trans	1
R_Alu_2379	ENSG00000211642.2	-19.4022	1.13774e-64	9.83303e-60	-20.9544	ENSG00000211642	ENSG00000211642	chr22	22q11.22	22569184	22569660	immunoglobulin lambda variable 10-54 [Source:HGNC Symbol;Acc:5884]	IGLV10-54	ENST00000390287	NA	22	q11.22	chr14	83407878	83408061	183	trans	14
R_Alu_380	ENSG00000211642.2	-19.4022	1.13774e-64	9.83303e-60	-20.9544	ENSG00000211642	ENSG00000211642	chr22	22q11.22	22569184	22569660	immunoglobulin lambda variable 10-54 [Source:HGNC Symbol;Acc:5884]	IGLV10-54	ENST00000390287	NA	22	q11.22	chr2	189641775	189642057	282	trans	2
R_Alu_410	ENSG00000211642.2	-19.4022	1.13774e-64	9.83303e-60	-20.9544	ENSG00000211642	ENSG00000211642	chr22	22q11.22	22569184	22569660	immunoglobulin lambda variable 10-54 [Source:HGNC Symbol;Acc:5884]	IGLV10-54	ENST00000390287	NA	22	q11.22	chr2	216756563	216756851	288	trans	2
R_Alu_47	ENSG00000259316.3	-19.394	1.25229e-64	1.0802e-59	-149.281	ENSG00000259316	ENSG00000259316	chr15	15q22.31	64472547	64665980	Uncharacterized protein [Source:UniProtKB/TrEMBL;Acc:U3KQA5]		ENST00000561349	NA	15	q22.31	chr1	40072167	40072446	279	trans	1
R_Alu_2280	ENSG00000211675.2	-19.3613	1.83373e-64	1.57867e-59	-690.717	ENSG00000211675	ENSG00000211675	chr22	22q11.22	23237555	23238014	immunoglobulin lambda constant 1 (Mcg marker) [Source:HGNC Symbol;Acc:5855]	IGLC1	ENST00000390321	NA	22	q11.22	chr13	85908510	85908537	27	trans	13
R_Alu_2256	ENSG00000211876.1	-19.3606	1.84895e-64	1.58868e-59	-0.698533	ENSG00000211876	ENSG00000211876	chr14	14q11.2	23000026	23000088	T cell receptor alpha joining 13 [Source:HGNC Symbol;Acc:12041]	TRAJ13	ENST00000390524	NA	14	q11.2	chr13	64145247	64145546	299	trans	13
R_Alu_1911	ENSG00000211876.1	-19.3595	1.87421e-64	1.60728e-59	-0.697029	ENSG00000211876	ENSG00000211876	chr14	14q11.2	23000026	23000088	T cell receptor alpha joining 13 [Source:HGNC Symbol;Acc:12041]	TRAJ13	ENST00000390524	NA	14	q11.2	chr10	122701976	122701994	18	trans	10
R_Alu_28	ENSG00000166922.4	-19.3569	1.93004e-64	1.65196e-59	-76.6397	ENSG00000166922	ENSG00000166922	chr15	15q13.3	32933877	32989299	secretogranin V (7B2 protein) [Source:HGNC Symbol;Acc:10816]	SCG5	ENST00000300175	6447	15	q13.3	chr1	27559106	27559390	284	trans	1
R_Alu_2451	ENSG00000166922.4	-19.3269	2.74091e-64	2.34147e-59	-76.6046	ENSG00000166922	ENSG00000166922	chr15	15q13.3	32933877	32989299	secretogranin V (7B2 protein) [Source:HGNC Symbol;Acc:10816]	SCG5	ENST00000300175	6447	15	q13.3	chr15	71709085	71709397	312	trans	15
R_Alu_933	ENSG00000186924.2	-19.2443	7.18418e-64	6.12542e-59	-2.44676	ENSG00000186924	ENSG00000186924	chr21	21q22.11	31973414	31973612	keratin associated protein 22-1 [Source:HGNC Symbol;Acc:18947]	KRTAP22-1	ENST00000334680	337979	21	q22.11	chr5	162435388	162435687	299	trans	5
R_Alu_2121	ENSG00000196787.2	-19.2394	7.60532e-64	6.4473e-59	-9157.81	ENSG00000196787	ENSG00000196787	chr6	6p22.1	27100832	27103070	histone cluster 1, H2ag [Source:HGNC Symbol;Acc:4737]	HIST1H2AG	ENST00000359193	85235	6	p22.1	chr12	53760149	53760425	276	trans	12
R_Alu_2911	ENSG00000196787.2	-19.2394	7.60532e-64	6.4473e-59	-9157.81	ENSG00000196787	ENSG00000196787	chr6	6p22.1	27100832	27103070	histone cluster 1, H2ag [Source:HGNC Symbol;Acc:4737]	HIST1H2AG	ENST00000359193	85235	6	p22.1	chr20	42327018	42327302	284	trans	20
R_Alu_2939	ENSG00000196787.2	-19.2394	7.60532e-64	6.4473e-59	-9157.81	ENSG00000196787	ENSG00000196787	chr6	6p22.1	27100832	27103070	histone cluster 1, H2ag [Source:HGNC Symbol;Acc:4737]	HIST1H2AG	ENST00000359193	85235	6	p22.1	chr20	62298167	62298444	277	trans	20
R_Alu_1285	ENSG00000211648.2	-19.1815	1.49551e-63	1.26538e-58	-92.2883	ENSG00000211648	ENSG00000211648	chr22	22q11.22	22712087	22712608	immunoglobulin lambda variable 1-47 [Source:HGNC Symbol;Acc:5880]	IGLV1-47	ENST00000390294	NA	22	q11.22	chr7	99059837	99060122	285	trans	7
R_Alu_2144	ENSG00000211706.2	-19.1466	2.24536e-63	1.89261e-58	-155.216	ENSG00000211706	ENSG00000211706	chr7	7q34	142028121	142028610	T cell receptor beta variable 6-1 [Source:HGNC Symbol;Acc:12226]	TRBV6-1	ENST00000390353	NA	7	q34	chr12	79964834	79965075	241	trans	12
R_Alu_446	ENSG00000211706.2	-19.1466	2.24536e-63	1.89261e-58	-155.216	ENSG00000211706	ENSG00000211706	chr7	7q34	142028121	142028610	T cell receptor beta variable 6-1 [Source:HGNC Symbol;Acc:12226]	TRBV6-1	ENST00000390353	NA	7	q34	chr3	17126909	17127285	376	trans	3
R_Alu_2675	ENSG00000188290.6	-19.1327	2.63926e-63	2.22041e-58	-757.552	ENSG00000188290	ENSG00000188290	chr1	1p36.33	934342	935552	hes family bHLH transcription factor 4 [Source:HGNC Symbol;Acc:24149]	HES4	ENST00000428771	57801	1	p36.33	chr17	77656769	77657105	336	trans	17
R_Alu_2121	ENSG00000198374.3	-19.1002	3.85421e-63	3.22419e-58	-1799.32	ENSG00000198374	ENSG00000198374	chr6	6p22.1	27833034	27833606	histone cluster 1, H2al [Source:HGNC Symbol;Acc:4730]	HIST1H2AL	ENST00000357320	85235	6	p22.1	chr12	53760149	53760425	276	trans	12
R_Alu_2911	ENSG00000198374.3	-19.1002	3.85421e-63	3.22419e-58	-1799.32	ENSG00000198374	ENSG00000198374	chr6	6p22.1	27833034	27833606	histone cluster 1, H2al [Source:HGNC Symbol;Acc:4730]	HIST1H2AL	ENST00000357320	85235	6	p22.1	chr20	42327018	42327302	284	trans	20
R_Alu_2939	ENSG00000198374.3	-19.1002	3.85421e-63	3.22419e-58	-1799.32	ENSG00000198374	ENSG00000198374	chr6	6p22.1	27833034	27833606	histone cluster 1, H2al [Source:HGNC Symbol;Acc:4730]	HIST1H2AL	ENST00000357320	85235	6	p22.1	chr20	62298167	62298444	277	trans	20
R_Alu_1162	ENSG00000109684.10	-19.0914	4.27093e-63	3.55937e-58	-1065.71	ENSG00000109684	ENSG00000109684	chr4	4p16.1	10488019	10686489	cytokine-dependent hematopoietic cell linker [Source:HGNC Symbol;Acc:17438]	CLNK	ENST00000226951	116449	4	p16.1	chr7	4790630	4790942	312	trans	7
R_Alu_1498	ENSG00000109684.10	-19.0914	4.27093e-63	3.55937e-58	-1065.71	ENSG00000109684	ENSG00000109684	chr4	4p16.1	10488019	10686489	cytokine-dependent hematopoietic cell linker [Source:HGNC Symbol;Acc:17438]	CLNK	ENST00000226951	116449	4	p16.1	chr9	5865264	5865539	275	trans	9
R_Alu_524	ENSG00000257062.2	-19.0859	4.55148e-63	3.78606e-58	-3.03477	ENSG00000257062	ENSG00000257062	chr12	12p12.2	21200113	21329829	Uncharacterized protein [Source:UniProtKB/TrEMBL;Acc:K7EP34]		ENST00000543498	NA	12	p12.2	chr3	129568313	129568583	270	trans	3
R_Alu_2451	ENSG00000239571.1	-19.0609	6.08821e-63	5.05487e-58	-26.6686	ENSG00000239571	ENSG00000239571	chr2	2p11.2	89975669	89976489	immunoglobulin kappa variable 2D-30 [Source:HGNC Symbol;Acc:5801]	IGKV2D-30	ENST00000474213	NA	2	p11.2	chr15	71709085	71709397	312	trans	15
R_Alu_1539	ENSG00000138035.10	-19.0336	8.37302e-63	6.92595e-58	-2871.3	ENSG00000138035	ENSG00000138035	chr2	2p16.1	55861400	55921045	polyribonucleotide nucleotidyltransferase 1 [Source:HGNC Symbol;Acc:23166]	PNPT1	ENST00000447944	87178	2	p16.1	chr9	35765823	35766125	302	trans	9
R_Alu_2308	ENSG00000138035.10	-19.0336	8.37302e-63	6.92595e-58	-2871.3	ENSG00000138035	ENSG00000138035	chr2	2p16.1	55861400	55921045	polyribonucleotide nucleotidyltransferase 1 [Source:HGNC Symbol;Acc:23166]	PNPT1	ENST00000447944	87178	2	p16.1	chr13	113961172	113961499	327	trans	13
R_Alu_2121	ENSG00000196532.4	-19.031	8.62291e-63	7.09295e-58	-1377.85	ENSG00000196532	ENSG00000196532	chr6	6p22.2	26045639	26046097	histone cluster 1, H3c [Source:HGNC Symbol;Acc:4768]	HIST1H3C	ENST00000540144	8968	6	p22.2	chr12	53760149	53760425	276	trans	12
R_Alu_2911	ENSG00000196532.4	-19.031	8.62291e-63	7.09295e-58	-1377.85	ENSG00000196532	ENSG00000196532	chr6	6p22.2	26045639	26046097	histone cluster 1, H3c [Source:HGNC Symbol;Acc:4768]	HIST1H3C	ENST00000540144	8968	6	p22.2	chr20	42327018	42327302	284	trans	20
R_Alu_2939	ENSG00000196532.4	-19.031	8.62291e-63	7.09295e-58	-1377.85	ENSG00000196532	ENSG00000196532	chr6	6p22.2	26045639	26046097	histone cluster 1, H3c [Source:HGNC Symbol;Acc:4768]	HIST1H3C	ENST00000540144	8968	6	p22.2	chr20	62298167	62298444	277	trans	20
R_Alu_2818	ENSG00000106261.12	-19.026	9.14538e-63	7.49491e-58	-16616.9	ENSG00000106261	ENSG00000106261	chr7	7q22.1	99613204	99639312	zinc finger with KRAB and SCAN domains 1 [Source:HGNC Symbol;Acc:13101]	ZKSCAN1	ENST00000324306	7586	7	q22.1	chr19	34812133	34812234	101	trans	19
R_Alu_566	ENSG00000106261.12	-19.026	9.14538e-63	7.49491e-58	-16616.9	ENSG00000106261	ENSG00000106261	chr7	7q22.1	99613204	99639312	zinc finger with KRAB and SCAN domains 1 [Source:HGNC Symbol;Acc:13101]	ZKSCAN1	ENST00000324306	7586	7	q22.1	chr3	185113164	185113474	310	trans	3
R_Alu_28	ENSG00000239571.1	-19.0223	9.54178e-63	7.80534e-58	-26.623	ENSG00000239571	ENSG00000239571	chr2	2p11.2	89975669	89976489	immunoglobulin kappa variable 2D-30 [Source:HGNC Symbol;Acc:5801]	IGKV2D-30	ENST00000474213	NA	2	p11.2	chr1	27559106	27559390	284	trans	1
R_Alu_28	ENSG00000257860.1	-19.0038	1.18395e-62	9.66707e-58	-27.4149	ENSG00000257860	ENSG00000257860	chr12	12q23.2	103545620	103562087	Uncharacterized protein [Source:UniProtKB/TrEMBL;Acc:F8W1G9]		ENST00000547418	NA	12	q23.2	chr1	27559106	27559390	284	trans	1
R_Alu_244	ENSG00000121897.9	-18.9782	1.59482e-62	1.29979e-57	-507.924	ENSG00000121897	ENSG00000121897	chr4	4p14	39460620	39479273	lipoic acid synthetase [Source:HGNC Symbol;Acc:16429]	LIAS	ENST00000340169	11019	4	p14	chr2	36090522	36090828	306	trans	2
R_Alu_2818	ENSG00000104765.10	-18.9544	2.10246e-62	1.70725e-57	-289561	ENSG00000104765	ENSG00000104765	chr8	8p21.2	26240414	26363152	BCL2/adenovirus E1B 19kDa interacting protein 3-like [Source:HGNC Symbol;Acc:1085]	BNIP3L	ENST00000380629	665	8	p21.2	chr19	34812133	34812234	101	trans	19
R_Alu_566	ENSG00000104765.10	-18.9544	2.10246e-62	1.70725e-57	-289561	ENSG00000104765	ENSG00000104765	chr8	8p21.2	26240414	26363152	BCL2/adenovirus E1B 19kDa interacting protein 3-like [Source:HGNC Symbol;Acc:1085]	BNIP3L	ENST00000380629	665	8	p21.2	chr3	185113164	185113474	310	trans	3
R_Alu_2451	ENSG00000257860.1	-18.9422	2.42369e-62	1.9645e-57	-27.3736	ENSG00000257860	ENSG00000257860	chr12	12q23.2	103545620	103562087	Uncharacterized protein [Source:UniProtKB/TrEMBL;Acc:F8W1G9]		ENST00000547418	NA	12	q23.2	chr15	71709085	71709397	312	trans	15
R_Alu_2001	ENSG00000120278.10	-18.9413	2.44974e-62	1.98199e-57	-2904.83	ENSG00000120278	ENSG00000120278	chr6	6q25.1	150920999	151164799	pleckstrin homology domain containing, family G (with RhoGef domain) member 1 [Source:HGNC Symbol;Acc:20884]	PLEKHG1	ENST00000367326	57480	6	q25.1	chr11	62407694	62408032	338	trans	11
R_Alu_1626	ENSG00000268702.1	-18.9328	2.70153e-62	2.16987e-57	-2.42288	ENSG00000268702	ENSG00000268702	chr14	14q11.2	23790839	23791484	Uncharacterized protein [Source:UniProtKB/TrEMBL;Acc:M0R3A9]	AL049829.1	ENST00000594872	NA	14	q11.2	chr9	131473579	131473917	338	trans	9
R_Alu_2389	ENSG00000268702.1	-18.9328	2.70153e-62	2.16987e-57	-2.42288	ENSG00000268702	ENSG00000268702	chr14	14q11.2	23790839	23791484	Uncharacterized protein [Source:UniProtKB/TrEMBL;Acc:M0R3A9]	AL049829.1	ENST00000594872	NA	14	q11.2	chr14	98931279	98931616	337	trans	14
R_Alu_2720	ENSG00000268702.1	-18.9328	2.70153e-62	2.16987e-57	-2.42288	ENSG00000268702	ENSG00000268702	chr14	14q11.2	23790839	23791484	Uncharacterized protein [Source:UniProtKB/TrEMBL;Acc:M0R3A9]	AL049829.1	ENST00000594872	NA	14	q11.2	chr18	56618899	56619181	282	trans	18
R_Alu_354	ENSG00000268702.1	-18.9328	2.70153e-62	2.16987e-57	-2.42288	ENSG00000268702	ENSG00000268702	chr14	14q11.2	23790839	23791484	Uncharacterized protein [Source:UniProtKB/TrEMBL;Acc:M0R3A9]	AL049829.1	ENST00000594872	NA	14	q11.2	chr2	165655215	165655530	315	trans	2
R_Alu_1133	ENSG00000211881.1	-18.9216	3.07945e-62	2.46894e-57	-0.603848	ENSG00000211881	ENSG00000211881	chr14	14q11.2	23005092	23005151	T cell receptor alpha joining 8 [Source:HGNC Symbol;Acc:12096]	TRAJ8	ENST00000390529	NA	14	q11.2	chr6	149267665	149267967	302	trans	6
R_Alu_1539	ENSG00000124256.10	-18.8588	6.38359e-62	5.09957e-57	-4668.65	ENSG00000124256	ENSG00000124256	chr20	20q13.31	56178902	56195632	Z-DNA binding protein 1 [Source:HGNC Symbol;Acc:16176]	ZBP1	ENST00000371173	81030	20	q13.31	chr9	35765823	35766125	302	trans	9
R_Alu_2308	ENSG00000124256.10	-18.8588	6.38359e-62	5.09957e-57	-4668.65	ENSG00000124256	ENSG00000124256	chr20	20q13.31	56178902	56195632	Z-DNA binding protein 1 [Source:HGNC Symbol;Acc:16176]	ZBP1	ENST00000371173	81030	20	q13.31	chr13	113961172	113961499	327	trans	13
R_Alu_603	ENSG00000163599.10	-18.7712	1.76428e-61	1.40687e-56	-1231.39	ENSG00000163599	ENSG00000163599	chr2	2q33.2	204732509	204738683	cytotoxic T-lymphocyte-associated protein 4 [Source:HGNC Symbol;Acc:2505]	CTLA4	ENST00000302823	1493	2	q33.2	chr4	23861444	23861524	80	trans	4
R_Alu_2870	ENSG00000268488.1	-18.7551	2.12741e-61	1.69036e-56	-48.7766	ENSG00000268488	ENSG00000268488	chr15	15q15.3	44075041	44075231		AC018512.1	ENST00000598763	NA	15	q15.3	chr20	3117291	3117632	341	trans	20
R_Alu_593	ENSG00000268488.1	-18.7551	2.12741e-61	1.69036e-56	-48.7766	ENSG00000268488	ENSG00000268488	chr15	15q15.3	44075041	44075231		AC018512.1	ENST00000598763	NA	15	q15.3	chr4	6699546	6699838	292	trans	4
R_Alu_2001	ENSG00000184305.10	-18.7479	2.31321e-61	1.8347e-56	-1002.74	ENSG00000184305	ENSG00000184305	chr4	4q22.1	91048686	92523064	coiled-coil serine-rich protein 1 [Source:HGNC Symbol;Acc:29349]	CCSER1	ENST00000505073	401145	4	q22.1	chr11	62407694	62408032	338	trans	11
R_Alu_603	ENSG00000154262.8	-18.6398	8.09873e-61	6.41196e-56	-2771.34	ENSG00000154262	ENSG00000154262	chr17	17q24.3	67074843	67138029	ATP-binding cassette, sub-family A (ABC1), member 6 [Source:HGNC Symbol;Acc:36]	ABCA6	ENST00000284425	23460	17	q24.3	chr4	23861444	23861524	80	trans	4
R_Alu_2121	ENSG00000081985.6	-18.6388	8.18879e-61	6.44871e-56	-825.562	ENSG00000081985	ENSG00000081985	chr1	1p31.3	67773047	67862583	interleukin 12 receptor, beta 2 [Source:HGNC Symbol;Acc:5972]	IL12RB2	ENST00000262345	3595	1	p31.3	chr12	53760149	53760425	276	trans	12
R_Alu_2911	ENSG00000081985.6	-18.6388	8.18879e-61	6.44871e-56	-825.562	ENSG00000081985	ENSG00000081985	chr1	1p31.3	67773047	67862583	interleukin 12 receptor, beta 2 [Source:HGNC Symbol;Acc:5972]	IL12RB2	ENST00000262345	3595	1	p31.3	chr20	42327018	42327302	284	trans	20
R_Alu_2939	ENSG00000081985.6	-18.6388	8.18879e-61	6.44871e-56	-825.562	ENSG00000081985	ENSG00000081985	chr1	1p31.3	67773047	67862583	interleukin 12 receptor, beta 2 [Source:HGNC Symbol;Acc:5972]	IL12RB2	ENST00000262345	3595	1	p31.3	chr20	62298167	62298444	277	trans	20
R_Alu_2451	ENSG00000118492.12	-18.6324	8.82224e-61	6.93524e-56	-749.335	ENSG00000118492	ENSG00000118492	chr6	6q24.3	146920101	147136598	androglobin [Source:HGNC Symbol;Acc:21212]	ADGB	ENST00000397944	79747	6	q24.3	chr15	71709085	71709397	312	trans	15
R_Alu_28	ENSG00000118492.12	-18.6107	1.13356e-60	8.89524e-56	-748.438	ENSG00000118492	ENSG00000118492	chr6	6q24.3	146920101	147136598	androglobin [Source:HGNC Symbol;Acc:21212]	ADGB	ENST00000397944	79747	6	q24.3	chr1	27559106	27559390	284	trans	1
R_Alu_2451	ENSG00000265944.1	-18.6028	1.24224e-60	9.73083e-56	-7.27905	ENSG00000265944	ENSG00000265944	chr18	18p11.31	6511415	6590652	chromosome 18 open reading frame 64 [Source:HGNC Symbol;Acc:44660]	C18orf64	ENST00000584361	100130480	18	p11.31	chr15	71709085	71709397	312	trans	15
R_Alu_1883	ENSG00000239975.1	-18.5831	1.56118e-60	1.22076e-55	-19.9254	ENSG00000239975	ENSG00000239975	chr2	2p11.2	89952792	89953355	immunoglobulin kappa variable 1D-33 [Source:HGNC Symbol;Acc:5753]	IGKV1D-33	ENST00000390265	NA	2	p11.2	chr10	96291714	96291975	261	trans	10
R_Alu_34	ENSG00000211750.2	-18.5808	1.60283e-60	1.25113e-55	-121.549	ENSG00000211750	ENSG00000211750	chr7	7q34	142364198	142364710	T cell receptor beta variable 24-1 [Source:HGNC Symbol;Acc:12203]	TRBV24-1	ENST00000390397	NA	7	q34	chr1	28684288	28684523	235	trans	1
R_Alu_1893	ENSG00000197364.6	-18.5771	1.67399e-60	1.30209e-55	-3.47297	ENSG00000197364	ENSG00000197364	chr1	1q21.3	153409534	153412425	S100 calcium binding protein A7-like 2 [Source:HGNC Symbol;Acc:21655]	S100A7L2	ENST00000368725	645922	1	q21.3	chr10	104933139	104933390	251	trans	10
R_Alu_2493	ENSG00000197364.6	-18.5771	1.67399e-60	1.30209e-55	-3.47297	ENSG00000197364	ENSG00000197364	chr1	1q21.3	153409534	153412425	S100 calcium binding protein A7-like 2 [Source:HGNC Symbol;Acc:21655]	S100A7L2	ENST00000368725	645922	1	q21.3	chr16	3974668	3974684	16	trans	16
R_Alu_28	ENSG00000265944.1	-18.5646	1.93362e-60	1.5014e-55	-7.26629	ENSG00000265944	ENSG00000265944	chr18	18p11.31	6511415	6590652	chromosome 18 open reading frame 64 [Source:HGNC Symbol;Acc:44660]	C18orf64	ENST00000584361	100130480	18	p11.31	chr1	27559106	27559390	284	trans	1
R_Alu_1539	ENSG00000122729.14	-18.5472	2.36609e-60	1.83079e-55	-6557.58	ENSG00000122729	ENSG00000122729	chr9	9p21.1	32384618	32454767	aconitase 1, soluble [Source:HGNC Symbol;Acc:117]	ACO1	ENST00000379923	48	9	p21.1	chr9	35765823	35766125	302	trans	9
R_Alu_2308	ENSG00000122729.14	-18.5472	2.36609e-60	1.83079e-55	-6557.58	ENSG00000122729	ENSG00000122729	chr9	9p21.1	32384618	32454767	aconitase 1, soluble [Source:HGNC Symbol;Acc:117]	ACO1	ENST00000379923	48	9	p21.1	chr13	113961172	113961499	327	trans	13
R_Alu_1893	ENSG00000268327.1	-18.5051	3.84867e-60	2.9676e-55	-6.77116	ENSG00000268327	ENSG00000268327	chr15	15q22.2	59439899	59440054			ENST00000599727	NA	15	q22.2	chr10	104933139	104933390	251	trans	10
R_Alu_2493	ENSG00000268327.1	-18.5051	3.84867e-60	2.9676e-55	-6.77116	ENSG00000268327	ENSG00000268327	chr15	15q22.2	59439899	59440054			ENST00000599727	NA	15	q22.2	chr16	3974668	3974684	16	trans	16
R_Alu_1162	ENSG00000117507.4	-18.4775	5.29825e-60	4.07116e-55	-386.215	ENSG00000117507	ENSG00000117507	chr1	1q24.3	171106879	171130707	flavin containing monooxygenase 6 pseudogene [Source:HGNC Symbol;Acc:24024]	FMO6P	ENST00000367754	NA	1	q24.3	chr7	4790630	4790942	312	trans	7
R_Alu_1498	ENSG00000117507.4	-18.4775	5.29825e-60	4.07116e-55	-386.215	ENSG00000117507	ENSG00000117507	chr1	1q24.3	171106879	171130707	flavin containing monooxygenase 6 pseudogene [Source:HGNC Symbol;Acc:24024]	FMO6P	ENST00000367754	NA	1	q24.3	chr9	5865264	5865539	275	trans	9
R_Alu_47	ENSG00000257767.2	-18.4708	5.7209e-60	4.38832e-55	-55.1577	ENSG00000257767	ENSG00000257767	chr12	12q24.12	112191694	112229222			ENST00000546840	NA	12	q24.12	chr1	40072167	40072446	279	trans	1
R_Alu_20	ENSG00000205549.4	-18.4695	5.81165e-60	4.42729e-55	-9.38847	ENSG00000205549	ENSG00000205549	chr9	9p22.3	16203933	16276311	chromosome 9 open reading frame 92 [Source:HGNC Symbol;Acc:19054]	C9orf92	ENST00000380685	100129385	9	p22.3	chr1	20266360	20266658	298	trans	1
R_Alu_2379	ENSG00000205549.4	-18.4695	5.81165e-60	4.42729e-55	-9.38847	ENSG00000205549	ENSG00000205549	chr9	9p22.3	16203933	16276311	chromosome 9 open reading frame 92 [Source:HGNC Symbol;Acc:19054]	C9orf92	ENST00000380685	100129385	9	p22.3	chr14	83407878	83408061	183	trans	14
R_Alu_380	ENSG00000205549.4	-18.4695	5.81165e-60	4.42729e-55	-9.38847	ENSG00000205549	ENSG00000205549	chr9	9p22.3	16203933	16276311	chromosome 9 open reading frame 92 [Source:HGNC Symbol;Acc:19054]	C9orf92	ENST00000380685	100129385	9	p22.3	chr2	189641775	189642057	282	trans	2
R_Alu_410	ENSG00000205549.4	-18.4695	5.81165e-60	4.42729e-55	-9.38847	ENSG00000205549	ENSG00000205549	chr9	9p22.3	16203933	16276311	chromosome 9 open reading frame 92 [Source:HGNC Symbol;Acc:19054]	C9orf92	ENST00000380685	100129385	9	p22.3	chr2	216756563	216756851	288	trans	2
R_Alu_2818	ENSG00000163249.5	-18.4671	5.96833e-60	4.53108e-55	-1280.16	ENSG00000163249	ENSG00000163249	chr2	2q33.3	208576264	208626563	cyclin Y-like 1 [Source:HGNC Symbol;Acc:26868]	CCNYL1	ENST00000392209	151195	2	q33.3	chr19	34812133	34812234	101	trans	19
R_Alu_566	ENSG00000163249.5	-18.4671	5.96833e-60	4.53108e-55	-1280.16	ENSG00000163249	ENSG00000163249	chr2	2q33.3	208576264	208626563	cyclin Y-like 1 [Source:HGNC Symbol;Acc:26868]	CCNYL1	ENST00000392209	151195	2	q33.3	chr3	185113164	185113474	310	trans	3
R_Alu_2818	ENSG00000271092.1	-18.4558	6.80156e-60	5.14604e-55	-1003.6	ENSG00000271092	ENSG00000271092	chr1	1p21.3	95583479	95712781	TMEM56-RWDD3 readthrough [Source:HGNC Symbol;Acc:49388]	TMEM56-RWDD3	ENST00000604534	100527978	1	p21.3	chr19	34812133	34812234	101	trans	19
R_Alu_566	ENSG00000271092.1	-18.4558	6.80156e-60	5.14604e-55	-1003.6	ENSG00000271092	ENSG00000271092	chr1	1p21.3	95583479	95712781	TMEM56-RWDD3 readthrough [Source:HGNC Symbol;Acc:49388]	TMEM56-RWDD3	ENST00000604534	100527978	1	p21.3	chr3	185113164	185113474	310	trans	3
R_Alu_28	ENSG00000181927.2	-18.422	1.00575e-59	7.59654e-55	-35.459	ENSG00000181927	ENSG00000181927	chr11	11q11	55405834	55406772	olfactory receptor, family 4, subfamily P, member 4 [Source:HGNC Symbol;Acc:15180]	OR4P4	ENST00000314612	81300	11	q11	chr1	27559106	27559390	284	trans	1
R_Alu_2451	ENSG00000181927.2	-18.41	1.15502e-59	8.70913e-55	-35.4615	ENSG00000181927	ENSG00000181927	chr11	11q11	55405834	55406772	olfactory receptor, family 4, subfamily P, member 4 [Source:HGNC Symbol;Acc:15180]	OR4P4	ENST00000314612	81300	11	q11	chr15	71709085	71709397	312	trans	15
R_Alu_2618	ENSG00000154262.8	-18.3996	1.30178e-59	9.79902e-55	-2748.75	ENSG00000154262	ENSG00000154262	chr17	17q24.3	67074843	67138029	ATP-binding cassette, sub-family A (ABC1), member 6 [Source:HGNC Symbol;Acc:36]	ABCA6	ENST00000284425	23460	17	q24.3	chr17	27558438	27558762	324	trans	17
R_Alu_47	ENSG00000163630.6	-18.3994	1.30615e-59	9.81532e-55	-245.349	ENSG00000163630	ENSG00000163630	chr3	3p14.2	63213991	63602597	synaptoporin [Source:HGNC Symbol;Acc:16507]	SYNPR	ENST00000478456	132204	3	p14.2	chr1	40072167	40072446	279	trans	1
R_Alu_2818	ENSG00000169313.9	-18.3852	1.53789e-59	1.15177e-54	-880.076	ENSG00000169313	ENSG00000169313	chr3	3q25.1	151055168	151102600	purinergic receptor P2Y, G-protein coupled, 12 [Source:HGNC Symbol;Acc:18124]	P2RY12	ENST00000302632	64805	3	q25.1	chr19	34812133	34812234	101	trans	19
R_Alu_566	ENSG00000169313.9	-18.3852	1.53789e-59	1.15177e-54	-880.076	ENSG00000169313	ENSG00000169313	chr3	3q25.1	151055168	151102600	purinergic receptor P2Y, G-protein coupled, 12 [Source:HGNC Symbol;Acc:18124]	P2RY12	ENST00000302632	64805	3	q25.1	chr3	185113164	185113474	310	trans	3
R_Alu_1867	ENSG00000214643.2	-18.3476	2.37255e-59	1.77089e-54	-1.80633	ENSG00000214643	ENSG00000214643	chr6	6p12.3	49913814	49917157	defensin, beta 133 [Source:HGNC Symbol;Acc:31331]	DEFB133	ENST00000398721	403339	6	p12.3	chr10	77077043	77077296	253	trans	10
R_Alu_2201	ENSG00000214643.2	-18.3476	2.37255e-59	1.77089e-54	-1.80633	ENSG00000214643	ENSG00000214643	chr6	6p12.3	49913814	49917157	defensin, beta 133 [Source:HGNC Symbol;Acc:31331]	DEFB133	ENST00000398721	403339	6	p12.3	chr13	19939365	19939668	303	trans	13
R_Alu_1232	ENSG00000214643.2	-18.3475	2.37701e-59	1.77124e-54	-1.80631	ENSG00000214643	ENSG00000214643	chr6	6p12.3	49913814	49917157	defensin, beta 133 [Source:HGNC Symbol;Acc:31331]	DEFB133	ENST00000398721	403339	6	p12.3	chr7	57556601	57556683	82	trans	7
R_Alu_2367	ENSG00000257184.2	-18.3071	3.78731e-59	2.81738e-54	-10.5165	ENSG00000257184	ENSG00000257184	chr7	7p15.2	27203154	27219632	Uncharacterized protein [Source:UniProtKB/TrEMBL;Acc:D6RAR5]		ENST00000470747	NA	7	p15.2	chr14	72141270	72141581	311	trans	14
R_Alu_2121	ENSG00000117399.9	-18.2957	4.31803e-59	3.1961e-54	-200.164	ENSG00000117399	ENSG00000117399	chr1	1p34.2	43824626	43828874	cell division cycle 20 [Source:HGNC Symbol;Acc:1723]	CDC20	ENST00000310955	991	1	p34.2	chr12	53760149	53760425	276	trans	12
R_Alu_2911	ENSG00000117399.9	-18.2957	4.31803e-59	3.1961e-54	-200.164	ENSG00000117399	ENSG00000117399	chr1	1p34.2	43824626	43828874	cell division cycle 20 [Source:HGNC Symbol;Acc:1723]	CDC20	ENST00000310955	991	1	p34.2	chr20	42327018	42327302	284	trans	20
R_Alu_2939	ENSG00000117399.9	-18.2957	4.31803e-59	3.1961e-54	-200.164	ENSG00000117399	ENSG00000117399	chr1	1p34.2	43824626	43828874	cell division cycle 20 [Source:HGNC Symbol;Acc:1723]	CDC20	ENST00000310955	991	1	p34.2	chr20	62298167	62298444	277	trans	20
R_Alu_2001	ENSG00000144645.9	-18.2756	5.4456e-59	4.02398e-54	-3740.44	ENSG00000144645	ENSG00000144645	chr3	3p22.3	31699382	32119072	oxysterol binding protein-like 10 [Source:HGNC Symbol;Acc:16395]	OSBPL10	ENST00000396556	114884	3	p22.3	chr11	62407694	62408032	338	trans	11
R_Alu_2643	ENSG00000266996.2	-18.2597	6.54336e-59	4.82712e-54	-1024.42	ENSG00000266996	ENSG00000266996	chr18	18q21.1	44542731	44544607	transcription elongation factor B polypeptide 3C-like 2 [Source:HGNC Symbol;Acc:33511]	TCEB3CL2	ENST00000591973	100506888	18	q21.1	chr17	47042254	47042501	247	trans	17
R_Alu_2121	ENSG00000119969.10	-18.2519	7.15445e-59	5.25171e-54	-1042.35	ENSG00000119969	ENSG00000119969	chr10	10q23.33	96305547	96373662	helicase, lymphoid-specific [Source:HGNC Symbol;Acc:4861]	HELLS	ENST00000419900	3070	10	q23.33	chr12	53760149	53760425	276	trans	12
R_Alu_2911	ENSG00000119969.10	-18.2519	7.15445e-59	5.25171e-54	-1042.35	ENSG00000119969	ENSG00000119969	chr10	10q23.33	96305547	96373662	helicase, lymphoid-specific [Source:HGNC Symbol;Acc:4861]	HELLS	ENST00000419900	3070	10	q23.33	chr20	42327018	42327302	284	trans	20
R_Alu_2939	ENSG00000119969.10	-18.2519	7.15445e-59	5.25171e-54	-1042.35	ENSG00000119969	ENSG00000119969	chr10	10q23.33	96305547	96373662	helicase, lymphoid-specific [Source:HGNC Symbol;Acc:4861]	HELLS	ENST00000419900	3070	10	q23.33	chr20	62298167	62298444	277	trans	20
R_Alu_2818	ENSG00000186001.8	-18.2401	8.20311e-59	6.00161e-54	-3664.29	ENSG00000186001	ENSG00000186001	chr3	3q29	197518097	197615307	leucine-rich repeats and calponin homology (CH) domain containing 3 [Source:HGNC Symbol;Acc:28637]	LRCH3	ENST00000443727	84859	3	q29	chr19	34812133	34812234	101	trans	19
R_Alu_566	ENSG00000186001.8	-18.2401	8.20311e-59	6.00161e-54	-3664.29	ENSG00000186001	ENSG00000186001	chr3	3q29	197518097	197615307	leucine-rich repeats and calponin homology (CH) domain containing 3 [Source:HGNC Symbol;Acc:28637]	LRCH3	ENST00000443727	84859	3	q29	chr3	185113164	185113474	310	trans	3
R_Alu_1539	ENSG00000130589.12	-18.1933	1.40589e-58	1.0252e-53	-12184.9	ENSG00000130589	ENSG00000130589	chr20	20q13.33	62189439	62205592	helicase with zinc finger 2, transcriptional coactivator [Source:HGNC Symbol;Acc:30021]	HELZ2	ENST00000427522	85441	20	q13.33	chr9	35765823	35766125	302	trans	9
R_Alu_2308	ENSG00000130589.12	-18.1933	1.40589e-58	1.0252e-53	-12184.9	ENSG00000130589	ENSG00000130589	chr20	20q13.33	62189439	62205592	helicase with zinc finger 2, transcriptional coactivator [Source:HGNC Symbol;Acc:30021]	HELZ2	ENST00000427522	85441	20	q13.33	chr13	113961172	113961499	327	trans	13
R_Alu_1539	ENSG00000136816.11	-18.1917	1.43185e-58	1.04071e-53	-4146.54	ENSG00000136816	ENSG00000136816	chr9	9q34.11	132565432	132573560	torsin family 1, member B (torsin B) [Source:HGNC Symbol;Acc:11995]	TOR1B	ENST00000259339	27348	9	q34.11	chr9	35765823	35766125	302	trans	9
R_Alu_2308	ENSG00000136816.11	-18.1917	1.43185e-58	1.04071e-53	-4146.54	ENSG00000136816	ENSG00000136816	chr9	9q34.11	132565432	132573560	torsin family 1, member B (torsin B) [Source:HGNC Symbol;Acc:11995]	TOR1B	ENST00000259339	27348	9	q34.11	chr13	113961172	113961499	327	trans	13
R_Alu_2818	ENSG00000109674.3	-18.1402	2.59129e-58	1.87727e-53	-2763.07	ENSG00000109674	ENSG00000109674	chr4	4q34.3	178230990	178284097	nei endonuclease VIII-like 3 (E. coli) [Source:HGNC Symbol;Acc:24573]	NEIL3	ENST00000264596	55247	4	q34.3	chr19	34812133	34812234	101	trans	19
R_Alu_566	ENSG00000109674.3	-18.1402	2.59129e-58	1.87727e-53	-2763.07	ENSG00000109674	ENSG00000109674	chr4	4q34.3	178230990	178284097	nei endonuclease VIII-like 3 (E. coli) [Source:HGNC Symbol;Acc:24573]	NEIL3	ENST00000264596	55247	4	q34.3	chr3	185113164	185113474	310	trans	3
R_L1_35	ENSG00000185254.8	-18.0804	5.14985e-58	3.72474e-53	-7.06152	ENSG00000185254	ENSG00000185254	chrX	Xq28	153498930	153523796	testis expressed 28 [Source:HGNC Symbol;Acc:2563]	TEX28	ENST00000369926	101060234	X	q28	chr14	19728387	19728453	66	trans	14
R_Alu_2001	ENSG00000178295.10	-18.0766	5.38006e-58	3.88491e-53	-2013.04	ENSG00000178295	ENSG00000178295	chr2	2p24.2	17935125	17966632	GEN1 Holliday junction 5' flap endonuclease [Source:HGNC Symbol;Acc:26881]	GEN1	ENST00000317402	348654	2	p24.2	chr11	62407694	62408032	338	trans	11
R_Alu_28	ENSG00000185177.8	-18.0486	7.42439e-58	5.35239e-53	-173.605	ENSG00000185177	ENSG00000185177	chr7	7p11.2	57187321	57207571	zinc finger protein 479 [Source:HGNC Symbol;Acc:23258]	ZNF479	ENST00000331162	90827	7	p11.2	chr1	27559106	27559390	284	trans	1
R_Alu_2451	ENSG00000185177.8	-18.0393	8.26158e-58	5.94626e-53	-173.631	ENSG00000185177	ENSG00000185177	chr7	7p11.2	57187321	57207571	zinc finger protein 479 [Source:HGNC Symbol;Acc:23258]	ZNF479	ENST00000331162	90827	7	p11.2	chr15	71709085	71709397	312	trans	15
R_Alu_2818	ENSG00000123908.7	-18.0187	1.04658e-57	7.50838e-53	-11688.1	ENSG00000123908	ENSG00000123908	chr8	8q24.3	141541264	141645718	argonaute RISC catalytic component 2 [Source:HGNC Symbol;Acc:3263]	AGO2	ENST00000220592	27161	8	q24.3	chr19	34812133	34812234	101	trans	19
R_Alu_566	ENSG00000123908.7	-18.0187	1.04658e-57	7.50838e-53	-11688.1	ENSG00000123908	ENSG00000123908	chr8	8q24.3	141541264	141645718	argonaute RISC catalytic component 2 [Source:HGNC Symbol;Acc:3263]	AGO2	ENST00000220592	27161	8	q24.3	chr3	185113164	185113474	310	trans	3
R_Alu_47	ENSG00000205609.8	-18.0142	1.10232e-57	7.8955e-53	-1301.9	ENSG00000205609	ENSG00000205609	chr16	16p11.2	28390900	28415200	eukaryotic translation initiation factor 3, subunit C-like [Source:HGNC Symbol;Acc:26347]	EIF3CL	ENST00000380876	728689	16	p11.2	chr1	40072167	40072446	279	trans	1
R_Alu_2818	ENSG00000100526.15	-17.9873	1.50182e-57	1.07223e-52	-273.396	ENSG00000100526	ENSG00000100526	chr14	14q22.2	54863567	54886936	cyclin-dependent kinase inhibitor 3 [Source:HGNC Symbol;Acc:1791]	CDKN3	ENST00000555837	1033	14	q22.2	chr19	34812133	34812234	101	trans	19
R_Alu_566	ENSG00000100526.15	-17.9873	1.50182e-57	1.07223e-52	-273.396	ENSG00000100526	ENSG00000100526	chr14	14q22.2	54863567	54886936	cyclin-dependent kinase inhibitor 3 [Source:HGNC Symbol;Acc:1791]	CDKN3	ENST00000555837	1033	14	q22.2	chr3	185113164	185113474	310	trans	3
R_Alu_28	ENSG00000162989.3	-17.9862	1.52065e-57	1.08393e-52	-277.82	ENSG00000162989	ENSG00000162989	chr2	2q24.1	155554811	155714863	potassium inwardly-rectifying channel, subfamily J, member 3 [Source:HGNC Symbol;Acc:6264]	KCNJ3	ENST00000295101	3760	2	q24.1	chr1	27559106	27559390	284	trans	1
R_Alu_28	ENSG00000240257.2	-17.9576	2.11156e-57	1.50272e-52	-7.0781	ENSG00000240257	ENSG00000240257	chrX	Xp11.23	49207160	49214420	G antigen 2D [Source:HGNC Symbol;Acc:31959]	GAGE2D	ENST00000404720	100101629	X	p11.23	chr1	27559106	27559390	284	trans	1
R_Alu_2451	ENSG00000162989.3	-17.9541	2.197e-57	1.56101e-52	-277.637	ENSG00000162989	ENSG00000162989	chr2	2q24.1	155554811	155714863	potassium inwardly-rectifying channel, subfamily J, member 3 [Source:HGNC Symbol;Acc:6264]	KCNJ3	ENST00000295101	3760	2	q24.1	chr15	71709085	71709397	312	trans	15
R_Alu_2424	ENSG00000268400.1	-17.9467	2.39169e-57	1.69392e-52	-146.082	ENSG00000268400	ENSG00000268400	chr19	19p13.2	7694682	7707934	Uncharacterized protein [Source:UniProtKB/TrEMBL;Acc:M0QYU6]		ENST00000598664	NA	19	p13.2	chr15	43777528	43777775	247	trans	15
R_Alu_952	ENSG00000268400.1	-17.9467	2.39169e-57	1.69392e-52	-146.082	ENSG00000268400	ENSG00000268400	chr19	19p13.2	7694682	7707934	Uncharacterized protein [Source:UniProtKB/TrEMBL;Acc:M0QYU6]		ENST00000598664	NA	19	p13.2	chr5	179620033	179620307	274	trans	5
R_Alu_28	ENSG00000256671.5	-17.937	2.67461e-57	1.89127e-52	-30.1765	ENSG00000256671	ENSG00000256671	chr2	2q13	111222628	111230511	LIM and senescent cell antigen-like domains 3-like [Source:HGNC Symbol;Acc:39941]	LIMS3L	ENST00000413601	100288695	2	q13	chr1	27559106	27559390	284	trans	1
R_Alu_2451	ENSG00000256671.5	-17.9288	2.93906e-57	2.07496e-52	-30.1821	ENSG00000256671	ENSG00000256671	chr2	2q13	111222628	111230511	LIM and senescent cell antigen-like domains 3-like [Source:HGNC Symbol;Acc:39941]	LIMS3L	ENST00000413601	100288695	2	q13	chr15	71709085	71709397	312	trans	15
R_Alu_2618	ENSG00000163599.10	-17.9245	3.08618e-57	2.17537e-52	-1196.13	ENSG00000163599	ENSG00000163599	chr2	2q33.2	204732509	204738683	cytotoxic T-lymphocyte-associated protein 4 [Source:HGNC Symbol;Acc:2505]	CTLA4	ENST00000302823	1493	2	q33.2	chr17	27558438	27558762	324	trans	17
R_Alu_28	ENSG00000268179.1	-17.9149	3.44451e-57	2.42409e-52	-6.69619	ENSG00000268179	ENSG00000268179	chr1	1p36.33	861264	866445	Uncharacterized protein [Source:UniProtKB/TrEMBL;Acc:M0R0C9]	AL645608.1	ENST00000598827	NA	1	p36.33	chr1	27559106	27559390	284	trans	1
R_Alu_2451	ENSG00000240257.2	-17.9108	3.61145e-57	2.53755e-52	-7.06971	ENSG00000240257	ENSG00000240257	chrX	Xp11.23	49207160	49214420	G antigen 2D [Source:HGNC Symbol;Acc:31959]	GAGE2D	ENST00000404720	100101629	X	p11.23	chr15	71709085	71709397	312	trans	15
R_Alu_2451	ENSG00000268179.1	-17.901	4.03843e-57	2.83307e-52	-6.69608	ENSG00000268179	ENSG00000268179	chr1	1p36.33	861264	866445	Uncharacterized protein [Source:UniProtKB/TrEMBL;Acc:M0R0C9]	AL645608.1	ENST00000598827	NA	1	p36.33	chr15	71709085	71709397	312	trans	15
R_Alu_28	ENSG00000257230.1	-17.8902	4.57468e-57	3.2042e-52	-24.0983	ENSG00000257230	ENSG00000257230	chr12	12q14.1	59917059	59917965	Uncharacterized protein [Source:UniProtKB/TrEMBL;Acc:F8VQW9]		ENST00000548613	NA	12	q14.1	chr1	27559106	27559390	284	trans	1
R_Alu_28	ENSG00000181355.16	-17.8861	4.79361e-57	3.35224e-52	-90.0773	ENSG00000181355	ENSG00000181355	chr6	6p24.3	9596343	10211841	orofacial cleft 1 candidate 1 [Source:HGNC Symbol;Acc:21017]	OFCC1	ENST00000469421	266553	6	p24.3	chr1	27559106	27559390	284	trans	1
R_Alu_2818	ENSG00000185480.7	-17.8728	5.58091e-57	3.89054e-52	-592.666	ENSG00000185480	ENSG00000185480	chr12	12q23.2	102513956	102591298	PARP1 binding protein [Source:HGNC Symbol;Acc:26074]	PARPBP	ENST00000541394	55010	12	q23.2	chr19	34812133	34812234	101	trans	19
R_Alu_566	ENSG00000185480.7	-17.8728	5.58091e-57	3.89054e-52	-592.666	ENSG00000185480	ENSG00000185480	chr12	12q23.2	102513956	102591298	PARP1 binding protein [Source:HGNC Symbol;Acc:26074]	PARPBP	ENST00000541394	55010	12	q23.2	chr3	185113164	185113474	310	trans	3
R_Alu_2451	ENSG00000257230.1	-17.8637	6.19568e-57	4.31232e-52	-24.087	ENSG00000257230	ENSG00000257230	chr12	12q14.1	59917059	59917965	Uncharacterized protein [Source:UniProtKB/TrEMBL;Acc:F8VQW9]		ENST00000548613	NA	12	q14.1	chr15	71709085	71709397	312	trans	15
R_Alu_2451	ENSG00000181355.16	-17.8583	6.59282e-57	4.58155e-52	-90.0307	ENSG00000181355	ENSG00000181355	chr6	6p24.3	9596343	10211841	orofacial cleft 1 candidate 1 [Source:HGNC Symbol;Acc:21017]	OFCC1	ENST00000469421	266553	6	p24.3	chr15	71709085	71709397	312	trans	15
R_Alu_2906	ENSG00000214305.3	-17.8498	7.2657e-57	5.04125e-52	-3.85773	ENSG00000214305	ENSG00000214305	chr11	11q22.3	107650219	107652316	Uncharacterized protein [Source:UniProtKB/TrEMBL;Acc:H7BYS4]	AP001024.1	ENST00000398067	NA	11	q22.3	chr20	36177223	36177532	309	trans	20
R_Alu_2514	ENSG00000214305.3	-17.8493	7.31003e-57	5.06408e-52	-3.84873	ENSG00000214305	ENSG00000214305	chr11	11q22.3	107650219	107652316	Uncharacterized protein [Source:UniProtKB/TrEMBL;Acc:H7BYS4]	AP001024.1	ENST00000398067	NA	11	q22.3	chr16	30274150	30274261	111	trans	16
R_Alu_988	ENSG00000182698.7	-17.8387	8.2509e-57	5.70696e-52	-10.0781	ENSG00000182698	ENSG00000182698	chr2	2q35	220192131	220197899	regulated endocrine-specific protein 18 [Source:HGNC Symbol;Acc:33762]	RESP18	ENST00000470719	389075	2	q35	chr6	17714011	17714310	299	trans	6
R_Alu_524	ENSG00000269084.1	-17.8359	8.51959e-57	5.88363e-52	-2.03268	ENSG00000269084	ENSG00000269084	chrY	Yq11.222	21737895	21738068	Uncharacterized protein [Source:UniProtKB/TrEMBL;Acc:M0R1T6]	AC009977.1	ENST00000599485	NA	Y	q11.222	chr3	129568313	129568583	270	trans	3
R_Alu_988	ENSG00000120500.13	-17.735	2.70338e-56	1.86405e-51	-28.5787	ENSG00000120500	ENSG00000120500	chrX	Xq13.1	69488155	69501690	arrestin 3, retinal (X-arrestin) [Source:HGNC Symbol;Acc:710]	ARR3	ENST00000374495	407	X	q13.1	chr6	17714011	17714310	299	trans	6
R_Alu_131	ENSG00000211653.2	-17.7247	3.04233e-56	2.09451e-51	-142.604	ENSG00000211653	ENSG00000211653	chr22	22q11.22	22764098	22764614	immunoglobulin lambda variable 1-40 [Source:HGNC Symbol;Acc:5877]	IGLV1-40	ENST00000390299	NA	22	q11.22	chr1	151096094	151096347	253	trans	1
R_Alu_2451	ENSG00000204661.5	-17.6993	4.0668e-56	2.79547e-51	-80.9591	ENSG00000204661	ENSG00000204661	chr5	5q35.3	179068545	179072047	chromosome 5 open reading frame 60 [Source:HGNC Symbol;Acc:27753]	C5orf60	ENST00000514664	285679	5	q35.3	chr15	71709085	71709397	312	trans	15
R_Alu_2121	ENSG00000007933.8	-17.6942	4.3118e-56	2.95016e-51	-220.465	ENSG00000007933	ENSG00000007933	chr1	1q24.3	171060018	171086959	flavin containing monooxygenase 3 [Source:HGNC Symbol;Acc:3771]	FMO3	ENST00000367755	2328	1	q24.3	chr12	53760149	53760425	276	trans	12
R_Alu_2911	ENSG00000007933.8	-17.6942	4.3118e-56	2.95016e-51	-220.465	ENSG00000007933	ENSG00000007933	chr1	1q24.3	171060018	171086959	flavin containing monooxygenase 3 [Source:HGNC Symbol;Acc:3771]	FMO3	ENST00000367755	2328	1	q24.3	chr20	42327018	42327302	284	trans	20
R_Alu_2939	ENSG00000007933.8	-17.6942	4.3118e-56	2.95016e-51	-220.465	ENSG00000007933	ENSG00000007933	chr1	1q24.3	171060018	171086959	flavin containing monooxygenase 3 [Source:HGNC Symbol;Acc:3771]	FMO3	ENST00000367755	2328	1	q24.3	chr20	62298167	62298444	277	trans	20
R_Alu_2818	ENSG00000139618.10	-17.6902	4.51273e-56	3.07814e-51	-1527.98	ENSG00000139618	ENSG00000139618	chr13	13q13.1	32889611	32973805	breast cancer 2, early onset [Source:HGNC Symbol;Acc:1101]	BRCA2	ENST00000380152	675	13	q13.1	chr19	34812133	34812234	101	trans	19
R_Alu_566	ENSG00000139618.10	-17.6902	4.51273e-56	3.07814e-51	-1527.98	ENSG00000139618	ENSG00000139618	chr13	13q13.1	32889611	32973805	breast cancer 2, early onset [Source:HGNC Symbol;Acc:1101]	BRCA2	ENST00000380152	675	13	q13.1	chr3	185113164	185113474	310	trans	3
R_Alu_1162	ENSG00000181722.11	-17.6884	4.60573e-56	3.13194e-51	-2085.23	ENSG00000181722	ENSG00000181722	chr3	3q13.31	114056941	114866118	zinc finger and BTB domain containing 20 [Source:HGNC Symbol;Acc:13503]	ZBTB20	ENST00000462705	26137	3	q13.31	chr7	4790630	4790942	312	trans	7
R_Alu_1498	ENSG00000181722.11	-17.6884	4.60573e-56	3.13194e-51	-2085.23	ENSG00000181722	ENSG00000181722	chr3	3q13.31	114056941	114866118	zinc finger and BTB domain containing 20 [Source:HGNC Symbol;Acc:13503]	ZBTB20	ENST00000462705	26137	3	q13.31	chr9	5865264	5865539	275	trans	9
R_Alu_28	ENSG00000204661.5	-17.6826	4.92292e-56	3.3425e-51	-80.8713	ENSG00000204661	ENSG00000204661	chr5	5q35.3	179068545	179072047	chromosome 5 open reading frame 60 [Source:HGNC Symbol;Acc:27753]	C5orf60	ENST00000514664	285679	5	q35.3	chr1	27559106	27559390	284	trans	1
R_Alu_1618	ENSG00000072444.10	-17.6533	6.88013e-56	4.66424e-51	-4.96096	ENSG00000072444	ENSG00000072444	chr10	10q11.22	48001603	48055018	N-acylsphingosine amidohydrolase (non-lysosomal ceramidase) 2C [Source:HGNC Symbol;Acc:23457]	ASAH2C	ENST00000420079	NA	10	q11.22	chr9	123396729	123396852	123	trans	9
R_Alu_2514	ENSG00000269295.1	-17.5964	1.3168e-55	8.91335e-51	-7.49307	ENSG00000269295	ENSG00000269295	chr9	9q21.11	71869331	71869642	Tight junction protein 2 (Zona occludens 2) isoform 1 variant; Uncharacterized protein [Source:UniProtKB/TrEMBL;Acc:Q59F31]	AL358113.1	ENST00000600472	NA	9	q21.11	chr16	30274150	30274261	111	trans	16
R_Alu_603	ENSG00000132704.11	-17.5924	1.37786e-55	9.31246e-51	-4664.36	ENSG00000132704	ENSG00000132704	chr1	1q23.1	157715523	157746922	Fc receptor-like 2 [Source:HGNC Symbol;Acc:14875]	FCRL2	ENST00000368178	79368	1	q23.1	chr4	23861444	23861524	80	trans	4
R_Alu_2618	ENSG00000091972.14	-17.5792	1.60192e-55	1.08103e-50	-906.546	ENSG00000091972	ENSG00000091972	chr3	3q13.2	112051194	112081659	CD200 molecule [Source:HGNC Symbol;Acc:7203]	CD200	ENST00000607597	4345	3	q13.2	chr17	27558438	27558762	324	trans	17
R_Alu_2451	ENSG00000196408.7	-17.5737	1.70705e-55	1.15022e-50	-27.8026	ENSG00000196408	ENSG00000196408	chr16	16p13.3	2028918	2034193	NADPH oxidase organizer 1 [Source:HGNC Symbol;Acc:19404]	NOXO1	ENST00000569739	124056	16	p13.3	chr15	71709085	71709397	312	trans	15
R_Alu_47	ENSG00000234237.2	-17.5718	1.74262e-55	1.17241e-50	-8.57202	ENSG00000234237	ENSG00000234237	chr1	1q25.3	180941695	180949868	Uncharacterized protein [Source:UniProtKB/TrEMBL;Acc:H0YFY1]	AL162431.1	ENST00000457152	NA	1	q25.3	chr1	40072167	40072446	279	trans	1
R_Alu_1420	ENSG00000268662.1	-17.5706	1.76756e-55	1.18739e-50	-0.702595	ENSG00000268662	ENSG00000268662	chr1	1q31.1	186364123	186365908	Uncharacterized protein [Source:UniProtKB/TrEMBL;Acc:M0R1Z0]	AL596220.1	ENST00000598663	NA	1	q31.1	chr8	74812039	74812226	187	trans	8
R_Alu_1404	ENSG00000115665.4	-17.5453	2.35816e-55	1.57934e-50	-1629.54	ENSG00000115665	ENSG00000115665	chr2	2q12.3	108602979	108630450	solute carrier family 5 (sodium/choline cotransporter), member 7 [Source:HGNC Symbol;Acc:14025]	SLC5A7	ENST00000409059	60482	2	q12.3	chr8	55570829	55571130	301	trans	8
R_Alu_2582	ENSG00000115665.4	-17.5453	2.35816e-55	1.57934e-50	-1629.54	ENSG00000115665	ENSG00000115665	chr2	2q12.3	108602979	108630450	solute carrier family 5 (sodium/choline cotransporter), member 7 [Source:HGNC Symbol;Acc:14025]	SLC5A7	ENST00000409059	60482	2	q12.3	chr17	2571963	2572232	269	trans	17
R_Alu_28	ENSG00000101746.11	-17.5365	2.60894e-55	1.74466e-50	-258.57	ENSG00000101746	ENSG00000101746	chr18	18q12.1	31431064	31804916	nucleolar protein 4 [Source:HGNC Symbol;Acc:7870]	NOL4	ENST00000261592	8715	18	q12.1	chr1	27559106	27559390	284	trans	1
R_Alu_28	ENSG00000196408.7	-17.5195	3.16532e-55	2.11354e-50	-27.7338	ENSG00000196408	ENSG00000196408	chr16	16p13.3	2028918	2034193	NADPH oxidase organizer 1 [Source:HGNC Symbol;Acc:19404]	NOXO1	ENST00000569739	124056	16	p13.3	chr1	27559106	27559390	284	trans	1
R_Alu_2818	ENSG00000165480.11	-17.5156	3.31074e-55	2.204e-50	-2217.81	ENSG00000165480	ENSG00000165480	chr13	13q12.11	21727734	21750741	spindle and kinetochore associated complex subunit 3 [Source:HGNC Symbol;Acc:20262]	SKA3	ENST00000400018	221150	13	q12.11	chr19	34812133	34812234	101	trans	19
R_Alu_566	ENSG00000165480.11	-17.5156	3.31074e-55	2.204e-50	-2217.81	ENSG00000165480	ENSG00000165480	chr13	13q12.11	21727734	21750741	spindle and kinetochore associated complex subunit 3 [Source:HGNC Symbol;Acc:20262]	SKA3	ENST00000400018	221150	13	q12.11	chr3	185113164	185113474	310	trans	3
R_Alu_1539	ENSG00000108771.8	-17.5141	3.36601e-55	2.23409e-50	-3040.36	ENSG00000108771	ENSG00000108771	chr17	17q21.2	40253422	40264751	DEXH (Asp-Glu-X-His) box polypeptide 58 [Source:HGNC Symbol;Acc:29517]	DHX58	ENST00000589979	79132	17	q21.2	chr9	35765823	35766125	302	trans	9
R_Alu_2308	ENSG00000108771.8	-17.5141	3.36601e-55	2.23409e-50	-3040.36	ENSG00000108771	ENSG00000108771	chr17	17q21.2	40253422	40264751	DEXH (Asp-Glu-X-His) box polypeptide 58 [Source:HGNC Symbol;Acc:29517]	DHX58	ENST00000589979	79132	17	q21.2	chr13	113961172	113961499	327	trans	13
R_Alu_2451	ENSG00000101746.11	-17.5126	3.42531e-55	2.27005e-50	-258.464	ENSG00000101746	ENSG00000101746	chr18	18q12.1	31431064	31804916	nucleolar protein 4 [Source:HGNC Symbol;Acc:7870]	NOL4	ENST00000261592	8715	18	q12.1	chr15	71709085	71709397	312	trans	15
R_Alu_2618	ENSG00000197705.5	-17.4961	4.13381e-55	2.73551e-50	-2125.78	ENSG00000197705	ENSG00000197705	chr18	18q12.1	30252634	30353025	kelch-like family member 14 [Source:HGNC Symbol;Acc:29266]	KLHL14	ENST00000359358	57565	18	q12.1	chr17	27558438	27558762	324	trans	17
R_Alu_603	ENSG00000197705.5	-17.4783	5.06206e-55	3.34477e-50	-2124.61	ENSG00000197705	ENSG00000197705	chr18	18q12.1	30252634	30353025	kelch-like family member 14 [Source:HGNC Symbol;Acc:29266]	KLHL14	ENST00000359358	57565	18	q12.1	chr4	23861444	23861524	80	trans	4
R_Alu_603	ENSG00000162896.5	-17.463	6.02578e-55	3.97563e-50	-408.91	ENSG00000162896	ENSG00000162896	chr1	1q32.1	207101863	207119811	polymeric immunoglobulin receptor [Source:HGNC Symbol;Acc:8968]	PIGR	ENST00000356495	5284	1	q32.1	chr4	23861444	23861524	80	trans	4
R_Alu_1249	ENSG00000198161.5	-17.445	7.39314e-55	4.85609e-50	-3.05968	ENSG00000198161	ENSG00000198161	chr1	1q21.2	149553003	149553787	peptidylprolyl isomerase A (cyclophilin A)-like 4C [Source:HGNC Symbol;Acc:33995]	PPIAL4C	ENST00000369222	100996725	1	q21.2	chr7	75569818	75570116	298	trans	7
R_Alu_1927	ENSG00000198161.5	-17.445	7.39314e-55	4.85609e-50	-3.05968	ENSG00000198161	ENSG00000198161	chr1	1q21.2	149553003	149553787	peptidylprolyl isomerase A (cyclophilin A)-like 4C [Source:HGNC Symbol;Acc:33995]	PPIAL4C	ENST00000369222	100996725	1	q21.2	chr11	717692	718076	384	trans	11
R_Alu_2075	ENSG00000198161.5	-17.445	7.39314e-55	4.85609e-50	-3.05968	ENSG00000198161	ENSG00000198161	chr1	1q21.2	149553003	149553787	peptidylprolyl isomerase A (cyclophilin A)-like 4C [Source:HGNC Symbol;Acc:33995]	PPIAL4C	ENST00000369222	100996725	1	q21.2	chr12	10464967	10465231	264	trans	12
R_Alu_1559	ENSG00000198161.5	-17.4412	7.71703e-55	5.06134e-50	-3.05928	ENSG00000198161	ENSG00000198161	chr1	1q21.2	149553003	149553787	peptidylprolyl isomerase A (cyclophilin A)-like 4C [Source:HGNC Symbol;Acc:33995]	PPIAL4C	ENST00000369222	100996725	1	q21.2	chr9	41767668	41767993	325	trans	9
R_Alu_2618	ENSG00000132704.11	-17.4359	8.19874e-55	5.36933e-50	-4636.91	ENSG00000132704	ENSG00000132704	chr1	1q23.1	157715523	157746922	Fc receptor-like 2 [Source:HGNC Symbol;Acc:14875]	FCRL2	ENST00000368178	79368	1	q23.1	chr17	27558438	27558762	324	trans	17
R_Alu_1539	ENSG00000141664.5	-17.4063	1.14798e-54	7.49595e-50	-10385.8	ENSG00000141664	ENSG00000141664	chr18	18q21.33	60190240	60254942	zinc finger, CCHC domain containing 2 [Source:HGNC Symbol;Acc:22916]	ZCCHC2	ENST00000269499	54877	18	q21.33	chr9	35765823	35766125	302	trans	9
R_Alu_2308	ENSG00000141664.5	-17.4063	1.14798e-54	7.49595e-50	-10385.8	ENSG00000141664	ENSG00000141664	chr18	18q21.33	60190240	60254942	zinc finger, CCHC domain containing 2 [Source:HGNC Symbol;Acc:22916]	ZCCHC2	ENST00000269499	54877	18	q21.33	chr13	113961172	113961499	327	trans	13
R_Alu_1404	ENSG00000125899.6	-17.4037	1.1832e-54	7.70322e-50	-17.4503	ENSG00000125899	ENSG00000125899	chr20	20p12.2	11008408	11010014	chromosome 20 open reading frame 187 [Source:HGNC Symbol;Acc:16180]	C20orf187	ENST00000378252	NA	20	p12.2	chr8	55570829	55571130	301	trans	8
R_Alu_2582	ENSG00000125899.6	-17.4037	1.1832e-54	7.70322e-50	-17.4503	ENSG00000125899	ENSG00000125899	chr20	20p12.2	11008408	11010014	chromosome 20 open reading frame 187 [Source:HGNC Symbol;Acc:16180]	C20orf187	ENST00000378252	NA	20	p12.2	chr17	2571963	2572232	269	trans	17
R_Alu_2643	ENSG00000248511.1	-17.3958	1.2936e-54	8.40965e-50	-4.45272	ENSG00000248511	ENSG00000248511	chr4	4q22.1	93218402	93225329	HCG2045747; Uncharacterized protein [Source:UniProtKB/TrEMBL;Acc:D6RIX9]		ENST00000504213	NA	4	q22.1	chr17	47042254	47042501	247	trans	17
R_Alu_2818	ENSG00000087301.4	-17.3824	1.50626e-54	9.76353e-50	-2610.5	ENSG00000087301	ENSG00000087301	chr14	14q22.1	52897308	53019240	thioredoxin domain containing 16 [Source:HGNC Symbol;Acc:19965]	TXNDC16	ENST00000281741	57544	14	q22.1	chr19	34812133	34812234	101	trans	19
R_Alu_566	ENSG00000087301.4	-17.3824	1.50626e-54	9.76353e-50	-2610.5	ENSG00000087301	ENSG00000087301	chr14	14q22.1	52897308	53019240	thioredoxin domain containing 16 [Source:HGNC Symbol;Acc:19965]	TXNDC16	ENST00000281741	57544	14	q22.1	chr3	185113164	185113474	310	trans	3
R_Alu_2906	ENSG00000269295.1	-17.3746	1.64653e-54	1.06571e-49	-7.44885	ENSG00000269295	ENSG00000269295	chr9	9q21.11	71869331	71869642	Tight junction protein 2 (Zona occludens 2) isoform 1 variant; Uncharacterized protein [Source:UniProtKB/TrEMBL;Acc:Q59F31]	AL358113.1	ENST00000600472	NA	9	q21.11	chr20	36177223	36177532	309	trans	20
R_Alu_2818	ENSG00000087586.13	-17.3086	3.48529e-54	2.24928e-49	-1282.23	ENSG00000087586	ENSG00000087586	chr20	20q13.2	54944445	54967393	aurora kinase A [Source:HGNC Symbol;Acc:11393]	AURKA	ENST00000371356	6790	20	q13.2	chr19	34812133	34812234	101	trans	19
R_Alu_566	ENSG00000087586.13	-17.3086	3.48529e-54	2.24928e-49	-1282.23	ENSG00000087586	ENSG00000087586	chr20	20q13.2	54944445	54967393	aurora kinase A [Source:HGNC Symbol;Acc:11393]	AURKA	ENST00000371356	6790	20	q13.2	chr3	185113164	185113474	310	trans	3
R_Alu_524	ENSG00000149968.7	-17.3077	3.52078e-54	2.26888e-49	-60.1464	ENSG00000149968	ENSG00000149968	chr11	11q22.2	102706532	102714534	matrix metallopeptidase 3 (stromelysin 1, progelatinase) [Source:HGNC Symbol;Acc:7173]	MMP3	ENST00000299855	4314	11	q22.2	chr3	129568313	129568583	270	trans	3
R_Alu_2424	ENSG00000219492.4	-17.2908	4.2651e-54	2.74058e-49	-23.1539	ENSG00000219492	ENSG00000219492	chr4	4p16.1	9385743	9390709	Uncharacterized protein [Source:UniProtKB/TrEMBL;Acc:D6REW3]		ENST00000508324	NA	4	p16.1	chr15	43777528	43777775	247	trans	15
R_Alu_952	ENSG00000219492.4	-17.2908	4.2651e-54	2.74058e-49	-23.1539	ENSG00000219492	ENSG00000219492	chr4	4p16.1	9385743	9390709	Uncharacterized protein [Source:UniProtKB/TrEMBL;Acc:D6REW3]		ENST00000508324	NA	4	p16.1	chr5	179620033	179620307	274	trans	5
R_Alu_603	ENSG00000168594.11	-17.2849	4.56038e-54	2.92607e-49	-377.122	ENSG00000168594	ENSG00000168594	chr4	4q34.1	175750819	175899331	ADAM metallopeptidase domain 29 [Source:HGNC Symbol;Acc:207]	ADAM29	ENST00000507652	101928551	4	q34.1	chr4	23861444	23861524	80	trans	4
R_Alu_28	ENSG00000117114.15	-17.269	5.46223e-54	3.49966e-49	-177.026	ENSG00000117114	ENSG00000117114	chr1	1p31.1	81771845	82458120	latrophilin 2 [Source:HGNC Symbol;Acc:18582]	LPHN2	ENST00000473719	101927458	1	p31.1	chr1	27559106	27559390	284	trans	1
R_Alu_2451	ENSG00000234829.2	-17.2651	5.70904e-54	3.65251e-49	-82.0932	ENSG00000234829	ENSG00000234829	chr9	9p21.3	21227242	21228221	interferon, alpha 17 [Source:HGNC Symbol;Acc:5422]	IFNA17	ENST00000413767	3451	9	p21.3	chr15	71709085	71709397	312	trans	15
R_Alu_28	ENSG00000234829.2	-17.2598	6.0669e-54	3.87587e-49	-82.0373	ENSG00000234829	ENSG00000234829	chr9	9p21.3	21227242	21228221	interferon, alpha 17 [Source:HGNC Symbol;Acc:5422]	IFNA17	ENST00000413767	3451	9	p21.3	chr1	27559106	27559390	284	trans	1
R_Alu_2451	ENSG00000117114.15	-17.259	6.12211e-54	3.90551e-49	-177.043	ENSG00000117114	ENSG00000117114	chr1	1p31.1	81771845	82458120	latrophilin 2 [Source:HGNC Symbol;Acc:18582]	LPHN2	ENST00000473719	101927458	1	p31.1	chr15	71709085	71709397	312	trans	15
R_Alu_437	ENSG00000211782.2	-17.2477	6.95854e-54	4.43272e-49	-101.319	ENSG00000211782	ENSG00000211782	chr14	14q11.2	22265459	22266058	T cell receptor alpha variable 8-1 [Source:HGNC Symbol;Acc:12146]	TRAV8-1	ENST00000390430	NA	14	q11.2	chr3	2719043	2719075	32	trans	3
R_Alu_2777	ENSG00000073756.7	-17.2399	7.60194e-54	4.83564e-49	-5027.8	ENSG00000073756	ENSG00000073756	chr1	1q31.1	186640923	186649559	prostaglandin-endoperoxide synthase 2 (prostaglandin G/H synthase and cyclooxygenase) [Source:HGNC Symbol;Acc:9605]	PTGS2	ENST00000367468	5743	1	q31.1	chr19	11212162	11212435	273	trans	19
R_Alu_28	ENSG00000081138.9	-17.2328	8.23919e-54	5.23348e-49	-207.905	ENSG00000081138	ENSG00000081138	chr18	18q22.1	63417488	63548638	cadherin 7, type 2 [Source:HGNC Symbol;Acc:1766]	CDH7	ENST00000323011	1005	18	q22.1	chr1	27559106	27559390	284	trans	1
R_Alu_2618	ENSG00000211679.2	-17.2287	8.62779e-54	5.47248e-49	-1696.36	ENSG00000211679	ENSG00000211679	chr22	22q11.22	23248512	23248973	immunoglobulin lambda constant 3 (Kern-Oz+ marker) [Source:HGNC Symbol;Acc:5857]	IGLC3	ENST00000390325	NA	22	q11.22	chr17	27558438	27558762	324	trans	17
R_Alu_2451	ENSG00000081138.9	-17.2214	9.37149e-54	5.93571e-49	-207.915	ENSG00000081138	ENSG00000081138	chr18	18q22.1	63417488	63548638	cadherin 7, type 2 [Source:HGNC Symbol;Acc:1766]	CDH7	ENST00000323011	1005	18	q22.1	chr15	71709085	71709397	312	trans	15
R_Alu_2818	ENSG00000115827.9	-17.2168	9.88116e-54	6.24069e-49	-2191.52	ENSG00000115827	ENSG00000115827	chr2	2q31.1	172290727	172341562	DDB1 and CUL4 associated factor 17 [Source:HGNC Symbol;Acc:25784]	DCAF17	ENST00000468592	80067	2	q31.1	chr19	34812133	34812234	101	trans	19
R_Alu_566	ENSG00000115827.9	-17.2168	9.88116e-54	6.24069e-49	-2191.52	ENSG00000115827	ENSG00000115827	chr2	2q31.1	172290727	172341562	DDB1 and CUL4 associated factor 17 [Source:HGNC Symbol;Acc:25784]	DCAF17	ENST00000468592	80067	2	q31.1	chr3	185113164	185113474	310	trans	3
R_Alu_2411	ENSG00000205944.7	-17.2105	1.06077e-53	6.67106e-49	-37.0846	ENSG00000205944	ENSG00000205944	chrY	Yq11.223	25365594	25437503	deleted in azoospermia 2 [Source:HGNC Symbol;Acc:15964]	DAZ2	ENST00000382449	57135	Y	q11.223	chr15	31139540	31139622	82	trans	15
R_Alu_265	ENSG00000205944.7	-17.2105	1.06077e-53	6.67106e-49	-37.0846	ENSG00000205944	ENSG00000205944	chrY	Yq11.223	25365594	25437503	deleted in azoospermia 2 [Source:HGNC Symbol;Acc:15964]	DAZ2	ENST00000382449	57135	Y	q11.223	chr2	58539317	58539629	312	trans	2
R_Alu_445	ENSG00000205944.7	-17.2105	1.06077e-53	6.67106e-49	-37.0846	ENSG00000205944	ENSG00000205944	chrY	Yq11.223	25365594	25437503	deleted in azoospermia 2 [Source:HGNC Symbol;Acc:15964]	DAZ2	ENST00000382449	57135	Y	q11.223	chr3	14613839	14614119	280	trans	3
R_Alu_1893	ENSG00000263020.1	-17.2065	1.10979e-53	6.95961e-49	-93.7559	ENSG00000263020	ENSG00000263020	chr6	6p21.33	31633879	31641323	Uncharacterized protein [Source:UniProtKB/TrEMBL;Acc:H0Y6P8]		ENST00000375880	NA	6	p21.33	chr10	104933139	104933390	251	trans	10
R_Alu_2493	ENSG00000263020.1	-17.2065	1.10979e-53	6.95961e-49	-93.7559	ENSG00000263020	ENSG00000263020	chr6	6p21.33	31633879	31641323	Uncharacterized protein [Source:UniProtKB/TrEMBL;Acc:H0Y6P8]		ENST00000375880	NA	6	p21.33	chr16	3974668	3974684	16	trans	16
R_Alu_1404	ENSG00000215277.4	-17.1484	2.14438e-53	1.34096e-48	-38.6752	ENSG00000215277	ENSG00000215277	chr14	14q11.2	23654525	23742686	chromosome 14 open reading frame 164 [Source:HGNC Symbol;Acc:20438]	C14orf164	ENST00000399910	100507650	14	q11.2	chr8	55570829	55571130	301	trans	8
R_Alu_2582	ENSG00000215277.4	-17.1484	2.14438e-53	1.34096e-48	-38.6752	ENSG00000215277	ENSG00000215277	chr14	14q11.2	23654525	23742686	chromosome 14 open reading frame 164 [Source:HGNC Symbol;Acc:20438]	C14orf164	ENST00000399910	100507650	14	q11.2	chr17	2571963	2572232	269	trans	17
R_Alu_2818	ENSG00000132964.7	-17.1332	2.54534e-53	1.58722e-48	-849.332	ENSG00000132964	ENSG00000132964	chr13	13q12.13	26828276	26979375	cyclin-dependent kinase 8 [Source:HGNC Symbol;Acc:1779]	CDK8	ENST00000381527	1024	13	q12.13	chr19	34812133	34812234	101	trans	19
R_Alu_566	ENSG00000132964.7	-17.1332	2.54534e-53	1.58722e-48	-849.332	ENSG00000132964	ENSG00000132964	chr13	13q12.13	26828276	26979375	cyclin-dependent kinase 8 [Source:HGNC Symbol;Acc:1779]	CDK8	ENST00000381527	1024	13	q12.13	chr3	185113164	185113474	310	trans	3
R_Alu_2121	ENSG00000198825.7	-17.1302	2.63603e-53	1.63687e-48	-3661.6	ENSG00000198825	ENSG00000198825	chr10	10q26.11	121485609	121588652	inositol polyphosphate-5-phosphatase F [Source:HGNC Symbol;Acc:17054]	INPP5F	ENST00000361976	22876	10	q26.11	chr12	53760149	53760425	276	trans	12
R_Alu_2911	ENSG00000198825.7	-17.1302	2.63603e-53	1.63687e-48	-3661.6	ENSG00000198825	ENSG00000198825	chr10	10q26.11	121485609	121588652	inositol polyphosphate-5-phosphatase F [Source:HGNC Symbol;Acc:17054]	INPP5F	ENST00000361976	22876	10	q26.11	chr20	42327018	42327302	284	trans	20
R_Alu_2939	ENSG00000198825.7	-17.1302	2.63603e-53	1.63687e-48	-3661.6	ENSG00000198825	ENSG00000198825	chr10	10q26.11	121485609	121588652	inositol polyphosphate-5-phosphatase F [Source:HGNC Symbol;Acc:17054]	INPP5F	ENST00000361976	22876	10	q26.11	chr20	62298167	62298444	277	trans	20
R_Alu_1357	ENSG00000149131.11	-17.1282	2.69583e-53	1.67166e-48	-907.178	ENSG00000149131	ENSG00000149131	chr11	11q12.1	57364860	57382326	serpin peptidase inhibitor, clade G (C1 inhibitor), member 1 [Source:HGNC Symbol;Acc:1228]	SERPING1	ENST00000405496	710	11	q12.1	chr8	6118069	6118386	317	trans	8
R_Alu_2121	ENSG00000134028.10	-17.1156	3.10854e-53	1.91953e-48	-117.124	ENSG00000134028	ENSG00000134028	chr8	8p21.2	24241798	24263526	ADAM-like, decysin 1 [Source:HGNC Symbol;Acc:16299]	ADAMDEC1	ENST00000256412	27299	8	p21.2	chr12	53760149	53760425	276	trans	12
R_Alu_2911	ENSG00000134028.10	-17.1156	3.10854e-53	1.91953e-48	-117.124	ENSG00000134028	ENSG00000134028	chr8	8p21.2	24241798	24263526	ADAM-like, decysin 1 [Source:HGNC Symbol;Acc:16299]	ADAMDEC1	ENST00000256412	27299	8	p21.2	chr20	42327018	42327302	284	trans	20
R_Alu_2939	ENSG00000134028.10	-17.1156	3.10854e-53	1.91953e-48	-117.124	ENSG00000134028	ENSG00000134028	chr8	8p21.2	24241798	24263526	ADAM-like, decysin 1 [Source:HGNC Symbol;Acc:16299]	ADAMDEC1	ENST00000256412	27299	8	p21.2	chr20	62298167	62298444	277	trans	20
R_Alu_2618	ENSG00000141753.5	-17.1059	3.46795e-53	2.13848e-48	-635.258	ENSG00000141753	ENSG00000141753	chr17	17q21.2	38599702	38613983	insulin-like growth factor binding protein 4 [Source:HGNC Symbol;Acc:5473]	IGFBP4	ENST00000269593	3487	17	q21.2	chr17	27558438	27558762	324	trans	17
R_Alu_28	ENSG00000145526.7	-17.1025	3.60323e-53	2.21882e-48	-107.648	ENSG00000145526	ENSG00000145526	chr5	5p14.3	19473060	20575982	cadherin 18, type 2 [Source:HGNC Symbol;Acc:1757]	CDH18	ENST00000510297	1016	5	p14.3	chr1	27559106	27559390	284	trans	1
R_Alu_2618	ENSG00000127990.11	-17.0985	3.77301e-53	2.32014e-48	-200.684	ENSG00000127990	ENSG00000127990	chr7	7q21.3	94214542	94285521	sarcoglycan, epsilon [Source:HGNC Symbol;Acc:10808]	SGCE	ENST00000522045	8910	7	q21.3	chr17	27558438	27558762	324	trans	17
R_Alu_2451	ENSG00000145526.7	-17.0974	3.81908e-53	2.34522e-48	-107.678	ENSG00000145526	ENSG00000145526	chr5	5p14.3	19473060	20575982	cadherin 18, type 2 [Source:HGNC Symbol;Acc:1757]	CDH18	ENST00000510297	1016	5	p14.3	chr15	71709085	71709397	312	trans	15
R_Alu_2818	ENSG00000087095.8	-17.0967	3.84849e-53	2.35675e-48	-1156.7	ENSG00000087095	ENSG00000087095	chr17	17q11.2	26368763	26523407	nemo-like kinase [Source:HGNC Symbol;Acc:29858]	NLK	ENST00000583517	51701	17	q11.2	chr19	34812133	34812234	101	trans	19
R_Alu_566	ENSG00000087095.8	-17.0967	3.84849e-53	2.35675e-48	-1156.7	ENSG00000087095	ENSG00000087095	chr17	17q11.2	26368763	26523407	nemo-like kinase [Source:HGNC Symbol;Acc:29858]	NLK	ENST00000583517	51701	17	q11.2	chr3	185113164	185113474	310	trans	3
R_Alu_603	ENSG00000091972.14	-17.0828	4.50454e-53	2.7547e-48	-889.834	ENSG00000091972	ENSG00000091972	chr3	3q13.2	112051194	112081659	CD200 molecule [Source:HGNC Symbol;Acc:7203]	CD200	ENST00000607597	4345	3	q13.2	chr4	23861444	23861524	80	trans	4
R_Alu_28	ENSG00000257019.1	-17.0655	5.47633e-53	3.34438e-48	-38.1581	ENSG00000257019	ENSG00000257019	chr9	9q31.1	107366924	107367951	olfactory receptor, family 13, subfamily C, member 2 [Source:HGNC Symbol;Acc:14701]	OR13C2	ENST00000542196	392376	9	q31.1	chr1	27559106	27559390	284	trans	1
R_Alu_603	ENSG00000211679.2	-17.0617	5.7191e-53	3.48783e-48	-1685.7	ENSG00000211679	ENSG00000211679	chr22	22q11.22	23248512	23248973	immunoglobulin lambda constant 3 (Kern-Oz+ marker) [Source:HGNC Symbol;Acc:5857]	IGLC3	ENST00000390325	NA	22	q11.22	chr4	23861444	23861524	80	trans	4
R_Alu_28	ENSG00000171722.7	-17.0548	6.18339e-53	3.7658e-48	-161.332	ENSG00000171722	ENSG00000171722	chr1	1q23.3	162342993	162346660	chromosome 1 open reading frame 111 [Source:HGNC Symbol;Acc:27648]	C1orf111	ENST00000367935	284680	1	q23.3	chr1	27559106	27559390	284	trans	1
R_Alu_2618	ENSG00000168594.11	-17.0538	6.25559e-53	3.80454e-48	-373.757	ENSG00000168594	ENSG00000168594	chr4	4q34.1	175750819	175899331	ADAM metallopeptidase domain 29 [Source:HGNC Symbol;Acc:207]	ADAM29	ENST00000507652	101928551	4	q34.1	chr17	27558438	27558762	324	trans	17
R_Alu_2451	ENSG00000171722.7	-17.045	6.91006e-53	4.19682e-48	-161.347	ENSG00000171722	ENSG00000171722	chr1	1q23.3	162342993	162346660	chromosome 1 open reading frame 111 [Source:HGNC Symbol;Acc:27648]	C1orf111	ENST00000367935	284680	1	q23.3	chr15	71709085	71709397	312	trans	15
R_Alu_131	ENSG00000211896.2	-17.0425	7.10398e-53	4.3087e-48	-962.813	ENSG00000211896	ENSG00000211896	chr14	14q32.33	106202680	106209408	immunoglobulin heavy constant gamma 1 (G1m marker) [Source:HGNC Symbol;Acc:5525]	IGHG1	ENST00000390548	102466889	14	q32.33	chr1	151096094	151096347	253	trans	1
R_Alu_28	ENSG00000263020.1	-17.0388	7.40592e-53	4.48569e-48	-93.2971	ENSG00000263020	ENSG00000263020	chr6	6p21.33	31633879	31641323	Uncharacterized protein [Source:UniProtKB/TrEMBL;Acc:H0Y6P8]		ENST00000375880	NA	6	p21.33	chr1	27559106	27559390	284	trans	1
R_Alu_28	ENSG00000107159.8	-17.0386	7.42724e-53	4.49247e-48	-36.0102	ENSG00000107159	ENSG00000107159	chr9	9p13.3	35673853	35681156	carbonic anhydrase IX [Source:HGNC Symbol;Acc:1383]	CA9	ENST00000378357	768	9	p13.3	chr1	27559106	27559390	284	trans	1
R_Alu_2618	ENSG00000162896.5	-17.0362	7.63239e-53	4.60036e-48	-402.288	ENSG00000162896	ENSG00000162896	chr1	1q32.1	207101863	207119811	polymeric immunoglobulin receptor [Source:HGNC Symbol;Acc:8968]	PIGR	ENST00000356495	5284	1	q32.1	chr17	27558438	27558762	324	trans	17
R_Alu_2818	ENSG00000154114.8	-17.0361	7.63673e-53	4.60036e-48	-14337.3	ENSG00000154114	ENSG00000154114	chr11	11q23.3	120894781	120961484	tubulin folding cofactor E-like [Source:HGNC Symbol;Acc:28115]	TBCEL	ENST00000529397	219899	11	q23.3	chr19	34812133	34812234	101	trans	19
R_Alu_566	ENSG00000154114.8	-17.0361	7.63673e-53	4.60036e-48	-14337.3	ENSG00000154114	ENSG00000154114	chr11	11q23.3	120894781	120961484	tubulin folding cofactor E-like [Source:HGNC Symbol;Acc:28115]	TBCEL	ENST00000529397	219899	11	q23.3	chr3	185113164	185113474	310	trans	3
R_Alu_42	ENSG00000214643.2	-17.0317	8.02617e-53	4.82839e-48	-1.71481	ENSG00000214643	ENSG00000214643	chr6	6p12.3	49913814	49917157	defensin, beta 133 [Source:HGNC Symbol;Acc:31331]	DEFB133	ENST00000398721	403339	6	p12.3	chr1	32484109	32484389	280	trans	1
R_Alu_2451	ENSG00000257019.1	-17.0249	8.67106e-53	5.20928e-48	-38.1162	ENSG00000257019	ENSG00000257019	chr9	9q31.1	107366924	107367951	olfactory receptor, family 13, subfamily C, member 2 [Source:HGNC Symbol;Acc:14701]	OR13C2	ENST00000542196	392376	9	q31.1	chr15	71709085	71709397	312	trans	15
R_Alu_2451	ENSG00000126550.4	-17.0181	9.36356e-53	5.6177e-48	-13.985	ENSG00000126550	ENSG00000126550	chr4	4q13.3	70916119	70924562	histatin 1 [Source:HGNC Symbol;Acc:5283]	HTN1	ENST00000246896	3346	4	q13.3	chr15	71709085	71709397	312	trans	15
R_Alu_28	ENSG00000126550.4	-17.0033	1.10595e-52	6.62624e-48	-13.9703	ENSG00000126550	ENSG00000126550	chr4	4q13.3	70916119	70924562	histatin 1 [Source:HGNC Symbol;Acc:5283]	HTN1	ENST00000246896	3346	4	q13.3	chr1	27559106	27559390	284	trans	1
R_Alu_2451	ENSG00000263020.1	-16.9942	1.22545e-52	7.3323e-48	-93.18	ENSG00000263020	ENSG00000263020	chr6	6p21.33	31633879	31641323	Uncharacterized protein [Source:UniProtKB/TrEMBL;Acc:H0Y6P8]		ENST00000375880	NA	6	p21.33	chr15	71709085	71709397	312	trans	15
R_L1_115	ENSG00000268485.1	-16.9933	1.23897e-52	7.40318e-48	-16.4072	ENSG00000268485	ENSG00000268485	chr2	2q37.3	242167319	242168850	HCG1777198, isoform CRA_a; PRO2900; Uncharacterized protein [Source:UniProtKB/TrEMBL;Acc:Q9P1C0]	AC104841.2	ENST00000601871	NA	2	q37.3	chr5	155488940	155494982	6042	trans	5
R_Alu_2451	ENSG00000107159.8	-16.991	1.2717e-52	7.58852e-48	-35.9608	ENSG00000107159	ENSG00000107159	chr9	9p13.3	35673853	35681156	carbonic anhydrase IX [Source:HGNC Symbol;Acc:1383]	CA9	ENST00000378357	768	9	p13.3	chr15	71709085	71709397	312	trans	15
R_Alu_2121	ENSG00000196747.3	-16.9757	1.51097e-52	8.98008e-48	-6501.97	ENSG00000196747	ENSG00000196747	chr6	6p22.1	27775899	27776429	histone cluster 1, H2ai [Source:HGNC Symbol;Acc:4725]	HIST1H2AI	ENST00000358739	85235	6	p22.1	chr12	53760149	53760425	276	trans	12
R_Alu_2911	ENSG00000196747.3	-16.9757	1.51097e-52	8.98008e-48	-6501.97	ENSG00000196747	ENSG00000196747	chr6	6p22.1	27775899	27776429	histone cluster 1, H2ai [Source:HGNC Symbol;Acc:4725]	HIST1H2AI	ENST00000358739	85235	6	p22.1	chr20	42327018	42327302	284	trans	20
R_Alu_2939	ENSG00000196747.3	-16.9757	1.51097e-52	8.98008e-48	-6501.97	ENSG00000196747	ENSG00000196747	chr6	6p22.1	27775899	27776429	histone cluster 1, H2ai [Source:HGNC Symbol;Acc:4725]	HIST1H2AI	ENST00000358739	85235	6	p22.1	chr20	62298167	62298444	277	trans	20
R_Alu_2121	ENSG00000164611.8	-16.9722	1.57213e-52	9.30614e-48	-383.019	ENSG00000164611	ENSG00000164611	chr5	5q33.3	159848829	159855748	pituitary tumor-transforming 1 [Source:HGNC Symbol;Acc:9690]	PTTG1	ENST00000352433	9232	5	q33.3	chr12	53760149	53760425	276	trans	12
R_Alu_2911	ENSG00000164611.8	-16.9722	1.57213e-52	9.30614e-48	-383.019	ENSG00000164611	ENSG00000164611	chr5	5q33.3	159848829	159855748	pituitary tumor-transforming 1 [Source:HGNC Symbol;Acc:9690]	PTTG1	ENST00000352433	9232	5	q33.3	chr20	42327018	42327302	284	trans	20
R_Alu_2939	ENSG00000164611.8	-16.9722	1.57213e-52	9.30614e-48	-383.019	ENSG00000164611	ENSG00000164611	chr5	5q33.3	159848829	159855748	pituitary tumor-transforming 1 [Source:HGNC Symbol;Acc:9690]	PTTG1	ENST00000352433	9232	5	q33.3	chr20	62298167	62298444	277	trans	20
R_Alu_1539	ENSG00000163565.14	-16.9666	1.67367e-52	9.88078e-48	-17025.1	ENSG00000163565	ENSG00000163565	chr1	1q23.1	158969758	159024945	interferon, gamma-inducible protein 16 [Source:HGNC Symbol;Acc:5395]	IFI16	ENST00000566111	3428	1	q23.1	chr9	35765823	35766125	302	trans	9
R_Alu_2308	ENSG00000163565.14	-16.9666	1.67367e-52	9.88078e-48	-17025.1	ENSG00000163565	ENSG00000163565	chr1	1q23.1	158969758	159024945	interferon, gamma-inducible protein 16 [Source:HGNC Symbol;Acc:5395]	IFI16	ENST00000566111	3428	1	q23.1	chr13	113961172	113961499	327	trans	13
R_Alu_1893	ENSG00000171987.1	-16.935	2.39177e-52	1.40827e-47	-10.2012	ENSG00000171987	ENSG00000171987	chr11	11p15.4	4592653	4599050	chromosome 11 open reading frame 40 [Source:HGNC Symbol;Acc:23986]	C11orf40	ENST00000307616	143501	11	p15.4	chr10	104933139	104933390	251	trans	10
R_Alu_2493	ENSG00000171987.1	-16.935	2.39177e-52	1.40827e-47	-10.2012	ENSG00000171987	ENSG00000171987	chr11	11p15.4	4592653	4599050	chromosome 11 open reading frame 40 [Source:HGNC Symbol;Acc:23986]	C11orf40	ENST00000307616	143501	11	p15.4	chr16	3974668	3974684	16	trans	16
R_Alu_742	ENSG00000127074.10	-16.9335	2.43194e-52	1.43003e-47	-66.8582	ENSG00000127074	ENSG00000127074	chr1	1q31.2	192605275	192629390	regulator of G-protein signaling 13 [Source:HGNC Symbol;Acc:9995]	RGS13	ENST00000391995	6003	1	q31.2	chr4	152129801	152130082	281	trans	4
R_Alu_2121	ENSG00000088325.11	-16.9307	2.51125e-52	1.47081e-47	-493.562	ENSG00000088325	ENSG00000088325	chr20	20q11.21	30327074	30389608	TPX2, microtubule-associated [Source:HGNC Symbol;Acc:1249]	TPX2	ENST00000300403	22974	20	q11.21	chr12	53760149	53760425	276	trans	12
R_Alu_2911	ENSG00000088325.11	-16.9307	2.51125e-52	1.47081e-47	-493.562	ENSG00000088325	ENSG00000088325	chr20	20q11.21	30327074	30389608	TPX2, microtubule-associated [Source:HGNC Symbol;Acc:1249]	TPX2	ENST00000300403	22974	20	q11.21	chr20	42327018	42327302	284	trans	20
R_Alu_2939	ENSG00000088325.11	-16.9307	2.51125e-52	1.47081e-47	-493.562	ENSG00000088325	ENSG00000088325	chr20	20q11.21	30327074	30389608	TPX2, microtubule-associated [Source:HGNC Symbol;Acc:1249]	TPX2	ENST00000300403	22974	20	q11.21	chr20	62298167	62298444	277	trans	20
R_Alu_1437	ENSG00000211821.2	-16.9266	2.62839e-52	1.53738e-47	-596.668	ENSG00000211821	ENSG00000211821	chr14	14q11.2	22891362	22892033	T cell receptor delta variable 2 [Source:HGNC Symbol;Acc:12263]	TRDV2	ENST00000390469	NA	14	q11.2	chr8	98754633	98754737	104	trans	8
R_Alu_2818	ENSG00000110693.11	-16.9205	2.8164e-52	1.64302e-47	-4805.12	ENSG00000110693	ENSG00000110693	chr11	11p15.1	15987995	16761138	SRY (sex determining region Y)-box 6 [Source:HGNC Symbol;Acc:16421]	SOX6	ENST00000316399	55553	11	p15.1	chr19	34812133	34812234	101	trans	19
R_Alu_566	ENSG00000110693.11	-16.9205	2.8164e-52	1.64302e-47	-4805.12	ENSG00000110693	ENSG00000110693	chr11	11p15.1	15987995	16761138	SRY (sex determining region Y)-box 6 [Source:HGNC Symbol;Acc:16421]	SOX6	ENST00000316399	55553	11	p15.1	chr3	185113164	185113474	310	trans	3
R_Alu_28	ENSG00000114200.5	-16.8903	3.95842e-52	2.30621e-47	-107.235	ENSG00000114200	ENSG00000114200	chr3	3q26.1	165490692	165555260	butyrylcholinesterase [Source:HGNC Symbol;Acc:983]	BCHE	ENST00000264381	590	3	q26.1	chr1	27559106	27559390	284	trans	1
R_Alu_28	ENSG00000104827.12	-16.888	4.06163e-52	2.36324e-47	-49.1657	ENSG00000104827	ENSG00000104827	chr19	19q13.33	49526126	49527590	chorionic gonadotropin, beta polypeptide [Source:HGNC Symbol;Acc:1886]	CGB	ENST00000357383	114335	19	q13.33	chr1	27559106	27559390	284	trans	1
R_Alu_20	ENSG00000101951.12	-16.8771	4.59488e-52	2.65955e-47	-3.47515	ENSG00000101951	ENSG00000101951	chrX	Xp11.23	49593863	49598576	P antigen family, member 4 (prostate associated) [Source:HGNC Symbol;Acc:4108]	PAGE4	ENST00000376141	9506	X	p11.23	chr1	20266360	20266658	298	trans	1
R_Alu_2379	ENSG00000101951.12	-16.8771	4.59488e-52	2.65955e-47	-3.47515	ENSG00000101951	ENSG00000101951	chrX	Xp11.23	49593863	49598576	P antigen family, member 4 (prostate associated) [Source:HGNC Symbol;Acc:4108]	PAGE4	ENST00000376141	9506	X	p11.23	chr14	83407878	83408061	183	trans	14
R_Alu_380	ENSG00000101951.12	-16.8771	4.59488e-52	2.65955e-47	-3.47515	ENSG00000101951	ENSG00000101951	chrX	Xp11.23	49593863	49598576	P antigen family, member 4 (prostate associated) [Source:HGNC Symbol;Acc:4108]	PAGE4	ENST00000376141	9506	X	p11.23	chr2	189641775	189642057	282	trans	2
R_Alu_410	ENSG00000101951.12	-16.8771	4.59488e-52	2.65955e-47	-3.47515	ENSG00000101951	ENSG00000101951	chrX	Xp11.23	49593863	49598576	P antigen family, member 4 (prostate associated) [Source:HGNC Symbol;Acc:4108]	PAGE4	ENST00000376141	9506	X	p11.23	chr2	216756563	216756851	288	trans	2
R_Alu_2818	ENSG00000124208.16	-16.8748	4.71297e-52	2.72079e-47	-87.166	ENSG00000124208	ENSG00000124208	chr20	20q13.13	48697661	48770174	TMEM189-UBE2V1 readthrough [Source:HGNC Symbol;Acc:33521]	TMEM189-UBE2V1	ENST00000341698	387522	20	q13.13	chr19	34812133	34812234	101	trans	19
R_Alu_566	ENSG00000124208.16	-16.8748	4.71297e-52	2.72079e-47	-87.166	ENSG00000124208	ENSG00000124208	chr20	20q13.13	48697661	48770174	TMEM189-UBE2V1 readthrough [Source:HGNC Symbol;Acc:33521]	TMEM189-UBE2V1	ENST00000341698	387522	20	q13.13	chr3	185113164	185113474	310	trans	3
R_Alu_2451	ENSG00000104827.12	-16.8736	4.77957e-52	2.75565e-47	-49.1612	ENSG00000104827	ENSG00000104827	chr19	19q13.33	49526126	49527590	chorionic gonadotropin, beta polypeptide [Source:HGNC Symbol;Acc:1886]	CGB	ENST00000357383	114335	19	q13.33	chr15	71709085	71709397	312	trans	15
R_Alu_2451	ENSG00000114200.5	-16.8665	5.17494e-52	2.97973e-47	-107.186	ENSG00000114200	ENSG00000114200	chr3	3q26.1	165490692	165555260	butyrylcholinesterase [Source:HGNC Symbol;Acc:983]	BCHE	ENST00000264381	590	3	q26.1	chr15	71709085	71709397	312	trans	15
R_Alu_244	ENSG00000111843.9	-16.839	7.05448e-52	4.05669e-47	-1430.21	ENSG00000111843	ENSG00000111843	chr6	6p24.2	10723148	10731362	transmembrane protein 14C [Source:HGNC Symbol;Acc:20952]	TMEM14C	ENST00000229563	51522	6	p24.2	chr2	36090522	36090828	306	trans	2
R_Alu_2451	ENSG00000251283.1	-16.836	7.29937e-52	4.19208e-47	-16.0227	ENSG00000251283	ENSG00000251283	chr4	4q32.1	157555646	157563606	Uncharacterized protein [Source:UniProtKB/TrEMBL;Acc:D6RCP0]		ENST00000511399	NA	4	q32.1	chr15	71709085	71709397	312	trans	15
R_Alu_1539	ENSG00000185722.12	-16.8357	7.31937e-52	4.19271e-47	-5530.25	ENSG00000185722	ENSG00000185722	chr17	17p13.2	4067201	4167274	ankyrin repeat and FYVE domain containing 1 [Source:HGNC Symbol;Acc:20763]	ANKFY1	ENST00000341657	51479	17	p13.2	chr9	35765823	35766125	302	trans	9
R_Alu_2308	ENSG00000185722.12	-16.8357	7.31937e-52	4.19271e-47	-5530.25	ENSG00000185722	ENSG00000185722	chr17	17p13.2	4067201	4167274	ankyrin repeat and FYVE domain containing 1 [Source:HGNC Symbol;Acc:20763]	ANKFY1	ENST00000341657	51479	17	p13.2	chr13	113961172	113961499	327	trans	13
R_Alu_1132	ENSG00000268656.1	-16.8325	7.59051e-52	4.34241e-47	-0.379675	ENSG00000268656	ENSG00000268656	chr2	2p23.2	27998851	28009186		AC110084.1	ENST00000601759	NA	2	p23.2	chr6	147037444	147037759	315	trans	6
R_Alu_1263	ENSG00000211883.1	-16.8307	7.74656e-52	4.42597e-47	-0.309332	ENSG00000211883	ENSG00000211883	chr14	14q11.2	23008016	23008077	T cell receptor alpha joining 6 [Source:HGNC Symbol;Acc:12092]	TRAJ6	ENST00000390531	NA	14	q11.2	chr7	81490074	81490384	310	trans	7
R_Alu_1387	ENSG00000267987.1	-16.8229	8.45761e-52	4.82601e-47	-0.444633	ENSG00000267987	ENSG00000267987	chr9	9q33.2	124103625	124110410	Uncharacterized protein [Source:UniProtKB/TrEMBL;Acc:M0R1V0]	AL161784.1	ENST00000594963	NA	9	q33.2	chr8	39808810	39808890	80	trans	8
R_Alu_28	ENSG00000251283.1	-16.8191	8.81944e-52	5.02601e-47	-16.0044	ENSG00000251283	ENSG00000251283	chr4	4q32.1	157555646	157563606	Uncharacterized protein [Source:UniProtKB/TrEMBL;Acc:D6RCP0]		ENST00000511399	NA	4	q32.1	chr1	27559106	27559390	284	trans	1
R_Alu_1437	ENSG00000196226.2	-16.8187	8.86251e-52	5.04407e-47	-601.707	ENSG00000196226	ENSG00000196226	chr6	6p22.2	26043455	26043885	histone cluster 1, H2bb [Source:HGNC Symbol;Acc:4751]	HIST1H2BB	ENST00000357905	3018	6	p22.2	chr8	98754633	98754737	104	trans	8
R_Alu_28	ENSG00000146809.8	-16.8172	9.01686e-52	5.12534e-47	-198.213	ENSG00000146809	ENSG00000146809	chr7	7q31.32	123207064	123277951	ankyrin repeat and SOCS box containing 15 [Source:HGNC Symbol;Acc:19767]	ASB15	ENST00000451558	142685	7	q31.32	chr1	27559106	27559390	284	trans	1
R_Alu_603	ENSG00000141753.5	-16.817	9.0325e-52	5.12765e-47	-628.192	ENSG00000141753	ENSG00000141753	chr17	17q21.2	38599702	38613983	insulin-like growth factor binding protein 4 [Source:HGNC Symbol;Acc:5473]	IGFBP4	ENST00000269593	3487	17	q21.2	chr4	23861444	23861524	80	trans	4
R_Alu_1437	ENSG00000256018.1	-16.8165	9.08144e-52	5.14885e-47	-1859.12	ENSG00000256018	ENSG00000256018	chr6	6p22.2	26271146	26271612	histone cluster 1, H3g [Source:HGNC Symbol;Acc:4772]	HIST1H3G	ENST00000305910	8968	6	p22.2	chr8	98754633	98754737	104	trans	8
R_Alu_2818	ENSG00000132604.6	-16.816	9.13631e-52	5.16674e-47	-1530.22	ENSG00000132604	ENSG00000132604	chr16	16q22.1	69389464	69442474	telomeric repeat binding factor 2 [Source:HGNC Symbol;Acc:11729]	TERF2	ENST00000254942	7014	16	q22.1	chr19	34812133	34812234	101	trans	19
R_Alu_566	ENSG00000132604.6	-16.816	9.13631e-52	5.16674e-47	-1530.22	ENSG00000132604	ENSG00000132604	chr16	16q22.1	69389464	69442474	telomeric repeat binding factor 2 [Source:HGNC Symbol;Acc:11729]	TERF2	ENST00000254942	7014	16	q22.1	chr3	185113164	185113474	310	trans	3
R_Alu_1404	ENSG00000109805.5	-16.8135	9.39678e-52	5.30052e-47	-4396.63	ENSG00000109805	ENSG00000109805	chr4	4p15.31	17812525	17846485	non-SMC condensin I complex, subunit G [Source:HGNC Symbol;Acc:24304]	NCAPG	ENST00000251496	64151	4	p15.31	chr8	55570829	55571130	301	trans	8
R_Alu_2582	ENSG00000109805.5	-16.8135	9.39678e-52	5.30052e-47	-4396.63	ENSG00000109805	ENSG00000109805	chr4	4p15.31	17812525	17846485	non-SMC condensin I complex, subunit G [Source:HGNC Symbol;Acc:24304]	NCAPG	ENST00000251496	64151	4	p15.31	chr17	2571963	2572232	269	trans	17
R_Alu_1539	ENSG00000055332.12	-16.8057	1.0263e-51	5.77443e-47	-17495.4	ENSG00000055332	ENSG00000055332	chr2	2p22.2	37326353	37384208	eukaryotic translation initiation factor 2-alpha kinase 2 [Source:HGNC Symbol;Acc:9437]	EIF2AK2	ENST00000233057	5610	2	p22.2	chr9	35765823	35766125	302	trans	9
R_Alu_2308	ENSG00000055332.12	-16.8057	1.0263e-51	5.77443e-47	-17495.4	ENSG00000055332	ENSG00000055332	chr2	2p22.2	37326353	37384208	eukaryotic translation initiation factor 2-alpha kinase 2 [Source:HGNC Symbol;Acc:9437]	EIF2AK2	ENST00000233057	5610	2	p22.2	chr13	113961172	113961499	327	trans	13
R_Alu_2514	ENSG00000231738.6	-16.8043	1.04245e-51	5.85787e-47	-3.03455	ENSG00000231738	ENSG00000231738	chr12	12q21.31	85408094	85430055	tetraspanin 19 [Source:HGNC Symbol;Acc:31886]	TSPAN19	ENST00000525452	144448	12	q21.31	chr16	30274150	30274261	111	trans	16
R_Alu_2451	ENSG00000146809.8	-16.8007	1.08573e-51	6.07601e-47	-198.178	ENSG00000146809	ENSG00000146809	chr7	7q31.32	123207064	123277951	ankyrin repeat and SOCS box containing 15 [Source:HGNC Symbol;Acc:19767]	ASB15	ENST00000451558	142685	7	q31.32	chr15	71709085	71709397	312	trans	15
R_Alu_2121	ENSG00000104738.12	-16.8004	1.08949e-51	6.07601e-47	-1102.18	ENSG00000104738	ENSG00000104738	chr8	8q11.21	48872745	48890720	minichromosome maintenance complex component 4 [Source:HGNC Symbol;Acc:6947]	MCM4	ENST00000518221	4173	8	q11.21	chr12	53760149	53760425	276	trans	12
R_Alu_2911	ENSG00000104738.12	-16.8004	1.08949e-51	6.07601e-47	-1102.18	ENSG00000104738	ENSG00000104738	chr8	8q11.21	48872745	48890720	minichromosome maintenance complex component 4 [Source:HGNC Symbol;Acc:6947]	MCM4	ENST00000518221	4173	8	q11.21	chr20	42327018	42327302	284	trans	20
R_Alu_2939	ENSG00000104738.12	-16.8004	1.08949e-51	6.07601e-47	-1102.18	ENSG00000104738	ENSG00000104738	chr8	8q11.21	48872745	48890720	minichromosome maintenance complex component 4 [Source:HGNC Symbol;Acc:6947]	MCM4	ENST00000518221	4173	8	q11.21	chr20	62298167	62298444	277	trans	20
R_Alu_1162	ENSG00000072133.6	-16.8004	1.08882e-51	6.07601e-47	-46.3513	ENSG00000072133	ENSG00000072133	chrX	Xq21.1	83318984	83442933	ribosomal protein S6 kinase, 90kDa, polypeptide 6 [Source:HGNC Symbol;Acc:10435]	RPS6KA6	ENST00000262752	27330	X	q21.1	chr7	4790630	4790942	312	trans	7
R_Alu_1498	ENSG00000072133.6	-16.8004	1.08882e-51	6.07601e-47	-46.3513	ENSG00000072133	ENSG00000072133	chrX	Xq21.1	83318984	83442933	ribosomal protein S6 kinase, 90kDa, polypeptide 6 [Source:HGNC Symbol;Acc:10435]	RPS6KA6	ENST00000262752	27330	X	q21.1	chr9	5865264	5865539	275	trans	9
R_Alu_1018	ENSG00000269547.1	-16.79	1.22401e-51	6.80907e-47	-1.42918	ENSG00000269547	ENSG00000269547	chr19	19q13.2	39406044	39440495	Serine--tRNA ligase, mitochondrial [Source:UniProtKB/TrEMBL;Acc:E7EX87]		ENST00000599996	NA	19	q13.2	chr6	32460915	32461209	294	trans	6
R_Alu_158	ENSG00000269547.1	-16.79	1.22401e-51	6.80907e-47	-1.42918	ENSG00000269547	ENSG00000269547	chr19	19q13.2	39406044	39440495	Serine--tRNA ligase, mitochondrial [Source:UniProtKB/TrEMBL;Acc:E7EX87]		ENST00000599996	NA	19	q13.2	chr1	182197861	182198142	281	trans	1
R_Alu_2665	ENSG00000211865.1	-16.7849	1.29704e-51	7.20632e-47	-0.308144	ENSG00000211865	ENSG00000211865	chr14	14q11.2	22988947	22989009	T cell receptor alpha joining 24 [Source:HGNC Symbol;Acc:12053]	TRAJ24	ENST00000390513	NA	14	q11.2	chr17	71292824	71293120	296	trans	17
R_Alu_1481	ENSG00000249319.1	-16.7832	1.32143e-51	7.33262e-47	-128.028	ENSG00000249319	ENSG00000249319	chr7	7q11.21	65552756	65617228			ENST00000450043	NA	7	q11.21	chr8	139516318	139516684	366	trans	8
R_Alu_28	ENSG00000268223.2	-16.7703	1.52734e-51	8.46459e-47	-85.4143	ENSG00000268223	ENSG00000268223	chr5	5q23.1	115387163	115395815	ADP-ribosylation factor-like 14 effector protein-like [Source:HGNC Symbol;Acc:44201]	ARL14EPL	ENST00000601302	644100	5	q23.1	chr1	27559106	27559390	284	trans	1
R_Alu_2204	ENSG00000260371.1	-16.7669	1.58661e-51	8.7821e-47	-12.599	ENSG00000260371	ENSG00000260371	chr16	16q22.1	69368994	69390209	Uncharacterized protein [Source:UniProtKB/TrEMBL;Acc:H3BMQ9]		ENST00000563634	NA	16	q22.1	chr13	21953970	21954289	319	trans	13
R_Alu_72	ENSG00000226685.2	-16.7589	1.73663e-51	9.6005e-47	-12.8553	ENSG00000226685	ENSG00000226685	chrX	Xq24	120011344	120066151	cancer/testis antigen family 47, member A12 [Source:HGNC Symbol;Acc:33292]	CT47A12	ENST00000419982	100507170	X	q24	chr1	63291863	63292160	297	trans	1
R_Alu_603	ENSG00000117318.8	-16.756	1.79356e-51	9.90291e-47	-471.072	ENSG00000117318	ENSG00000117318	chr1	1p36.12	23884409	23886285	inhibitor of DNA binding 3, dominant negative helix-loop-helix protein [Source:HGNC Symbol;Acc:5362]	ID3	ENST00000374561	3399	1	p36.12	chr4	23861444	23861524	80	trans	4
R_Alu_2451	ENSG00000268223.2	-16.7476	1.97267e-51	1.08783e-46	-85.3776	ENSG00000268223	ENSG00000268223	chr5	5q23.1	115387163	115395815	ADP-ribosylation factor-like 14 effector protein-like [Source:HGNC Symbol;Acc:44201]	ARL14EPL	ENST00000601302	644100	5	q23.1	chr15	71709085	71709397	312	trans	15
R_Alu_1205	ENSG00000259900.1	-16.7469	1.9879e-51	1.09486e-46	-4.03162	ENSG00000259900	ENSG00000259900	chr16	16q22.1	69369179	69385633	Uncharacterized protein [Source:UniProtKB/TrEMBL;Acc:J3QRW8]		ENST00000570293	NA	16	q22.1	chr7	44962408	44962719	311	trans	7
R_Alu_2204	ENSG00000204640.1	-16.7355	2.25957e-51	1.24295e-46	-0.439182	ENSG00000204640	ENSG00000204640	chr2	2q11.2	101086944	101099742	neuromedin S [Source:HGNC Symbol;Acc:32203]	NMS	ENST00000376865	129521	2	q11.2	chr13	21953970	21954289	319	trans	13
R_Alu_28	ENSG00000131142.9	-16.735	2.27058e-51	1.24746e-46	-48.2655	ENSG00000131142	ENSG00000131142	chr19	19p13.2	8117651	8127534	chemokine (C-C motif) ligand 25 [Source:HGNC Symbol;Acc:10624]	CCL25	ENST00000253451	6370	19	p13.2	chr1	27559106	27559390	284	trans	1
R_Alu_2424	ENSG00000261739.2	-16.7344	2.28809e-51	1.25397e-46	-8.10833	ENSG00000261739	ENSG00000261739	chr15	15q11.2	23599895	23612378	golgin A8 family, member S [Source:HGNC Symbol;Acc:44409]	GOLGA8S	ENST00000604046	653061	15	q11.2	chr15	43777528	43777775	247	trans	15
R_Alu_952	ENSG00000261739.2	-16.7344	2.28809e-51	1.25397e-46	-8.10833	ENSG00000261739	ENSG00000261739	chr15	15q11.2	23599895	23612378	golgin A8 family, member S [Source:HGNC Symbol;Acc:44409]	GOLGA8S	ENST00000604046	653061	15	q11.2	chr5	179620033	179620307	274	trans	5
R_Alu_1681	ENSG00000211890.3	-16.7261	2.51045e-51	1.3657e-46	-361.107	ENSG00000211890	ENSG00000211890	chr14	14q32.33	106053226	106054732	immunoglobulin heavy constant alpha 2 (A2m marker) [Source:HGNC Symbol;Acc:5479]	IGHA2	ENST00000390539	NA	14	q32.33	chrX	43669208	43669516	308	trans	X
R_Alu_1952	ENSG00000211890.3	-16.7261	2.51045e-51	1.3657e-46	-361.107	ENSG00000211890	ENSG00000211890	chr14	14q32.33	106053226	106054732	immunoglobulin heavy constant alpha 2 (A2m marker) [Source:HGNC Symbol;Acc:5479]	IGHA2	ENST00000390539	NA	14	q32.33	chr11	19555255	19555551	296	trans	11
R_Alu_855	ENSG00000211890.3	-16.7261	2.51045e-51	1.3657e-46	-361.107	ENSG00000211890	ENSG00000211890	chr14	14q32.33	106053226	106054732	immunoglobulin heavy constant alpha 2 (A2m marker) [Source:HGNC Symbol;Acc:5479]	IGHA2	ENST00000390539	NA	14	q32.33	chr5	76084644	76084992	348	trans	5
R_Alu_902	ENSG00000211890.3	-16.7261	2.51045e-51	1.3657e-46	-361.107	ENSG00000211890	ENSG00000211890	chr14	14q32.33	106053226	106054732	immunoglobulin heavy constant alpha 2 (A2m marker) [Source:HGNC Symbol;Acc:5479]	IGHA2	ENST00000390539	NA	14	q32.33	chr5	115983286	115983569	283	trans	5
R_L1_159	ENSG00000211890.3	-16.7266	2.49679e-51	1.3657e-46	-361.112	ENSG00000211890	ENSG00000211890	chr14	14q32.33	106053226	106054732	immunoglobulin heavy constant alpha 2 (A2m marker) [Source:HGNC Symbol;Acc:5479]	IGHA2	ENST00000390539	NA	14	q32.33	chrX	111967844	111967942	98	trans	X
R_Alu_208	ENSG00000255054.3	-16.7265	2.50024e-51	1.3657e-46	-0.212104	ENSG00000255054	ENSG00000255054	chr1	1p36.11	26137961	26150235	Uncharacterized protein [Source:UniProtKB/TrEMBL;Acc:H3BT81]		ENST00000559265	NA	1	p36.11	chr1	247045299	247045552	253	trans	1
R_Alu_2618	ENSG00000117318.8	-16.7204	2.67521e-51	1.45355e-46	-470.351	ENSG00000117318	ENSG00000117318	chr1	1p36.12	23884409	23886285	inhibitor of DNA binding 3, dominant negative helix-loop-helix protein [Source:HGNC Symbol;Acc:5362]	ID3	ENST00000374561	3399	1	p36.12	chr17	27558438	27558762	324	trans	17
R_Alu_595	ENSG00000212999.1	-16.7164	2.80123e-51	1.52015e-46	-42.4077	ENSG00000212999	ENSG00000212999	chr8	8q22.1	93895865	93898013		AC117834.1	ENST00000391681	NA	8	q22.1	chr4	9397863	9397886	23	trans	4
R_Alu_263	ENSG00000211867.1	-16.7137	2.88658e-51	1.56456e-46	-0.245486	ENSG00000211867	ENSG00000211867	chr14	14q11.2	22991016	22991078	T cell receptor alpha joining 22 [Source:HGNC Symbol;Acc:12051]	TRAJ22	ENST00000390515	NA	14	q11.2	chr2	56723741	56723909	168	trans	2
R_Alu_2608	ENSG00000224902.5	-16.7069	3.11386e-51	1.68568e-46	-0.659659	ENSG00000224902	ENSG00000224902	chrX	Xp11.23	49344586	49351904	G antigen 12H [Source:HGNC Symbol;Acc:31908]	GAGE12H	ENST00000381722	729442	X	p11.23	chr17	18488796	18488849	53	trans	17
R_Alu_2451	ENSG00000131142.9	-16.6973	3.46836e-51	1.8753e-46	-48.2156	ENSG00000131142	ENSG00000131142	chr19	19p13.2	8117651	8127534	chemokine (C-C motif) ligand 25 [Source:HGNC Symbol;Acc:10624]	CCL25	ENST00000253451	6370	19	p13.2	chr15	71709085	71709397	312	trans	15
R_Alu_2518	ENSG00000224902.5	-16.6947	3.57177e-51	1.92886e-46	-0.65969	ENSG00000224902	ENSG00000224902	chrX	Xp11.23	49344586	49351904	G antigen 12H [Source:HGNC Symbol;Acc:31908]	GAGE12H	ENST00000381722	729442	X	p11.23	chr16	33867834	33867930	96	trans	16
R_Alu_617	ENSG00000255054.3	-16.6848	3.99366e-51	2.15408e-46	-0.212113	ENSG00000255054	ENSG00000255054	chr1	1p36.11	26137961	26150235	Uncharacterized protein [Source:UniProtKB/TrEMBL;Acc:H3BT81]		ENST00000559265	NA	1	p36.11	chr4	36908108	36908435	327	trans	4
R_Alu_603	ENSG00000006740.12	-16.6789	4.26458e-51	2.29741e-46	-1184.44	ENSG00000006740	ENSG00000006740	chr17	17p12	12692856	12894960	Rho GTPase activating protein 44 [Source:HGNC Symbol;Acc:29096]	ARHGAP44	ENST00000379672	9912	17	p12	chr4	23861444	23861524	80	trans	4
R_Alu_2906	ENSG00000231738.6	-16.6782	4.29962e-51	2.31347e-46	-3.0263	ENSG00000231738	ENSG00000231738	chr12	12q21.31	85408094	85430055	tetraspanin 19 [Source:HGNC Symbol;Acc:31886]	TSPAN19	ENST00000525452	144448	12	q21.31	chr20	36177223	36177532	309	trans	20
R_Alu_1494	ENSG00000267987.1	-16.6734	4.53916e-51	2.4394e-46	-0.443088	ENSG00000267987	ENSG00000267987	chr9	9q33.2	124103625	124110410	Uncharacterized protein [Source:UniProtKB/TrEMBL;Acc:M0R1V0]	AL161784.1	ENST00000594963	NA	9	q33.2	chr9	3078467	3078776	309	trans	9
R_Alu_2836	ENSG00000258588.2	-16.6633	5.08251e-51	2.7281e-46	-96.4922	ENSG00000258588	ENSG00000258588	chr11	11p15.4	5617955	5665628	TRIM6-TRIM34 readthrough [Source:HGNC Symbol;Acc:33440]	TRIM6-TRIM34	ENST00000354852	445372	11	p15.4	chr19	45694079	45694316	237	trans	19
R_Alu_1539	ENSG00000178685.9	-16.6411	6.51685e-51	3.48955e-46	-8378.99	ENSG00000178685	ENSG00000178685	chr8	8q24.3	145051321	145086940	poly (ADP-ribose) polymerase family, member 10 [Source:HGNC Symbol;Acc:25895]	PARP10	ENST00000526007	84875	8	q24.3	chr9	35765823	35766125	302	trans	9
R_Alu_2308	ENSG00000178685.9	-16.6411	6.51685e-51	3.48955e-46	-8378.99	ENSG00000178685	ENSG00000178685	chr8	8q24.3	145051321	145086940	poly (ADP-ribose) polymerase family, member 10 [Source:HGNC Symbol;Acc:25895]	PARP10	ENST00000526007	84875	8	q24.3	chr13	113961172	113961499	327	trans	13
R_Alu_603	ENSG00000143297.14	-16.6045	9.8262e-51	5.25524e-46	-9379.7	ENSG00000143297	ENSG00000143297	chr1	1q23.1	157483167	157522310	Fc receptor-like 5 [Source:HGNC Symbol;Acc:18508]	FCRL5	ENST00000462218	83416	1	q23.1	chr4	23861444	23861524	80	trans	4
R_Alu_244	ENSG00000114279.9	-16.5978	1.05955e-50	5.65987e-46	-582.036	ENSG00000114279	ENSG00000114279	chr3	3q29	191857184	192485553	fibroblast growth factor 12 [Source:HGNC Symbol;Acc:3668]	FGF12	ENST00000445105	2257	3	q29	chr2	36090522	36090828	306	trans	2
R_Alu_2021	ENSG00000268485.1	-16.5869	1.19716e-50	6.38722e-46	-16.1253	ENSG00000268485	ENSG00000268485	chr2	2q37.3	242167319	242168850	HCG1777198, isoform CRA_a; PRO2900; Uncharacterized protein [Source:UniProtKB/TrEMBL;Acc:Q9P1C0]	AC104841.2	ENST00000601871	NA	2	q37.3	chr11	75011728	75012026	298	trans	11
R_Alu_2643	ENSG00000231068.1	-16.5794	1.30198e-50	6.93093e-46	-8.82678	ENSG00000231068	ENSG00000231068	chr21	21q22.11	32090843	32091095	keratin associated protein 21-3 [Source:HGNC Symbol;Acc:34216]	KRTAP21-3	ENST00000444335	100288323	21	q22.11	chr17	47042254	47042501	247	trans	17
R_Alu_2451	ENSG00000133636.6	-16.5793	1.30219e-50	6.93093e-46	-31.6011	ENSG00000133636	ENSG00000133636	chr12	12q21.31	86268073	86276770	neurotensin [Source:HGNC Symbol;Acc:8038]	NTS	ENST00000551529	4922	12	q21.31	chr15	71709085	71709397	312	trans	15
R_Alu_988	ENSG00000260548.1	-16.5665	1.50392e-50	7.99503e-46	-16.5391	ENSG00000260548	ENSG00000260548	chrX	Xq22.3	107965300	107975917	Uncharacterized protein [Source:UniProtKB/TrEMBL;Acc:H3BTC1]		ENST00000563887	NA	X	q22.3	chr6	17714011	17714310	299	trans	6
R_Alu_1893	ENSG00000226941.3	-16.561	1.59837e-50	8.47683e-46	-31.5123	ENSG00000226941	ENSG00000226941	chrY	Yq11.223	24454970	24564028	RNA binding motif protein, Y-linked, family 1, member J [Source:HGNC Symbol;Acc:23917]	RBMY1J	ENST00000470460	378951	Y	q11.223	chr10	104933139	104933390	251	trans	10
R_Alu_2493	ENSG00000226941.3	-16.561	1.59837e-50	8.47683e-46	-31.5123	ENSG00000226941	ENSG00000226941	chrY	Yq11.223	24454970	24564028	RNA binding motif protein, Y-linked, family 1, member J [Source:HGNC Symbol;Acc:23917]	RBMY1J	ENST00000470460	378951	Y	q11.223	chr16	3974668	3974684	16	trans	16
R_Alu_28	ENSG00000133636.6	-16.5442	1.92993e-50	1.0223e-45	-31.541	ENSG00000133636	ENSG00000133636	chr12	12q21.31	86268073	86276770	neurotensin [Source:HGNC Symbol;Acc:8038]	NTS	ENST00000551529	4922	12	q21.31	chr1	27559106	27559390	284	trans	1
R_Alu_20	ENSG00000268310.1	-16.5376	2.07787e-50	1.09543e-45	-3.8636	ENSG00000268310	ENSG00000268310	chr17	17q25.3	76210462	76220740	Uncharacterized protein [Source:UniProtKB/TrEMBL;Acc:M0R3F9]	AC087645.1	ENST00000600484	NA	17	q25.3	chr1	20266360	20266658	298	trans	1
R_Alu_2379	ENSG00000268310.1	-16.5376	2.07787e-50	1.09543e-45	-3.8636	ENSG00000268310	ENSG00000268310	chr17	17q25.3	76210462	76220740	Uncharacterized protein [Source:UniProtKB/TrEMBL;Acc:M0R3F9]	AC087645.1	ENST00000600484	NA	17	q25.3	chr14	83407878	83408061	183	trans	14
R_Alu_380	ENSG00000268310.1	-16.5376	2.07787e-50	1.09543e-45	-3.8636	ENSG00000268310	ENSG00000268310	chr17	17q25.3	76210462	76220740	Uncharacterized protein [Source:UniProtKB/TrEMBL;Acc:M0R3F9]	AC087645.1	ENST00000600484	NA	17	q25.3	chr2	189641775	189642057	282	trans	2
R_Alu_410	ENSG00000268310.1	-16.5376	2.07787e-50	1.09543e-45	-3.8636	ENSG00000268310	ENSG00000268310	chr17	17q25.3	76210462	76220740	Uncharacterized protein [Source:UniProtKB/TrEMBL;Acc:M0R3F9]	AC087645.1	ENST00000600484	NA	17	q25.3	chr2	216756563	216756851	288	trans	2
R_Alu_2618	ENSG00000143297.14	-16.5294	2.27744e-50	1.19921e-45	-9350.11	ENSG00000143297	ENSG00000143297	chr1	1q23.1	157483167	157522310	Fc receptor-like 5 [Source:HGNC Symbol;Acc:18508]	FCRL5	ENST00000462218	83416	1	q23.1	chr17	27558438	27558762	324	trans	17
R_Alu_603	ENSG00000112149.5	-16.5154	2.66343e-50	1.4008e-45	-880.133	ENSG00000112149	ENSG00000112149	chr6	6p23	14117872	14137149	CD83 molecule [Source:HGNC Symbol;Acc:1703]	CD83	ENST00000379153	9308	6	p23	chr4	23861444	23861524	80	trans	4
R_Alu_1404	ENSG00000148377.5	-16.5083	2.88557e-50	1.51404e-45	-13.5632	ENSG00000148377	ENSG00000148377	chr10	10p15.3	1064847	1071799	isopentenyl-diphosphate delta isomerase 2 [Source:HGNC Symbol;Acc:23487]	IDI2	ENST00000277517	91734	10	p15.3	chr8	55570829	55571130	301	trans	8
R_Alu_2582	ENSG00000148377.5	-16.5083	2.88557e-50	1.51404e-45	-13.5632	ENSG00000148377	ENSG00000148377	chr10	10p15.3	1064847	1071799	isopentenyl-diphosphate delta isomerase 2 [Source:HGNC Symbol;Acc:23487]	IDI2	ENST00000277517	91734	10	p15.3	chr17	2571963	2572232	269	trans	17
R_L1_141	ENSG00000184925.7	-16.5009	3.13405e-50	1.64247e-45	-7.21607	ENSG00000184925	ENSG00000184925	chr9	9q34.3	139844003	139849949	lipocalin 12 [Source:HGNC Symbol;Acc:28733]	LCN12	ENST00000484304	286256	9	q34.3	chr8	40289707	40295768	6061	trans	8
R_Alu_1539	ENSG00000137200.8	-16.4994	3.187e-50	1.66628e-45	-4864.14	ENSG00000137200	ENSG00000137200	chr6	6p21.2	37400995	37450603	cap methyltransferase 1 [Source:HGNC Symbol;Acc:21077]	CMTR1	ENST00000471097	23070	6	p21.2	chr9	35765823	35766125	302	trans	9
R_Alu_2308	ENSG00000137200.8	-16.4994	3.187e-50	1.66628e-45	-4864.14	ENSG00000137200	ENSG00000137200	chr6	6p21.2	37400995	37450603	cap methyltransferase 1 [Source:HGNC Symbol;Acc:21077]	CMTR1	ENST00000471097	23070	6	p21.2	chr13	113961172	113961499	327	trans	13
R_Alu_2818	ENSG00000043093.9	-16.4947	3.3581e-50	1.75161e-45	-22807.5	ENSG00000043093	ENSG00000043093	chr3	3q27.1	182655862	182703741	DCN1, defective in cullin neddylation 1, domain containing 1 [Source:HGNC Symbol;Acc:18184]	DCUN1D1	ENST00000292782	54165	3	q27.1	chr19	34812133	34812234	101	trans	19
R_Alu_566	ENSG00000043093.9	-16.4947	3.3581e-50	1.75161e-45	-22807.5	ENSG00000043093	ENSG00000043093	chr3	3q27.1	182655862	182703741	DCN1, defective in cullin neddylation 1, domain containing 1 [Source:HGNC Symbol;Acc:18184]	DCUN1D1	ENST00000292782	54165	3	q27.1	chr3	185113164	185113474	310	trans	3
R_Alu_2121	ENSG00000211829.2	-16.4931	3.41988e-50	1.77756e-45	-1732.54	ENSG00000211829	ENSG00000211829	chr14	14q11.2	22931924	22934779	T cell receptor delta constant [Source:HGNC Symbol;Acc:12253]	TRDC	ENST00000390477	NA	14	q11.2	chr12	53760149	53760425	276	trans	12
R_Alu_2911	ENSG00000211829.2	-16.4931	3.41988e-50	1.77756e-45	-1732.54	ENSG00000211829	ENSG00000211829	chr14	14q11.2	22931924	22934779	T cell receptor delta constant [Source:HGNC Symbol;Acc:12253]	TRDC	ENST00000390477	NA	14	q11.2	chr20	42327018	42327302	284	trans	20
R_Alu_2939	ENSG00000211829.2	-16.4931	3.41988e-50	1.77756e-45	-1732.54	ENSG00000211829	ENSG00000211829	chr14	14q11.2	22931924	22934779	T cell receptor delta constant [Source:HGNC Symbol;Acc:12253]	TRDC	ENST00000390477	NA	14	q11.2	chr20	62298167	62298444	277	trans	20
R_Alu_1539	ENSG00000059378.8	-16.4922	3.45208e-50	1.7901e-45	-7013.52	ENSG00000059378	ENSG00000059378	chr7	7q34	139723544	139763521	poly (ADP-ribose) polymerase family, member 12 [Source:HGNC Symbol;Acc:21919]	PARP12	ENST00000263549	64761	7	q34	chr9	35765823	35766125	302	trans	9
R_Alu_2308	ENSG00000059378.8	-16.4922	3.45208e-50	1.7901e-45	-7013.52	ENSG00000059378	ENSG00000059378	chr7	7q34	139723544	139763521	poly (ADP-ribose) polymerase family, member 12 [Source:HGNC Symbol;Acc:21919]	PARP12	ENST00000263549	64761	7	q34	chr13	113961172	113961499	327	trans	13
R_Alu_2451	ENSG00000104755.10	-16.4903	3.52768e-50	1.82716e-45	-25.2874	ENSG00000104755	ENSG00000104755	chr8	8p11.22	39601254	39695808	ADAM metallopeptidase domain 2 [Source:HGNC Symbol;Acc:198]	ADAM2	ENST00000347580	2515	8	p11.22	chr15	71709085	71709397	312	trans	15
R_Alu_20	ENSG00000188279.7	-16.4785	4.02338e-50	2.07422e-45	-3.95751	ENSG00000188279	ENSG00000188279	chr10	10q11.22	49199649	49207818	family with sequence similarity 25, member C [Source:HGNC Symbol;Acc:23586]	FAM25C	ENST00000479781	100133093	10	q11.22	chr1	20266360	20266658	298	trans	1
R_Alu_2379	ENSG00000188279.7	-16.4785	4.02338e-50	2.07422e-45	-3.95751	ENSG00000188279	ENSG00000188279	chr10	10q11.22	49199649	49207818	family with sequence similarity 25, member C [Source:HGNC Symbol;Acc:23586]	FAM25C	ENST00000479781	100133093	10	q11.22	chr14	83407878	83408061	183	trans	14
R_Alu_380	ENSG00000188279.7	-16.4785	4.02338e-50	2.07422e-45	-3.95751	ENSG00000188279	ENSG00000188279	chr10	10q11.22	49199649	49207818	family with sequence similarity 25, member C [Source:HGNC Symbol;Acc:23586]	FAM25C	ENST00000479781	100133093	10	q11.22	chr2	189641775	189642057	282	trans	2
R_Alu_410	ENSG00000188279.7	-16.4785	4.02338e-50	2.07422e-45	-3.95751	ENSG00000188279	ENSG00000188279	chr10	10q11.22	49199649	49207818	family with sequence similarity 25, member C [Source:HGNC Symbol;Acc:23586]	FAM25C	ENST00000479781	100133093	10	q11.22	chr2	216756563	216756851	288	trans	2
R_Alu_28	ENSG00000104755.10	-16.4774	4.07562e-50	2.09871e-45	-25.262	ENSG00000104755	ENSG00000104755	chr8	8p11.22	39601254	39695808	ADAM metallopeptidase domain 2 [Source:HGNC Symbol;Acc:198]	ADAM2	ENST00000347580	2515	8	p11.22	chr1	27559106	27559390	284	trans	1
R_Alu_603	ENSG00000183748.4	-16.4593	4.98455e-50	2.56378e-45	-305.67	ENSG00000183748	ENSG00000183748	chr10	10p12.33	17851362	17953178	cDNA FLJ56855, highly similar to Macrophage mannose receptor 1 [Source:UniProtKB/TrEMBL;Acc:B4DLK9]		ENST00000331429	101928757	10	p12.33	chr4	23861444	23861524	80	trans	4
R_Alu_2121	ENSG00000109684.10	-16.4558	5.18391e-50	2.65707e-45	-968.978	ENSG00000109684	ENSG00000109684	chr4	4p16.1	10488019	10686489	cytokine-dependent hematopoietic cell linker [Source:HGNC Symbol;Acc:17438]	CLNK	ENST00000226951	116449	4	p16.1	chr12	53760149	53760425	276	trans	12
R_Alu_2911	ENSG00000109684.10	-16.4558	5.18391e-50	2.65707e-45	-968.978	ENSG00000109684	ENSG00000109684	chr4	4p16.1	10488019	10686489	cytokine-dependent hematopoietic cell linker [Source:HGNC Symbol;Acc:17438]	CLNK	ENST00000226951	116449	4	p16.1	chr20	42327018	42327302	284	trans	20
R_Alu_2939	ENSG00000109684.10	-16.4558	5.18391e-50	2.65707e-45	-968.978	ENSG00000109684	ENSG00000109684	chr4	4p16.1	10488019	10686489	cytokine-dependent hematopoietic cell linker [Source:HGNC Symbol;Acc:17438]	CLNK	ENST00000226951	116449	4	p16.1	chr20	62298167	62298444	277	trans	20
R_Alu_292	ENSG00000255872.3	-16.4373	6.37441e-50	3.2635e-45	-88.4651	ENSG00000255872	ENSG00000255872	chr9	9p13.2	37588410	38068684			ENST00000540557	NA	9	p13.2	chr2	85525300	85525315	15	trans	2
R_Alu_172	ENSG00000258588.2	-16.4321	6.75593e-50	3.45484e-45	-95.566	ENSG00000258588	ENSG00000258588	chr11	11p15.4	5617955	5665628	TRIM6-TRIM34 readthrough [Source:HGNC Symbol;Acc:33440]	TRIM6-TRIM34	ENST00000354852	445372	11	p15.4	chr1	212745047	212745306	259	trans	1
R_Alu_1151	ENSG00000206203.3	-16.4286	7.02574e-50	3.58868e-45	-0.802522	ENSG00000206203	ENSG00000206203	chr22	22q11.21	19118321	19120134	testis-specific serine kinase 2 [Source:HGNC Symbol;Acc:11401]	TSSK2	ENST00000399635	23617	22	q11.21	chr7	73076503	73076868	365	trans	7
R_Alu_28	ENSG00000108849.3	-16.4277	7.09971e-50	3.62228e-45	-14.1708	ENSG00000108849	ENSG00000108849	chr17	17q21.31	42018172	42019836	pancreatic polypeptide [Source:HGNC Symbol;Acc:9327]	PPY	ENST00000587926	5539	17	q21.31	chr1	27559106	27559390	284	trans	1
R_Alu_2451	ENSG00000173389.11	-16.4059	9.04835e-50	4.61118e-45	-26.6916	ENSG00000173389	ENSG00000173389	chr3	3p21.2	51928892	51937351	IQ motif containing F1 [Source:HGNC Symbol;Acc:28607]	IQCF1	ENST00000310914	132141	3	p21.2	chr15	71709085	71709397	312	trans	15
R_Alu_28	ENSG00000140873.11	-16.3993	9.74744e-50	4.96174e-45	-613.884	ENSG00000140873	ENSG00000140873	chr16	16q23.1	77281710	77469011	ADAM metallopeptidase with thrombospondin type 1 motif, 18 [Source:HGNC Symbol;Acc:17110]	ADAMTS18	ENST00000562332	170692	16	q23.1	chr1	27559106	27559390	284	trans	1
R_Alu_603	ENSG00000168734.9	-16.3989	9.79424e-50	4.97985e-45	-895.941	ENSG00000168734	ENSG00000168734	chr20	20q13.12	43160426	43252888	protein kinase (cAMP-dependent, catalytic) inhibitor gamma [Source:HGNC Symbol;Acc:9019]	PKIG	ENST00000372894	11142	20	q13.12	chr4	23861444	23861524	80	trans	4
R_Alu_2451	ENSG00000108849.3	-16.3903	1.07772e-49	5.47334e-45	-14.1556	ENSG00000108849	ENSG00000108849	chr17	17q21.31	42018172	42019836	pancreatic polypeptide [Source:HGNC Symbol;Acc:9327]	PPY	ENST00000587926	5539	17	q21.31	chr15	71709085	71709397	312	trans	15
R_Alu_28	ENSG00000173389.11	-16.381	1.19581e-49	6.06615e-45	-26.6513	ENSG00000173389	ENSG00000173389	chr3	3p21.2	51928892	51937351	IQ motif containing F1 [Source:HGNC Symbol;Acc:28607]	IQCF1	ENST00000310914	132141	3	p21.2	chr1	27559106	27559390	284	trans	1
R_Alu_2451	ENSG00000140873.11	-16.3796	1.21413e-49	6.15203e-45	-613.677	ENSG00000140873	ENSG00000140873	chr16	16q23.1	77281710	77469011	ADAM metallopeptidase with thrombospondin type 1 motif, 18 [Source:HGNC Symbol;Acc:17110]	ADAMTS18	ENST00000562332	170692	16	q23.1	chr15	71709085	71709397	312	trans	15
R_Alu_2818	ENSG00000112077.11	-16.3757	1.26846e-49	6.41267e-45	-834.308	ENSG00000112077	ENSG00000112077	chr6	6p12.3	49572871	49604552	Rh-associated glycoprotein [Source:HGNC Symbol;Acc:10006]	RHAG	ENST00000371175	6005	6	p12.3	chr19	34812133	34812234	101	trans	19
R_Alu_566	ENSG00000112077.11	-16.3757	1.26846e-49	6.41267e-45	-834.308	ENSG00000112077	ENSG00000112077	chr6	6p12.3	49572871	49604552	Rh-associated glycoprotein [Source:HGNC Symbol;Acc:10006]	RHAG	ENST00000371175	6005	6	p12.3	chr3	185113164	185113474	310	trans	3
R_Alu_2121	ENSG00000176890.11	-16.3538	1.61812e-49	8.15246e-45	-241.54	ENSG00000176890	ENSG00000176890	chr18	18p11.32	657604	673578	thymidylate synthetase [Source:HGNC Symbol;Acc:12441]	TYMS	ENST00000323274	7298	18	p11.32	chr12	53760149	53760425	276	trans	12
R_Alu_2911	ENSG00000176890.11	-16.3538	1.61812e-49	8.15246e-45	-241.54	ENSG00000176890	ENSG00000176890	chr18	18p11.32	657604	673578	thymidylate synthetase [Source:HGNC Symbol;Acc:12441]	TYMS	ENST00000323274	7298	18	p11.32	chr20	42327018	42327302	284	trans	20
R_Alu_2939	ENSG00000176890.11	-16.3538	1.61812e-49	8.15246e-45	-241.54	ENSG00000176890	ENSG00000176890	chr18	18p11.32	657604	673578	thymidylate synthetase [Source:HGNC Symbol;Acc:12441]	TYMS	ENST00000323274	7298	18	p11.32	chr20	62298167	62298444	277	trans	20
R_L1_35	ENSG00000177504.9	-16.3489	1.70975e-49	8.60434e-45	-25.6679	ENSG00000177504	ENSG00000177504	chrX	Xp22.31	8137989	8139308	variable charge, X-linked 2 [Source:HGNC Symbol;Acc:18158]	VCX2	ENST00000317103	51480	X	p22.31	chr14	19728387	19728453	66	trans	14
R_Alu_28	ENSG00000221864.4	-16.3396	1.8971e-49	9.5364e-45	-53.7723	ENSG00000221864	ENSG00000221864	chr21	21q22.3	46086106	46086844	keratin associated protein 12-2 [Source:HGNC Symbol;Acc:20530]	KRTAP12-2	ENST00000360770	353323	21	q22.3	chr1	27559106	27559390	284	trans	1
R_Alu_2451	ENSG00000221864.4	-16.3231	2.27865e-49	1.14414e-44	-53.7612	ENSG00000221864	ENSG00000221864	chr21	21q22.3	46086106	46086844	keratin associated protein 12-2 [Source:HGNC Symbol;Acc:20530]	KRTAP12-2	ENST00000360770	353323	21	q22.3	chr15	71709085	71709397	312	trans	15
R_Alu_2121	ENSG00000168496.3	-16.3132	2.54477e-49	1.27304e-44	-588.244	ENSG00000168496	ENSG00000168496	chr11	11q12.2	61560109	61564716	flap structure-specific endonuclease 1 [Source:HGNC Symbol;Acc:3650]	FEN1	ENST00000305885	2237	11	q12.2	chr12	53760149	53760425	276	trans	12
R_Alu_2911	ENSG00000168496.3	-16.3132	2.54477e-49	1.27304e-44	-588.244	ENSG00000168496	ENSG00000168496	chr11	11q12.2	61560109	61564716	flap structure-specific endonuclease 1 [Source:HGNC Symbol;Acc:3650]	FEN1	ENST00000305885	2237	11	q12.2	chr20	42327018	42327302	284	trans	20
R_Alu_2939	ENSG00000168496.3	-16.3132	2.54477e-49	1.27304e-44	-588.244	ENSG00000168496	ENSG00000168496	chr11	11q12.2	61560109	61564716	flap structure-specific endonuclease 1 [Source:HGNC Symbol;Acc:3650]	FEN1	ENST00000305885	2237	11	q12.2	chr20	62298167	62298444	277	trans	20
R_Alu_20	ENSG00000185945.9	-16.3128	2.55547e-49	1.27304e-44	-58.7375	ENSG00000185945	ENSG00000185945	chrX	Xq22.1	101615316	101726732	nuclear RNA export factor 2B [Source:HGNC Symbol;Acc:23984]	NXF2B	ENST00000372752	728343	X	q22.1	chr1	20266360	20266658	298	trans	1
R_Alu_2379	ENSG00000185945.9	-16.3128	2.55547e-49	1.27304e-44	-58.7375	ENSG00000185945	ENSG00000185945	chrX	Xq22.1	101615316	101726732	nuclear RNA export factor 2B [Source:HGNC Symbol;Acc:23984]	NXF2B	ENST00000372752	728343	X	q22.1	chr14	83407878	83408061	183	trans	14
R_Alu_380	ENSG00000185945.9	-16.3128	2.55547e-49	1.27304e-44	-58.7375	ENSG00000185945	ENSG00000185945	chrX	Xq22.1	101615316	101726732	nuclear RNA export factor 2B [Source:HGNC Symbol;Acc:23984]	NXF2B	ENST00000372752	728343	X	q22.1	chr2	189641775	189642057	282	trans	2
R_Alu_410	ENSG00000185945.9	-16.3128	2.55547e-49	1.27304e-44	-58.7375	ENSG00000185945	ENSG00000185945	chrX	Xq22.1	101615316	101726732	nuclear RNA export factor 2B [Source:HGNC Symbol;Acc:23984]	NXF2B	ENST00000372752	728343	X	q22.1	chr2	216756563	216756851	288	trans	2
R_Alu_2818	ENSG00000144320.9	-16.2901	3.29033e-49	1.63545e-44	-7554.32	ENSG00000144320	ENSG00000144320	chr2	2q31.1	176788620	176867567	KIAA1715 [Source:HGNC Symbol;Acc:21610]	KIAA1715	ENST00000272748	80856	2	q31.1	chr19	34812133	34812234	101	trans	19
R_Alu_566	ENSG00000144320.9	-16.2901	3.29033e-49	1.63545e-44	-7554.32	ENSG00000144320	ENSG00000144320	chr2	2q31.1	176788620	176867567	KIAA1715 [Source:HGNC Symbol;Acc:21610]	KIAA1715	ENST00000272748	80856	2	q31.1	chr3	185113164	185113474	310	trans	3
R_Alu_1539	ENSG00000135114.8	-16.2885	3.35023e-49	1.66149e-44	-6789.85	ENSG00000135114	ENSG00000135114	chr12	12q24.31	121458095	121477045	2'-5'-oligoadenylate synthetase-like [Source:HGNC Symbol;Acc:8090]	OASL	ENST00000257570	8638	12	q24.31	chr9	35765823	35766125	302	trans	9
R_Alu_2308	ENSG00000135114.8	-16.2885	3.35023e-49	1.66149e-44	-6789.85	ENSG00000135114	ENSG00000135114	chr12	12q24.31	121458095	121477045	2'-5'-oligoadenylate synthetase-like [Source:HGNC Symbol;Acc:8090]	OASL	ENST00000257570	8638	12	q24.31	chr13	113961172	113961499	327	trans	13
R_Alu_47	ENSG00000184909.8	-16.2881	3.36695e-49	1.66792e-44	-99.1086	ENSG00000184909	ENSG00000184909	chr1	1q25.2	178511950	178517579			ENST00000367636	NA	1	q25.2	chr1	40072167	40072446	279	trans	1
R_Alu_2618	ENSG00000006740.12	-16.2769	3.81167e-49	1.88612e-44	-1164.94	ENSG00000006740	ENSG00000006740	chr17	17p12	12692856	12894960	Rho GTPase activating protein 44 [Source:HGNC Symbol;Acc:29096]	ARHGAP44	ENST00000379672	9912	17	p12	chr17	27558438	27558762	324	trans	17
R_Alu_603	ENSG00000127990.11	-16.2186	7.28659e-49	3.60158e-44	-193.714	ENSG00000127990	ENSG00000127990	chr7	7q21.3	94214542	94285521	sarcoglycan, epsilon [Source:HGNC Symbol;Acc:10808]	SGCE	ENST00000522045	8910	7	q21.3	chr4	23861444	23861524	80	trans	4
R_Alu_1539	ENSG00000132256.14	-16.2116	7.8825e-49	3.88746e-44	-2869.01	ENSG00000132256	ENSG00000132256	chr11	11p15.4	5684425	5959849	tripartite motif containing 5 [Source:HGNC Symbol;Acc:16276]	TRIM5	ENST00000380034	85363	11	p15.4	chr9	35765823	35766125	302	trans	9
R_Alu_2308	ENSG00000132256.14	-16.2116	7.8825e-49	3.88746e-44	-2869.01	ENSG00000132256	ENSG00000132256	chr11	11p15.4	5684425	5959849	tripartite motif containing 5 [Source:HGNC Symbol;Acc:16276]	TRIM5	ENST00000380034	85363	11	p15.4	chr13	113961172	113961499	327	trans	13
R_Alu_988	ENSG00000269035.1	-16.1846	1.06389e-48	5.24105e-44	-18.5112	ENSG00000269035	ENSG00000269035	chr19	19p13.11	17547420	17571613	Uncharacterized protein [Source:UniProtKB/TrEMBL;Acc:M0R296]		ENST00000594663	NA	19	p13.11	chr6	17714011	17714310	299	trans	6
R_Alu_1539	ENSG00000196116.6	-16.1535	1.50169e-48	7.38137e-44	-3208.34	ENSG00000196116	ENSG00000196116	chr9	9q22.33	100174232	100258407	tudor domain containing 7 [Source:HGNC Symbol;Acc:30831]	TDRD7	ENST00000355295	23424	9	q22.33	chr9	35765823	35766125	302	trans	9
R_Alu_2308	ENSG00000196116.6	-16.1535	1.50169e-48	7.38137e-44	-3208.34	ENSG00000196116	ENSG00000196116	chr9	9q22.33	100174232	100258407	tudor domain containing 7 [Source:HGNC Symbol;Acc:30831]	TDRD7	ENST00000355295	23424	9	q22.33	chr13	113961172	113961499	327	trans	13
R_Alu_2618	ENSG00000168734.9	-16.1255	2.04891e-48	1.006e-43	-885.64	ENSG00000168734	ENSG00000168734	chr20	20q13.12	43160426	43252888	protein kinase (cAMP-dependent, catalytic) inhibitor gamma [Source:HGNC Symbol;Acc:9019]	PKIG	ENST00000372894	11142	20	q13.12	chr17	27558438	27558762	324	trans	17
R_Alu_47	ENSG00000187838.12	-16.1224	2.12003e-48	1.03977e-43	-743.076	ENSG00000187838	ENSG00000187838	chr17	17p13.1	7293046	7307416	TMEM256-PLSCR3 readthrough (NMD candidate) [Source:HGNC Symbol;Acc:49186]	TMEM256-PLSCR3	ENST00000324822	57048	17	p13.1	chr1	40072167	40072446	279	trans	1
R_Alu_2818	ENSG00000094975.9	-16.1034	2.61911e-48	1.2817e-43	-5364.89	ENSG00000094975	ENSG00000094975	chr1	1q24.3	172501489	172580971	SUN domain containing ossification factor [Source:HGNC Symbol;Acc:1240]	SUCO	ENST00000367723	51430	1	q24.3	chr19	34812133	34812234	101	trans	19
R_Alu_566	ENSG00000094975.9	-16.1034	2.61911e-48	1.2817e-43	-5364.89	ENSG00000094975	ENSG00000094975	chr1	1q24.3	172501489	172580971	SUN domain containing ossification factor [Source:HGNC Symbol;Acc:1240]	SUCO	ENST00000367723	51430	1	q24.3	chr3	185113164	185113474	310	trans	3
R_Alu_28	ENSG00000182896.8	-16.0936	2.91891e-48	1.42684e-43	-76.0871	ENSG00000182896	ENSG00000182896	chr17	17p13.1	7258442	7260538	transmembrane protein 95 [Source:HGNC Symbol;Acc:27898]	TMEM95	ENST00000389982	339168	17	p13.1	chr1	27559106	27559390	284	trans	1
R_Alu_28	ENSG00000138653.5	-16.0749	3.59247e-48	1.75416e-43	-101.299	ENSG00000138653	ENSG00000138653	chr4	4q26	115748919	116035032	N-deacetylase/N-sulfotransferase (heparan glucosaminyl) 4 [Source:HGNC Symbol;Acc:20779]	NDST4	ENST00000264363	64579	4	q26	chr1	27559106	27559390	284	trans	1
R_Alu_2451	ENSG00000182896.8	-16.0747	3.59993e-48	1.75587e-43	-76.062	ENSG00000182896	ENSG00000182896	chr17	17p13.1	7258442	7260538	transmembrane protein 95 [Source:HGNC Symbol;Acc:27898]	TMEM95	ENST00000389982	339168	17	p13.1	chr15	71709085	71709397	312	trans	15
R_Alu_2777	ENSG00000267157.1	-16.0606	4.2073e-48	2.04986e-43	-8.52498	ENSG00000267157	ENSG00000267157	chr19	19p13.3	5784016	5785630	Uncharacterized protein [Source:UniProtKB/TrEMBL;Acc:K7EMI3]		ENST00000586012	NA	19	p13.3	chr19	11212162	11212435	273	trans	19
R_Alu_2451	ENSG00000138653.5	-16.0567	4.39543e-48	2.13917e-43	-101.268	ENSG00000138653	ENSG00000138653	chr4	4q26	115748919	116035032	N-deacetylase/N-sulfotransferase (heparan glucosaminyl) 4 [Source:HGNC Symbol;Acc:20779]	NDST4	ENST00000264363	64579	4	q26	chr15	71709085	71709397	312	trans	15
R_Alu_2818	ENSG00000165309.9	-16.0367	5.48467e-48	2.66343e-43	-199.152	ENSG00000165309	ENSG00000165309	chr10	10p12.2	23216953	23326518	armadillo repeat containing 3 [Source:HGNC Symbol;Acc:30964]	ARMC3	ENST00000298032	219681	10	p12.2	chr19	34812133	34812234	101	trans	19
R_Alu_566	ENSG00000165309.9	-16.0367	5.48467e-48	2.66343e-43	-199.152	ENSG00000165309	ENSG00000165309	chr10	10p12.2	23216953	23326518	armadillo repeat containing 3 [Source:HGNC Symbol;Acc:30964]	ARMC3	ENST00000298032	219681	10	p12.2	chr3	185113164	185113474	310	trans	3
R_Alu_2514	ENSG00000255245.3	-16.0266	6.12731e-48	2.97225e-43	-2.07241	ENSG00000255245	ENSG00000255245	chr11	11q23.3	117690878	117747382	FXYD6-FXYD2 readthrough [Source:HGNC Symbol;Acc:39978]	FXYD6-FXYD2	ENST00000532984	100533181	11	q23.3	chr16	30274150	30274261	111	trans	16
R_Alu_28	ENSG00000146374.9	-16.0259	6.18044e-48	2.99475e-43	-242.985	ENSG00000146374	ENSG00000146374	chr6	6q22.33	127439749	127518910	R-spondin 3 [Source:HGNC Symbol;Acc:20866]	RSPO3	ENST00000356698	84870	6	q22.33	chr1	27559106	27559390	284	trans	1
R_Alu_2643	ENSG00000181617.5	-16.017	6.81999e-48	3.30103e-43	-8.04838	ENSG00000181617	ENSG00000181617	chr4	4q13.3	71091788	71100969	follicular dendritic cell secreted protein [Source:HGNC Symbol;Acc:19215]	FDCSP	ENST00000317987	260436	4	q13.3	chr17	47042254	47042501	247	trans	17
R_Alu_172	ENSG00000266996.2	-16.0131	7.11977e-48	3.44237e-43	-768.074	ENSG00000266996	ENSG00000266996	chr18	18q21.1	44542731	44544607	transcription elongation factor B polypeptide 3C-like 2 [Source:HGNC Symbol;Acc:33511]	TCEB3CL2	ENST00000591973	100506888	18	q21.1	chr1	212745047	212745306	259	trans	1
R_Alu_2818	ENSG00000197721.12	-16.0065	7.66072e-48	3.69586e-43	-1520.38	ENSG00000197721	ENSG00000197721	chr1	1q32.2	207818458	207911761	complement component (3b/4b) receptor 1-like [Source:HGNC Symbol;Acc:2335]	CR1L	ENST00000531844	1379	1	q32.2	chr19	34812133	34812234	101	trans	19
R_Alu_566	ENSG00000197721.12	-16.0065	7.66072e-48	3.69586e-43	-1520.38	ENSG00000197721	ENSG00000197721	chr1	1q32.2	207818458	207911761	complement component (3b/4b) receptor 1-like [Source:HGNC Symbol;Acc:2335]	CR1L	ENST00000531844	1379	1	q32.2	chr3	185113164	185113474	310	trans	3
R_Alu_47	ENSG00000102172.11	-16.0041	7.86374e-48	3.78968e-43	-2082.58	ENSG00000102172	ENSG00000102172	chrX	Xp22.11	21958691	22025798	spermine synthase [Source:HGNC Symbol;Acc:11123]	SMS	ENST00000404933	6611	X	p22.11	chr1	40072167	40072446	279	trans	1
R_Alu_2451	ENSG00000146374.9	-16.0025	8.00613e-48	3.85412e-43	-242.856	ENSG00000146374	ENSG00000146374	chr6	6q22.33	127439749	127518910	R-spondin 3 [Source:HGNC Symbol;Acc:20866]	RSPO3	ENST00000356698	84870	6	q22.33	chr15	71709085	71709397	312	trans	15
R_Alu_1539	ENSG00000115267.5	-15.9975	8.4602e-48	4.06388e-43	-6573.93	ENSG00000115267	ENSG00000115267	chr2	2q24.2	163123589	163175213	interferon induced with helicase C domain 1 [Source:HGNC Symbol;Acc:18873]	IFIH1	ENST00000263642	64135	2	q24.2	chr9	35765823	35766125	302	trans	9
R_Alu_2308	ENSG00000115267.5	-15.9975	8.4602e-48	4.06388e-43	-6573.93	ENSG00000115267	ENSG00000115267	chr2	2q24.2	163123589	163175213	interferon induced with helicase C domain 1 [Source:HGNC Symbol;Acc:18873]	IFIH1	ENST00000263642	64135	2	q24.2	chr13	113961172	113961499	327	trans	13
R_Alu_1437	ENSG00000145386.5	-15.997	8.50287e-48	4.07996e-43	-314.995	ENSG00000145386	ENSG00000145386	chr4	4q27	122737599	122745087	cyclin A2 [Source:HGNC Symbol;Acc:1578]	CCNA2	ENST00000274026	890	4	q27	chr8	98754633	98754737	104	trans	8
R_Alu_1437	ENSG00000157456.3	-15.9896	9.22682e-48	4.42254e-43	-125.816	ENSG00000157456	ENSG00000157456	chr15	15q22.2	59397277	59417244	cyclin B2 [Source:HGNC Symbol;Acc:1580]	CCNB2	ENST00000288207	9133	15	q22.2	chr8	98754633	98754737	104	trans	8
R_Alu_2618	ENSG00000183748.4	-15.9255	1.87406e-47	8.97295e-43	-298.826	ENSG00000183748	ENSG00000183748	chr10	10p12.33	17851362	17953178	cDNA FLJ56855, highly similar to Macrophage mannose receptor 1 [Source:UniProtKB/TrEMBL;Acc:B4DLK9]		ENST00000331429	101928757	10	p12.33	chr17	27558438	27558762	324	trans	17
R_Alu_2818	ENSG00000163002.8	-15.924	1.90645e-47	9.10835e-43	-824.712	ENSG00000163002	ENSG00000163002	chr2	2q32.1	183982241	184026408	nucleoporin 35kDa [Source:HGNC Symbol;Acc:29797]	NUP35	ENST00000442895	129401	2	q32.1	chr19	34812133	34812234	101	trans	19
R_Alu_566	ENSG00000163002.8	-15.924	1.90645e-47	9.10835e-43	-824.712	ENSG00000163002	ENSG00000163002	chr2	2q32.1	183982241	184026408	nucleoporin 35kDa [Source:HGNC Symbol;Acc:29797]	NUP35	ENST00000442895	129401	2	q32.1	chr3	185113164	185113474	310	trans	3
R_Alu_2121	ENSG00000184348.2	-15.9189	2.01622e-47	9.60173e-43	-892.437	ENSG00000184348	ENSG00000184348	chr6	6p22.1	27805658	27806117	histone cluster 1, H2ak [Source:HGNC Symbol;Acc:4726]	HIST1H2AK	ENST00000330180	85235	6	p22.1	chr12	53760149	53760425	276	trans	12
R_Alu_2911	ENSG00000184348.2	-15.9189	2.01622e-47	9.60173e-43	-892.437	ENSG00000184348	ENSG00000184348	chr6	6p22.1	27805658	27806117	histone cluster 1, H2ak [Source:HGNC Symbol;Acc:4726]	HIST1H2AK	ENST00000330180	85235	6	p22.1	chr20	42327018	42327302	284	trans	20
R_Alu_2939	ENSG00000184348.2	-15.9189	2.01622e-47	9.60173e-43	-892.437	ENSG00000184348	ENSG00000184348	chr6	6p22.1	27805658	27806117	histone cluster 1, H2ak [Source:HGNC Symbol;Acc:4726]	HIST1H2AK	ENST00000330180	85235	6	p22.1	chr20	62298167	62298444	277	trans	20
R_Alu_2312	ENSG00000157168.14	-15.9111	2.19624e-47	1.04478e-42	-701.253	ENSG00000157168	ENSG00000157168	chr8	8p12	31496902	32622548	neuregulin 1 [Source:HGNC Symbol;Acc:7997]	NRG1	ENST00000518104	3084	8	p12	chr14	23412439	23412741	302	trans	14
R_Alu_190	ENSG00000261086.1	-15.9029	2.40651e-47	1.14113e-42	-4.97365	ENSG00000261086	ENSG00000261086	chr15	15q25.2	83209620	83231124	Uncharacterized protein [Source:UniProtKB/TrEMBL;Acc:H3BQG9]		ENST00000568285	NA	15	q25.2	chr1	229329499	229329766	267	trans	1
R_Alu_2587	ENSG00000261086.1	-15.9029	2.40651e-47	1.14113e-42	-4.97365	ENSG00000261086	ENSG00000261086	chr15	15q25.2	83209620	83231124	Uncharacterized protein [Source:UniProtKB/TrEMBL;Acc:H3BQG9]		ENST00000568285	NA	15	q25.2	chr17	6770022	6770334	312	trans	17
R_Alu_622	ENSG00000261086.1	-15.9029	2.40651e-47	1.14113e-42	-4.97365	ENSG00000261086	ENSG00000261086	chr15	15q25.2	83209620	83231124	Uncharacterized protein [Source:UniProtKB/TrEMBL;Acc:H3BQG9]		ENST00000568285	NA	15	q25.2	chr4	40594977	40595263	286	trans	4
R_Alu_28	ENSG00000228208.2	-15.889	2.80314e-47	1.3278e-42	-33.7685	ENSG00000228208	ENSG00000228208	chr1	1q41	218683438	218699320	chromosome 1 open reading frame 143 [Source:HGNC Symbol;Acc:32045]	C1orf143	ENST00000443836	NA	1	q41	chr1	27559106	27559390	284	trans	1
R_Alu_28	ENSG00000164794.4	-15.8827	3.00421e-47	1.42152e-42	-403.31	ENSG00000164794	ENSG00000164794	chr8	8q23.2	110975874	110988076	potassium channel, subfamily V, member 1 [Source:HGNC Symbol;Acc:18861]	KCNV1	ENST00000524391	27012	8	q23.2	chr1	27559106	27559390	284	trans	1
R_Alu_28	ENSG00000143839.12	-15.8825	3.01274e-47	1.42403e-42	-46.1816	ENSG00000143839	ENSG00000143839	chr1	1q32.1	204123944	204135465	renin [Source:HGNC Symbol;Acc:9958]	REN	ENST00000272190	5972	1	q32.1	chr1	27559106	27559390	284	trans	1
R_Alu_985	ENSG00000211688.1	-15.8821	3.02655e-47	1.42904e-42	-0.690498	ENSG00000211688	ENSG00000211688	chr7	7p14.1	38295938	38295997	T cell receptor gamma joining P2 [Source:HGNC Symbol;Acc:12281]	TRGJP2	ENST00000390334	NA	7	p14.1	chr6	17203928	17204205	277	trans	6
R_Alu_2451	ENSG00000164794.4	-15.8787	3.14293e-47	1.48241e-42	-403.431	ENSG00000164794	ENSG00000164794	chr8	8q23.2	110975874	110988076	potassium channel, subfamily V, member 1 [Source:HGNC Symbol;Acc:18861]	KCNV1	ENST00000524391	27012	8	q23.2	chr15	71709085	71709397	312	trans	15
R_Alu_2451	ENSG00000228208.2	-15.877	3.19956e-47	1.50752e-42	-33.767	ENSG00000228208	ENSG00000228208	chr1	1q41	218683438	218699320	chromosome 1 open reading frame 143 [Source:HGNC Symbol;Acc:32045]	C1orf143	ENST00000443836	NA	1	q41	chr15	71709085	71709397	312	trans	15
R_Alu_2001	ENSG00000164330.12	-15.8744	3.29202e-47	1.54944e-42	-1001.35	ENSG00000164330	ENSG00000164330	chr5	5q33.3	158122928	158526769	early B-cell factor 1 [Source:HGNC Symbol;Acc:3126]	EBF1	ENST00000519890	1879	5	q33.3	chr11	62407694	62408032	338	trans	11
R_Alu_2451	ENSG00000143839.12	-15.8708	3.42806e-47	1.61175e-42	-46.1801	ENSG00000143839	ENSG00000143839	chr1	1q32.1	204123944	204135465	renin [Source:HGNC Symbol;Acc:9958]	REN	ENST00000272190	5972	1	q32.1	chr15	71709085	71709397	312	trans	15
R_Alu_1539	ENSG00000173193.9	-15.8648	3.66172e-47	1.71797e-42	-83832.3	ENSG00000173193	ENSG00000173193	chr3	3q21.1	122399465	122449687	poly (ADP-ribose) polymerase family, member 14 [Source:HGNC Symbol;Acc:29232]	PARP14	ENST00000474629	54625	3	q21.1	chr9	35765823	35766125	302	trans	9
R_Alu_2308	ENSG00000173193.9	-15.8648	3.66172e-47	1.71797e-42	-83832.3	ENSG00000173193	ENSG00000173193	chr3	3q21.1	122399465	122449687	poly (ADP-ribose) polymerase family, member 14 [Source:HGNC Symbol;Acc:29232]	PARP14	ENST00000474629	54625	3	q21.1	chr13	113961172	113961499	327	trans	13
R_Alu_244	ENSG00000172331.7	-15.8643	3.6826e-47	1.72594e-42	-34252.1	ENSG00000172331	ENSG00000172331	chr7	7q33	134331560	134364565	2,3-bisphosphoglycerate mutase [Source:HGNC Symbol;Acc:1093]	BPGM	ENST00000344924	669	7	q33	chr2	36090522	36090828	306	trans	2
R_Alu_603	ENSG00000204983.8	-15.8619	3.78175e-47	1.77053e-42	-31.1488	ENSG00000204983	ENSG00000204983	chr7	7q34	142457319	142460923	protease, serine, 1 (trypsin 1) [Source:HGNC Symbol;Acc:9475]	PRSS1	ENST00000486171	5645	7	q34	chr4	23861444	23861524	80	trans	4
R_Alu_1539	ENSG00000173821.15	-15.8599	3.86518e-47	1.80578e-42	-127932	ENSG00000173821	ENSG00000173821	chr17	17q25.3	78234665	78372586	ring finger protein 213 [Source:HGNC Symbol;Acc:14539]	RNF213	ENST00000508628	57674	17	q25.3	chr9	35765823	35766125	302	trans	9
R_Alu_2308	ENSG00000173821.15	-15.8599	3.86518e-47	1.80578e-42	-127932	ENSG00000173821	ENSG00000173821	chr17	17q25.3	78234665	78372586	ring finger protein 213 [Source:HGNC Symbol;Acc:14539]	RNF213	ENST00000508628	57674	17	q25.3	chr13	113961172	113961499	327	trans	13
R_Alu_2906	ENSG00000255245.3	-15.8579	3.9504e-47	1.84365e-42	-2.0621	ENSG00000255245	ENSG00000255245	chr11	11q23.3	117690878	117747382	FXYD6-FXYD2 readthrough [Source:HGNC Symbol;Acc:39978]	FXYD6-FXYD2	ENST00000532984	100533181	11	q23.3	chr20	36177223	36177532	309	trans	20
R_Alu_2451	ENSG00000171471.5	-15.8494	4.33774e-47	2.0223e-42	-60.6525	ENSG00000171471	ENSG00000171471	chr12	12q24.22	116997186	117014425	microtubule-associated protein 1 light chain 3 beta 2 [Source:HGNC Symbol;Acc:34390]	MAP1LC3B2	ENST00000556529	643246	12	q24.22	chr15	71709085	71709397	312	trans	15
R_Alu_2435	ENSG00000211688.1	-15.8369	4.97811e-47	2.3184e-42	-0.69135	ENSG00000211688	ENSG00000211688	chr7	7p14.1	38295938	38295997	T cell receptor gamma joining P2 [Source:HGNC Symbol;Acc:12281]	TRGJP2	ENST00000390334	NA	7	p14.1	chr15	52290905	52291198	293	trans	15
R_Alu_28	ENSG00000221989.2	-15.8335	5.17182e-47	2.40609e-42	-82.7547	ENSG00000221989	ENSG00000221989	chr7	7q35	143806607	143807657	olfactory receptor, family 2, subfamily A, member 2 [Source:HGNC Symbol;Acc:8230]	OR2A2	ENST00000408979	442361	7	q35	chr1	27559106	27559390	284	trans	1
R_Alu_2121	ENSG00000198558.2	-15.8327	5.21389e-47	2.41805e-42	-3774.23	ENSG00000198558	ENSG00000198558	chr6	6p22.1	27840926	27841289	histone cluster 1, H4l [Source:HGNC Symbol;Acc:4791]	HIST1H4L	ENST00000355981	554313	6	p22.1	chr12	53760149	53760425	276	trans	12
R_Alu_2911	ENSG00000198558.2	-15.8327	5.21389e-47	2.41805e-42	-3774.23	ENSG00000198558	ENSG00000198558	chr6	6p22.1	27840926	27841289	histone cluster 1, H4l [Source:HGNC Symbol;Acc:4791]	HIST1H4L	ENST00000355981	554313	6	p22.1	chr20	42327018	42327302	284	trans	20
R_Alu_2939	ENSG00000198558.2	-15.8327	5.21389e-47	2.41805e-42	-3774.23	ENSG00000198558	ENSG00000198558	chr6	6p22.1	27840926	27841289	histone cluster 1, H4l [Source:HGNC Symbol;Acc:4791]	HIST1H4L	ENST00000355981	554313	6	p22.1	chr20	62298167	62298444	277	trans	20
R_Alu_2451	ENSG00000221989.2	-15.8169	6.20583e-47	2.87508e-42	-82.7342	ENSG00000221989	ENSG00000221989	chr7	7q35	143806607	143807657	olfactory receptor, family 2, subfamily A, member 2 [Source:HGNC Symbol;Acc:8230]	OR2A2	ENST00000408979	442361	7	q35	chr15	71709085	71709397	312	trans	15
R_L1_10	ENSG00000242107.1	-15.8162	6.2554e-47	2.89502e-42	-10.5522	ENSG00000242107	ENSG00000242107	chr3	3q25.33	159733811	159749210	long intergenic non-protein coding RNA 1100 [Source:HGNC Symbol;Acc:49224]	LINC01100	ENST00000473137	730109	3	q25.33	chr1	193686973	193693022	6049	trans	1
R_Alu_2792	ENSG00000211688.1	-15.8123	6.53186e-47	3.01981e-42	-0.688813	ENSG00000211688	ENSG00000211688	chr7	7p14.1	38295938	38295997	T cell receptor gamma joining P2 [Source:HGNC Symbol;Acc:12281]	TRGJP2	ENST00000390334	NA	7	p14.1	chr19	14654218	14654590	372	trans	19
R_Alu_2818	ENSG00000163808.12	-15.8014	7.35826e-47	3.38775e-42	-966.293	ENSG00000163808	ENSG00000163808	chr3	3p21.31	44803209	44914868	kinesin family member 15 [Source:HGNC Symbol;Acc:17273]	KIF15	ENST00000326047	56992	3	p21.31	chr19	34812133	34812234	101	trans	19
R_Alu_566	ENSG00000163808.12	-15.8014	7.35826e-47	3.38775e-42	-966.293	ENSG00000163808	ENSG00000163808	chr3	3p21.31	44803209	44914868	kinesin family member 15 [Source:HGNC Symbol;Acc:17273]	KIF15	ENST00000326047	56992	3	p21.31	chr3	185113164	185113474	310	trans	3
R_Alu_2818	ENSG00000131508.11	-15.8015	7.35616e-47	3.38775e-42	-3902.25	ENSG00000131508	ENSG00000131508	chr5	5q31.2	138906016	139008018	ubiquitin-conjugating enzyme E2D 2 [Source:HGNC Symbol;Acc:12475]	UBE2D2	ENST00000511725	7322	5	q31.2	chr19	34812133	34812234	101	trans	19
R_Alu_566	ENSG00000131508.11	-15.8015	7.35616e-47	3.38775e-42	-3902.25	ENSG00000131508	ENSG00000131508	chr5	5q31.2	138906016	139008018	ubiquitin-conjugating enzyme E2D 2 [Source:HGNC Symbol;Acc:12475]	UBE2D2	ENST00000511725	7322	5	q31.2	chr3	185113164	185113474	310	trans	3
R_Alu_238	ENSG00000204262.7	-15.7887	8.46897e-47	3.89103e-42	-271.822	ENSG00000204262	ENSG00000204262	chr2	2q32.2	189896622	190044605	collagen, type V, alpha 2 [Source:HGNC Symbol;Acc:2210]	COL5A2	ENST00000374866	1290	2	q32.2	chr2	33779551	33779840	289	trans	2
R_Alu_2919	ENSG00000204262.7	-15.7887	8.46897e-47	3.89103e-42	-271.822	ENSG00000204262	ENSG00000204262	chr2	2q32.2	189896622	190044605	collagen, type V, alpha 2 [Source:HGNC Symbol;Acc:2210]	COL5A2	ENST00000374866	1290	2	q32.2	chr20	47843417	47843699	282	trans	20
R_Alu_28	ENSG00000171471.5	-15.7865	8.67557e-47	3.98183e-42	-60.4566	ENSG00000171471	ENSG00000171471	chr12	12q24.22	116997186	117014425	microtubule-associated protein 1 light chain 3 beta 2 [Source:HGNC Symbol;Acc:34390]	MAP1LC3B2	ENST00000556529	643246	12	q24.22	chr1	27559106	27559390	284	trans	1
R_Alu_2451	ENSG00000115263.10	-15.7817	9.14098e-47	4.1911e-42	-49.4087	ENSG00000115263	ENSG00000115263	chr2	2q24.2	162999392	163008914	glucagon [Source:HGNC Symbol;Acc:4191]	GCG	ENST00000418842	2641	2	q24.2	chr15	71709085	71709397	312	trans	15
R_Alu_2526	ENSG00000255275.3	-15.7783	9.48991e-47	4.34659e-42	-130.195	ENSG00000255275	ENSG00000255275	chr1	1p36.13	19175767	19247615			ENST00000494072	NA	1	p36.13	chr16	52004406	52004738	332	trans	16
R_Alu_28	ENSG00000115263.10	-15.7761	9.72305e-47	4.44878e-42	-49.3729	ENSG00000115263	ENSG00000115263	chr2	2q24.2	162999392	163008914	glucagon [Source:HGNC Symbol;Acc:4191]	GCG	ENST00000418842	2641	2	q24.2	chr1	27559106	27559390	284	trans	1
R_Alu_28	ENSG00000139915.14	-15.775	9.84787e-47	4.49198e-42	-249.975	ENSG00000139915	ENSG00000139915	chr14	14q21.3	47308826	48144157	MAM domain containing glycosylphosphatidylinositol anchor 2 [Source:HGNC Symbol;Acc:19835]	MDGA2	ENST00000399232	161357	14	q21.3	chr1	27559106	27559390	284	trans	1
R_Alu_2818	ENSG00000137601.11	-15.775	9.84526e-47	4.49198e-42	-2034.69	ENSG00000137601	ENSG00000137601	chr4	4q33	170314426	170533780	NIMA-related kinase 1 [Source:HGNC Symbol;Acc:7744]	NEK1	ENST00000439128	4750	4	q33	chr19	34812133	34812234	101	trans	19
R_Alu_566	ENSG00000137601.11	-15.775	9.84526e-47	4.49198e-42	-2034.69	ENSG00000137601	ENSG00000137601	chr4	4q33	170314426	170533780	NIMA-related kinase 1 [Source:HGNC Symbol;Acc:7744]	NEK1	ENST00000439128	4750	4	q33	chr3	185113164	185113474	310	trans	3
R_Alu_2818	ENSG00000187699.6	-15.7718	1.01956e-46	4.64105e-42	-4423.39	ENSG00000187699	ENSG00000187699	chr2	2q32.2	190744335	191068210	chromosome 2 open reading frame 88 [Source:HGNC Symbol;Acc:28191]	C2orf88	ENST00000478197	84281	2	q32.2	chr19	34812133	34812234	101	trans	19
R_Alu_566	ENSG00000187699.6	-15.7718	1.01956e-46	4.64105e-42	-4423.39	ENSG00000187699	ENSG00000187699	chr2	2q32.2	190744335	191068210	chromosome 2 open reading frame 88 [Source:HGNC Symbol;Acc:28191]	C2orf88	ENST00000478197	84281	2	q32.2	chr3	185113164	185113474	310	trans	3
R_Alu_2451	ENSG00000139915.14	-15.7689	1.05246e-46	4.7859e-42	-250.028	ENSG00000139915	ENSG00000139915	chr14	14q21.3	47308826	48144157	MAM domain containing glycosylphosphatidylinositol anchor 2 [Source:HGNC Symbol;Acc:19835]	MDGA2	ENST00000399232	161357	14	q21.3	chr15	71709085	71709397	312	trans	15
R_Alu_2138	ENSG00000241690.3	-15.7649	1.10011e-46	4.99745e-42	-5.094	ENSG00000241690	ENSG00000241690	chr20	20p13	2795614	2798712	CDNA FLJ26142 fis, clone TST04526; Transmembrane protein 239; Uncharacterized protein [Source:UniProtKB/TrEMBL;Acc:Q6ZPB1]		ENST00000380593	100288797	20	p13	chr12	68111358	68111683	325	trans	12
R_Alu_28	ENSG00000176302.8	-15.7493	1.30644e-46	5.92865e-42	-62.8475	ENSG00000176302	ENSG00000176302	chr11	11q23.3	118842417	118852001	forkhead box R1 [Source:HGNC Symbol;Acc:29980]	FOXR1	ENST00000317011	283150	11	q23.3	chr1	27559106	27559390	284	trans	1
R_Alu_1440	ENSG00000268046.1	-15.7435	1.39256e-46	6.313e-42	-0.963527	ENSG00000268046	ENSG00000268046	chr18	18p11.23	8336437	8337038	Uncharacterized protein [Source:UniProtKB/TrEMBL;Acc:M0R2D6]	AP001094.1	ENST00000594251	NA	18	p11.23	chr8	102726941	102727243	302	trans	8
R_Alu_2818	ENSG00000137807.9	-15.7394	1.45562e-46	6.58542e-42	-387.227	ENSG00000137807	ENSG00000137807	chr15	15q23	69706585	69740764	kinesin family member 23 [Source:HGNC Symbol;Acc:6392]	KIF23	ENST00000559279	9493	15	q23	chr19	34812133	34812234	101	trans	19
R_Alu_566	ENSG00000137807.9	-15.7394	1.45562e-46	6.58542e-42	-387.227	ENSG00000137807	ENSG00000137807	chr15	15q23	69706585	69740764	kinesin family member 23 [Source:HGNC Symbol;Acc:6392]	KIF23	ENST00000559279	9493	15	q23	chr3	185113164	185113474	310	trans	3
R_Alu_2451	ENSG00000176302.8	-15.7387	1.46785e-46	6.63401e-42	-62.8481	ENSG00000176302	ENSG00000176302	chr11	11q23.3	118842417	118852001	forkhead box R1 [Source:HGNC Symbol;Acc:29980]	FOXR1	ENST00000317011	283150	11	q23.3	chr15	71709085	71709397	312	trans	15
R_Alu_20	ENSG00000167104.7	-15.7378	1.4818e-46	6.66983e-42	-27.6139	ENSG00000167104	ENSG00000167104	chr20	20q11.21	31619454	31631853	BPI fold containing family B, member 6 [Source:HGNC Symbol;Acc:16504]	BPIFB6	ENST00000542375	128859	20	q11.21	chr1	20266360	20266658	298	trans	1
R_Alu_2379	ENSG00000167104.7	-15.7378	1.4818e-46	6.66983e-42	-27.6139	ENSG00000167104	ENSG00000167104	chr20	20q11.21	31619454	31631853	BPI fold containing family B, member 6 [Source:HGNC Symbol;Acc:16504]	BPIFB6	ENST00000542375	128859	20	q11.21	chr14	83407878	83408061	183	trans	14
R_Alu_380	ENSG00000167104.7	-15.7378	1.4818e-46	6.66983e-42	-27.6139	ENSG00000167104	ENSG00000167104	chr20	20q11.21	31619454	31631853	BPI fold containing family B, member 6 [Source:HGNC Symbol;Acc:16504]	BPIFB6	ENST00000542375	128859	20	q11.21	chr2	189641775	189642057	282	trans	2
R_Alu_410	ENSG00000167104.7	-15.7378	1.4818e-46	6.66983e-42	-27.6139	ENSG00000167104	ENSG00000167104	chr20	20q11.21	31619454	31631853	BPI fold containing family B, member 6 [Source:HGNC Symbol;Acc:16504]	BPIFB6	ENST00000542375	128859	20	q11.21	chr2	216756563	216756851	288	trans	2
R_Alu_1539	ENSG00000013374.11	-15.7356	1.51819e-46	6.81977e-42	-3524.14	ENSG00000013374	ENSG00000013374	chr7	7q36.1	151038785	151075535	negative regulator of ubiquitin-like proteins 1 [Source:HGNC Symbol;Acc:17623]	NUB1	ENST00000413040	51667	7	q36.1	chr9	35765823	35766125	302	trans	9
R_Alu_2308	ENSG00000013374.11	-15.7356	1.51819e-46	6.81977e-42	-3524.14	ENSG00000013374	ENSG00000013374	chr7	7q36.1	151038785	151075535	negative regulator of ubiquitin-like proteins 1 [Source:HGNC Symbol;Acc:17623]	NUB1	ENST00000413040	51667	7	q36.1	chr13	113961172	113961499	327	trans	13
R_Alu_1539	ENSG00000124201.10	-15.7299	1.61602e-46	7.24457e-42	-15736.1	ENSG00000124201	ENSG00000124201	chr20	20q13.13	47854483	47894963	zinc finger, NFX1-type containing 1 [Source:HGNC Symbol;Acc:29271]	ZNFX1	ENST00000371754	57169	20	q13.13	chr9	35765823	35766125	302	trans	9
R_Alu_2308	ENSG00000124201.10	-15.7299	1.61602e-46	7.24457e-42	-15736.1	ENSG00000124201	ENSG00000124201	chr20	20q13.13	47854483	47894963	zinc finger, NFX1-type containing 1 [Source:HGNC Symbol;Acc:29271]	ZNFX1	ENST00000371754	57169	20	q13.13	chr13	113961172	113961499	327	trans	13
R_Alu_2083	ENSG00000254553.1	-15.7288	1.63633e-46	7.32821e-42	-14.201	ENSG00000254553	ENSG00000254553	chr1	1p35.1	32930658	33066393			ENST00000480336	NA	1	p35.1	chr12	20137198	20137477	279	trans	12
R_Alu_2424	ENSG00000211790.2	-15.7222	1.75937e-46	7.86334e-42	-77.5125	ENSG00000211790	ENSG00000211790	chr14	14q11.2	22362613	22363210	T cell receptor alpha variable 8-4 [Source:HGNC Symbol;Acc:12149]	TRAV8-4	ENST00000390438	NA	14	q11.2	chr15	43777528	43777775	247	trans	15
R_Alu_952	ENSG00000211790.2	-15.7222	1.75937e-46	7.86334e-42	-77.5125	ENSG00000211790	ENSG00000211790	chr14	14q11.2	22362613	22363210	T cell receptor alpha variable 8-4 [Source:HGNC Symbol;Acc:12149]	TRAV8-4	ENST00000390438	NA	14	q11.2	chr5	179620033	179620307	274	trans	5
R_Alu_28	ENSG00000267426.1	-15.7143	1.91801e-46	8.56375e-42	-36.0035	ENSG00000267426	ENSG00000267426	chr17	17q25.1	73894726	73926210	Uncharacterized protein [Source:UniProtKB/TrEMBL;Acc:K7EP13]		ENST00000590947	NA	17	q25.1	chr1	27559106	27559390	284	trans	1
R_Alu_2424	ENSG00000231396.1	-15.705	2.1241e-46	9.46483e-42	-32.8729	ENSG00000231396	ENSG00000231396	chr4	4p16.1	9212383	9213975	ubiquitin specific peptidase 17-like family member 10 [Source:HGNC Symbol;Acc:44438]	USP17L10	ENST00000417945	100287144	4	p16.1	chr15	43777528	43777775	247	trans	15
R_Alu_952	ENSG00000231396.1	-15.705	2.1241e-46	9.46483e-42	-32.8729	ENSG00000231396	ENSG00000231396	chr4	4p16.1	9212383	9213975	ubiquitin specific peptidase 17-like family member 10 [Source:HGNC Symbol;Acc:44438]	USP17L10	ENST00000417945	100287144	4	p16.1	chr5	179620033	179620307	274	trans	5
R_Alu_2451	ENSG00000267426.1	-15.7018	2.20017e-46	9.79398e-42	-36.0007	ENSG00000267426	ENSG00000267426	chr17	17q25.1	73894726	73926210	Uncharacterized protein [Source:UniProtKB/TrEMBL;Acc:K7EP13]		ENST00000590947	NA	17	q25.1	chr15	71709085	71709397	312	trans	15
R_Alu_742	ENSG00000225523.2	-15.6891	2.52939e-46	1.12482e-41	-22.7274	ENSG00000225523	ENSG00000225523	chr2	2p11.2	90060377	90060995	immunoglobulin kappa variable 6D-21 (non-functional) [Source:HGNC Symbol;Acc:5837]	IGKV6D-21	ENST00000436451	NA	2	p11.2	chr4	152129801	152130082	281	trans	4
R_Alu_2451	ENSG00000248369.1	-15.6778	2.86453e-46	1.27258e-41	-3.86217	ENSG00000248369	ENSG00000248369	chr4	4q28.3	133356957	133368390	Uncharacterized protein [Source:UniProtKB/TrEMBL;Acc:D6R9K2]		ENST00000504357	NA	4	q28.3	chr15	71709085	71709397	312	trans	15
R_Alu_45	ENSG00000141371.8	-15.6731	3.0146e-46	1.33791e-41	-44.9845	ENSG00000141371	ENSG00000141371	chr17	17q23.2	58469790	58508782	chromosome 17 open reading frame 64 [Source:HGNC Symbol;Acc:26990]	C17orf64	ENST00000461535	124773	17	q23.2	chr1	32766732	32767088	356	trans	1
R_Alu_28	ENSG00000248369.1	-15.6692	3.1491e-46	1.3962e-41	-3.85884	ENSG00000248369	ENSG00000248369	chr4	4q28.3	133356957	133368390	Uncharacterized protein [Source:UniProtKB/TrEMBL;Acc:D6R9K2]		ENST00000504357	NA	4	q28.3	chr1	27559106	27559390	284	trans	1
R_Alu_603	ENSG00000123600.14	-15.6685	3.17019e-46	1.40415e-41	-1843.59	ENSG00000123600	ENSG00000123600	chr2	2q31.1	172173919	172291312	methyltransferase like 8 [Source:HGNC Symbol;Acc:25856]	METTL8	ENST00000375258	79828	2	q31.1	chr4	23861444	23861524	80	trans	4
R_Alu_2451	ENSG00000184361.8	-15.6619	3.40979e-46	1.50876e-41	-140.568	ENSG00000184361	ENSG00000184361	chr17	17q21.31	43331760	43339479	spermatogenesis associated 32 [Source:HGNC Symbol;Acc:26349]	SPATA32	ENST00000588866	124783	17	q21.31	chr15	71709085	71709397	312	trans	15
R_Alu_2451	ENSG00000188729.2	-15.6585	3.54146e-46	1.56546e-41	-110.868	ENSG00000188729	ENSG00000188729	chr3	3q28	190917030	190983404	osteocrin [Source:HGNC Symbol;Acc:29961]	OSTN	ENST00000445281	344901	3	q28	chr15	71709085	71709397	312	trans	15
R_Alu_1893	ENSG00000269590.1	-15.6459	4.06538e-46	1.79348e-41	-28.6943	ENSG00000269590	ENSG00000269590	chr19	19p13.2	12775642	12780211	Uncharacterized protein [Source:UniProtKB/TrEMBL;Acc:M0R2P5]		ENST00000597961	NA	19	p13.2	chr10	104933139	104933390	251	trans	10
R_Alu_2493	ENSG00000269590.1	-15.6459	4.06538e-46	1.79348e-41	-28.6943	ENSG00000269590	ENSG00000269590	chr19	19p13.2	12775642	12780211	Uncharacterized protein [Source:UniProtKB/TrEMBL;Acc:M0R2P5]		ENST00000597961	NA	19	p13.2	chr16	3974668	3974684	16	trans	16
R_Alu_2643	ENSG00000205850.6	-15.6454	4.08753e-46	1.80146e-41	-15.411	ENSG00000205850	ENSG00000205850	chr13	13q12.12	24895264	24895566	protein PCOTH isoform 1 [Source:RefSeq peptide;Acc:NP_001014442]	AL359736.1	ENST00000422229	542767	13	q12.12	chr17	47042254	47042501	247	trans	17
R_Alu_28	ENSG00000184361.8	-15.6447	4.11698e-46	1.81264e-41	-140.394	ENSG00000184361	ENSG00000184361	chr17	17q21.31	43331760	43339479	spermatogenesis associated 32 [Source:HGNC Symbol;Acc:26349]	SPATA32	ENST00000588866	124783	17	q21.31	chr1	27559106	27559390	284	trans	1
R_Alu_28	ENSG00000188729.2	-15.6425	4.21868e-46	1.85557e-41	-110.736	ENSG00000188729	ENSG00000188729	chr3	3q28	190917030	190983404	osteocrin [Source:HGNC Symbol;Acc:29961]	OSTN	ENST00000445281	344901	3	q28	chr1	27559106	27559390	284	trans	1
R_Alu_1166	ENSG00000211779.3	-15.6391	4.37689e-46	1.91945e-41	-156.62	ENSG00000211779	ENSG00000211779	chr14	14q11.2	22217462	22217989	T cell receptor alpha variable 5 [Source:HGNC Symbol;Acc:12143]	TRAV5	ENST00000390427	NA	14	q11.2	chr7	5839861	5840130	269	trans	7
R_Alu_1224	ENSG00000211779.3	-15.6391	4.37689e-46	1.91945e-41	-156.62	ENSG00000211779	ENSG00000211779	chr14	14q11.2	22217462	22217989	T cell receptor alpha variable 5 [Source:HGNC Symbol;Acc:12143]	TRAV5	ENST00000390427	NA	14	q11.2	chr7	57545960	57546092	132	trans	7
R_Alu_946	ENSG00000211779.3	-15.6391	4.37689e-46	1.91945e-41	-156.62	ENSG00000211779	ENSG00000211779	chr14	14q11.2	22217462	22217989	T cell receptor alpha variable 5 [Source:HGNC Symbol;Acc:12143]	TRAV5	ENST00000390427	NA	14	q11.2	chr5	176707070	176707231	161	trans	5
R_Alu_28	ENSG00000164588.4	-15.6219	5.28594e-46	2.31581e-41	-305.763	ENSG00000164588	ENSG00000164588	chr5	5p12	45259349	45696253	hyperpolarization activated cyclic nucleotide-gated potassium channel 1 [Source:HGNC Symbol;Acc:4845]	HCN1	ENST00000303230	348980	5	p12	chr1	27559106	27559390	284	trans	1
R_Alu_2280	ENSG00000240505.4	-15.6212	5.32877e-46	2.33227e-41	-255.868	ENSG00000240505	ENSG00000240505	chr17	17p11.2	16832849	16875432	tumor necrosis factor receptor superfamily, member 13B [Source:HGNC Symbol;Acc:18153]	TNFRSF13B	ENST00000584950	23495	17	p11.2	chr13	85908510	85908537	27	trans	13
R_Alu_2451	ENSG00000164588.4	-15.6193	5.44202e-46	2.37949e-41	-305.872	ENSG00000164588	ENSG00000164588	chr5	5p12	45259349	45696253	hyperpolarization activated cyclic nucleotide-gated potassium channel 1 [Source:HGNC Symbol;Acc:4845]	HCN1	ENST00000303230	348980	5	p12	chr15	71709085	71709397	312	trans	15
R_Alu_1437	ENSG00000257127.2	-15.6191	5.45349e-46	2.38216e-41	-332.702	ENSG00000257127	ENSG00000257127	chr12	12q22	92815307	92824778	chronic lymphocytic leukemia up-regulated 1 [Source:HGNC Symbol;Acc:29841]	CLLU1	ENST00000589406	574028	12	q22	chr8	98754633	98754737	104	trans	8
R_Alu_1539	ENSG00000181381.9	-15.5998	6.73252e-46	2.93507e-41	-29375.4	ENSG00000181381	ENSG00000181381	chr4	4q32.3	169277886	169458937	DEAD (Asp-Glu-Ala-Asp) box polypeptide 60-like [Source:HGNC Symbol;Acc:26429]	DDX60L	ENST00000510590	91351	4	q32.3	chr9	35765823	35766125	302	trans	9
R_Alu_2308	ENSG00000181381.9	-15.5998	6.73252e-46	2.93507e-41	-29375.4	ENSG00000181381	ENSG00000181381	chr4	4q32.3	169277886	169458937	DEAD (Asp-Glu-Ala-Asp) box polypeptide 60-like [Source:HGNC Symbol;Acc:26429]	DDX60L	ENST00000510590	91351	4	q32.3	chr13	113961172	113961499	327	trans	13
R_Alu_2836	ENSG00000240257.2	-15.5976	6.90055e-46	3.00537e-41	-3.72115	ENSG00000240257	ENSG00000240257	chrX	Xp11.23	49207160	49214420	G antigen 2D [Source:HGNC Symbol;Acc:31959]	GAGE2D	ENST00000404720	100101629	X	p11.23	chr19	45694079	45694316	237	trans	19
R_Alu_2863	ENSG00000146918.15	-15.5934	7.22285e-46	3.14265e-41	-4160.57	ENSG00000146918	ENSG00000146918	chr7	7q36.3	158424003	158497520	non-SMC condensin II complex, subunit G2 [Source:HGNC Symbol;Acc:21904]	NCAPG2	ENST00000432615	54892	7	q36.3	chr19	55564043	55564314	271	trans	19
R_SVA_55	ENSG00000146918.15	15.5913	7.39709e-46	3.21531e-41	4160.18	ENSG00000146918	ENSG00000146918	chr7	7q36.3	158424003	158497520	non-SMC condensin II complex, subunit G2 [Source:HGNC Symbol;Acc:21904]	NCAPG2	ENST00000432615	54892	7	q36.3	chr10	99034863	99037398	2535	trans	10
R_Alu_2818	ENSG00000183137.10	-15.584	8.00788e-46	3.47399e-41	-2631.12	ENSG00000183137	ENSG00000183137	chr6	6q21	109416313	109485135	centrosomal protein 57kDa-like 1 [Source:HGNC Symbol;Acc:21561]	CEP57L1	ENST00000521277	285753	6	q21	chr19	34812133	34812234	101	trans	19
R_Alu_566	ENSG00000183137.10	-15.584	8.00788e-46	3.47399e-41	-2631.12	ENSG00000183137	ENSG00000183137	chr6	6q21	109416313	109485135	centrosomal protein 57kDa-like 1 [Source:HGNC Symbol;Acc:21561]	CEP57L1	ENST00000521277	285753	6	q21	chr3	185113164	185113474	310	trans	3
R_Alu_2206	ENSG00000165949.8	-15.5754	8.80116e-46	3.81067e-41	-20632.6	ENSG00000165949	ENSG00000165949	chr14	14q32.12	94571182	94583033	interferon, alpha-inducible protein 27 [Source:HGNC Symbol;Acc:5397]	IFI27	ENST00000554448	3429	14	q32.12	chr13	22600541	22600825	284	trans	13
R_Alu_515	ENSG00000165949.8	-15.5754	8.80116e-46	3.81067e-41	-20632.6	ENSG00000165949	ENSG00000165949	chr14	14q32.12	94571182	94583033	interferon, alpha-inducible protein 27 [Source:HGNC Symbol;Acc:5397]	IFI27	ENST00000554448	3429	14	q32.12	chr3	116469744	116469985	241	trans	3
R_Alu_2818	ENSG00000131149.13	-15.5704	9.29766e-46	4.01413e-41	-3642.16	ENSG00000131149	ENSG00000131149	chr16	16q24.1	85645015	85709810	Gse1 coiled-coil protein [Source:HGNC Symbol;Acc:28979]	GSE1	ENST00000405402	23199	16	q24.1	chr19	34812133	34812234	101	trans	19
R_Alu_566	ENSG00000131149.13	-15.5704	9.29766e-46	4.01413e-41	-3642.16	ENSG00000131149	ENSG00000131149	chr16	16q24.1	85645015	85709810	Gse1 coiled-coil protein [Source:HGNC Symbol;Acc:28979]	GSE1	ENST00000405402	23199	16	q24.1	chr3	185113164	185113474	310	trans	3
R_Alu_1356	ENSG00000268614.1	-15.5702	9.31633e-46	4.01413e-41	-5.29628	ENSG00000268614	ENSG00000268614	chr19	19p13.2	7598481	7604945			ENST00000601870	NA	19	p13.2	chr8	6062881	6063183	302	trans	8
R_Alu_1571	ENSG00000268614.1	-15.5702	9.31633e-46	4.01413e-41	-5.29628	ENSG00000268614	ENSG00000268614	chr19	19p13.2	7598481	7604945			ENST00000601870	NA	19	p13.2	chr9	74729375	74729478	103	trans	9
R_Alu_1714	ENSG00000268614.1	-15.5702	9.31633e-46	4.01413e-41	-5.29628	ENSG00000268614	ENSG00000268614	chr19	19p13.2	7598481	7604945			ENST00000601870	NA	19	p13.2	chrX	136031976	136032261	285	trans	X
R_Alu_1539	ENSG00000136689.14	-15.5503	1.15841e-45	4.98155e-41	-1733.13	ENSG00000136689	ENSG00000136689	chr2	2q13	113864791	113891593	interleukin 1 receptor antagonist [Source:HGNC Symbol;Acc:6000]	IL1RN	ENST00000465812	3557	2	q13	chr9	35765823	35766125	302	trans	9
R_Alu_2308	ENSG00000136689.14	-15.5503	1.15841e-45	4.98155e-41	-1733.13	ENSG00000136689	ENSG00000136689	chr2	2q13	113864791	113891593	interleukin 1 receptor antagonist [Source:HGNC Symbol;Acc:6000]	IL1RN	ENST00000465812	3557	2	q13	chr13	113961172	113961499	327	trans	13
R_Alu_28	ENSG00000186119.6	-15.5257	1.51555e-45	6.51109e-41	-45.0659	ENSG00000186119	ENSG00000186119	chr11	11q11	55587086	55588073	olfactory receptor, family 5, subfamily D, member 18 [Source:HGNC Symbol;Acc:15285]	OR5D18	ENST00000333976	219438	11	q11	chr1	27559106	27559390	284	trans	1
R_Alu_2451	ENSG00000186119.6	-15.5153	1.69763e-45	7.28624e-41	-45.0663	ENSG00000186119	ENSG00000186119	chr11	11q11	55587086	55588073	olfactory receptor, family 5, subfamily D, member 18 [Source:HGNC Symbol;Acc:15285]	OR5D18	ENST00000333976	219438	11	q11	chr15	71709085	71709397	312	trans	15
R_Alu_28	ENSG00000168930.9	-15.5095	1.80955e-45	7.75909e-41	-85.0466	ENSG00000168930	ENSG00000168930	chr11	11q14.3	89530823	89541743	tripartite motif containing 49 [Source:HGNC Symbol;Acc:13431]	TRIM49	ENST00000329758	57093	11	q14.3	chr1	27559106	27559390	284	trans	1
R_Alu_2618	ENSG00000099956.13	-15.5093	1.81389e-45	7.77022e-41	-1010.12	ENSG00000099956	ENSG00000099956	chr22	22q11.23	24129150	24176703	SWI/SNF related, matrix associated, actin dependent regulator of chromatin, subfamily b, member 1 [Source:HGNC Symbol;Acc:11103]	SMARCB1	ENST00000417137	6598	22	q11.23	chr17	27558438	27558762	324	trans	17
R_Alu_2618	ENSG00000196937.6	-15.5055	1.89071e-45	8.09145e-41	-1854.69	ENSG00000196937	ENSG00000196937	chr7	7q31.31	120988905	121036418	family with sequence similarity 3, member C [Source:HGNC Symbol;Acc:18664]	FAM3C	ENST00000359943	10447	7	q31.31	chr17	27558438	27558762	324	trans	17
R_Alu_190	ENSG00000269121.1	-15.5047	1.90661e-45	8.13595e-41	-1.59575	ENSG00000269121	ENSG00000269121	chr16	16p13.13	12062000	12062333	Uncharacterized protein [Source:UniProtKB/TrEMBL;Acc:M0QYP7]	AC007216.2	ENST00000597717	NA	16	p13.13	chr1	229329499	229329766	267	trans	1
R_Alu_2587	ENSG00000269121.1	-15.5047	1.90661e-45	8.13595e-41	-1.59575	ENSG00000269121	ENSG00000269121	chr16	16p13.13	12062000	12062333	Uncharacterized protein [Source:UniProtKB/TrEMBL;Acc:M0QYP7]	AC007216.2	ENST00000597717	NA	16	p13.13	chr17	6770022	6770334	312	trans	17
R_Alu_622	ENSG00000269121.1	-15.5047	1.90661e-45	8.13595e-41	-1.59575	ENSG00000269121	ENSG00000269121	chr16	16p13.13	12062000	12062333	Uncharacterized protein [Source:UniProtKB/TrEMBL;Acc:M0QYP7]	AC007216.2	ENST00000597717	NA	16	p13.13	chr4	40594977	40595263	286	trans	4
R_Alu_2451	ENSG00000168930.9	-15.4995	2.0186e-45	8.60555e-41	-85.0487	ENSG00000168930	ENSG00000168930	chr11	11q14.3	89530823	89541743	tripartite motif containing 49 [Source:HGNC Symbol;Acc:13431]	TRIM49	ENST00000329758	57093	11	q14.3	chr15	71709085	71709397	312	trans	15
R_Alu_2451	ENSG00000111404.2	-15.4989	2.03206e-45	8.65459e-41	-34.69	ENSG00000111404	ENSG00000111404	chr12	12p12.3	18233803	18473041	RERG/RAS-like [Source:HGNC Symbol;Acc:26213]	RERGL	ENST00000229002	79785	12	p12.3	chr15	71709085	71709397	312	trans	15
R_Alu_47	ENSG00000218739.5	-15.4955	2.109e-45	8.96198e-41	-934.939	ENSG00000218739	ENSG00000218739	chr2	2p22.2	37423631	37443336	CEBPZ antisense RNA 1 [Source:HGNC Symbol;Acc:49288]	CEBPZ-AS1	ENST00000402297	NA	2	p22.2	chr1	40072167	40072446	279	trans	1
R_Alu_1893	ENSG00000196748.5	-15.4954	2.11029e-45	8.96198e-41	-3.10211	ENSG00000196748	ENSG00000196748	chr6	6p21.31	35744371	35747329	colipase-like 2 [Source:HGNC Symbol;Acc:21250]	CLPSL2	ENST00000481904	389383	6	p21.31	chr10	104933139	104933390	251	trans	10
R_Alu_2493	ENSG00000196748.5	-15.4954	2.11029e-45	8.96198e-41	-3.10211	ENSG00000196748	ENSG00000196748	chr6	6p21.31	35744371	35747329	colipase-like 2 [Source:HGNC Symbol;Acc:21250]	CLPSL2	ENST00000481904	389383	6	p21.31	chr16	3974668	3974684	16	trans	16
R_Alu_28	ENSG00000111404.2	-15.4945	2.13248e-45	9.04754e-41	-34.6665	ENSG00000111404	ENSG00000111404	chr12	12p12.3	18233803	18473041	RERG/RAS-like [Source:HGNC Symbol;Acc:26213]	RERGL	ENST00000229002	79785	12	p12.3	chr1	27559106	27559390	284	trans	1
R_Alu_595	ENSG00000185751.4	-15.4903	2.2319e-45	9.45128e-41	-2.60878	ENSG00000185751	ENSG00000185751	chrX	Xp11.22	52380351	52387001	X antigen family, member 2 [Source:HGNC Symbol;Acc:4112]	XAGE2	ENST00000330906	101060193	X	p11.22	chr4	9397863	9397886	23	trans	4
R_Alu_595	ENSG00000155622.6	-15.4903	2.2319e-45	9.45128e-41	-2.60878	ENSG00000155622	ENSG00000155622	chrX	Xp11.22	52112173	52118823	X antigen family, member 2B [Source:HGNC Symbol;Acc:30680]	XAGE2B	ENST00000286049	101060193	X	p11.22	chr4	9397863	9397886	23	trans	4
R_Alu_28	ENSG00000072041.12	-15.4831	2.41447e-45	1.02146e-40	-198.452	ENSG00000072041	ENSG00000072041	chr12	12q21.31	85253492	85307394	solute carrier family 6 (neutral amino acid transporter), member 15 [Source:HGNC Symbol;Acc:13621]	SLC6A15	ENST00000309283	55117	12	q21.31	chr1	27559106	27559390	284	trans	1
R_Alu_2451	ENSG00000072041.12	-15.4809	2.4733e-45	1.04535e-40	-198.526	ENSG00000072041	ENSG00000072041	chr12	12q21.31	85253492	85307394	solute carrier family 6 (neutral amino acid transporter), member 15 [Source:HGNC Symbol;Acc:13621]	SLC6A15	ENST00000309283	55117	12	q21.31	chr15	71709085	71709397	312	trans	15
R_Alu_2121	ENSG00000233224.1	-15.4786	2.53528e-45	1.06849e-40	-4312.21	ENSG00000233224	ENSG00000233224	chr6	6p22.1	27860477	27860963	histone cluster 1, H2am [Source:HGNC Symbol;Acc:4735]	HIST1H2AM	ENST00000359611	85235	6	p22.1	chr12	53760149	53760425	276	trans	12
R_Alu_2911	ENSG00000233224.1	-15.4786	2.53528e-45	1.06849e-40	-4312.21	ENSG00000233224	ENSG00000233224	chr6	6p22.1	27860477	27860963	histone cluster 1, H2am [Source:HGNC Symbol;Acc:4735]	HIST1H2AM	ENST00000359611	85235	6	p22.1	chr20	42327018	42327302	284	trans	20
R_Alu_2939	ENSG00000233224.1	-15.4786	2.53528e-45	1.06849e-40	-4312.21	ENSG00000233224	ENSG00000233224	chr6	6p22.1	27860477	27860963	histone cluster 1, H2am [Source:HGNC Symbol;Acc:4735]	HIST1H2AM	ENST00000359611	85235	6	p22.1	chr20	62298167	62298444	277	trans	20
R_Alu_985	ENSG00000269026.2	-15.4721	2.72295e-45	1.1465e-40	-7.03037	ENSG00000269026	ENSG00000269026	chr19	19q13.43	58193413	58264943	Uncharacterized protein [Source:UniProtKB/TrEMBL;Acc:M0R1X1]		ENST00000599221	NA	19	q13.43	chr6	17203928	17204205	277	trans	6
R_Alu_2435	ENSG00000269026.2	-15.4537	3.32899e-45	1.40034e-40	-7.04702	ENSG00000269026	ENSG00000269026	chr19	19q13.43	58193413	58264943	Uncharacterized protein [Source:UniProtKB/TrEMBL;Acc:M0R1X1]		ENST00000599221	NA	19	q13.43	chr15	52290905	52291198	293	trans	15
R_Alu_28	ENSG00000260092.1	-15.4299	4.31312e-45	1.81259e-40	-39.5146	ENSG00000260092	ENSG00000260092	chr16	16q23.1	75562430	75579326			ENST00000460606	NA	16	q23.1	chr1	27559106	27559390	284	trans	1
R_Alu_2618	ENSG00000204983.8	-15.4281	4.39779e-45	1.84643e-40	-30.5484	ENSG00000204983	ENSG00000204983	chr7	7q34	142457319	142460923	protease, serine, 1 (trypsin 1) [Source:HGNC Symbol;Acc:9475]	PRSS1	ENST00000486171	5645	7	q34	chr17	27558438	27558762	324	trans	17
R_Alu_28	ENSG00000180209.7	-15.4266	4.47436e-45	1.8768e-40	-28.0668	ENSG00000180209	ENSG00000180209	chr16	16p11.2	30382255	30389312	myosin light chain, phosphorylatable, fast skeletal muscle [Source:HGNC Symbol;Acc:29824]	MYLPF	ENST00000563718	29895	16	p11.2	chr1	27559106	27559390	284	trans	1
R_Alu_2451	ENSG00000180209.7	-15.4249	4.55798e-45	1.91007e-40	-28.078	ENSG00000180209	ENSG00000180209	chr16	16p11.2	30382255	30389312	myosin light chain, phosphorylatable, fast skeletal muscle [Source:HGNC Symbol;Acc:29824]	MYLPF	ENST00000563718	29895	16	p11.2	chr15	71709085	71709397	312	trans	15
R_Alu_2451	ENSG00000260092.1	-15.4226	4.67063e-45	1.95543e-40	-39.5203	ENSG00000260092	ENSG00000260092	chr16	16q23.1	75562430	75579326			ENST00000460606	NA	16	q23.1	chr15	71709085	71709397	312	trans	15
R_Alu_1266	ENSG00000255275.3	-15.418	4.91074e-45	2.05401e-40	-128.082	ENSG00000255275	ENSG00000255275	chr1	1p36.13	19175767	19247615			ENST00000494072	NA	1	p36.13	chr7	83554091	83554101	10	trans	7
R_Alu_603	ENSG00000133740.6	-15.415	5.07413e-45	2.12035e-40	-546.6	ENSG00000133740	ENSG00000133740	chr8	8q21.2	86089460	86129387	E2F transcription factor 5, p130-binding [Source:HGNC Symbol;Acc:3119]	E2F5	ENST00000418930	1875	8	q21.2	chr4	23861444	23861524	80	trans	4
R_Alu_2792	ENSG00000269026.2	-15.4044	5.69921e-45	2.37932e-40	-7.01297	ENSG00000269026	ENSG00000269026	chr19	19q13.43	58193413	58264943	Uncharacterized protein [Source:UniProtKB/TrEMBL;Acc:M0R1X1]		ENST00000599221	NA	19	q13.43	chr19	14654218	14654590	372	trans	19
R_Alu_1437	ENSG00000171848.9	-15.4	5.97597e-45	2.49251e-40	-643.023	ENSG00000171848	ENSG00000171848	chr2	2p25.1	10262455	10271545	ribonucleotide reductase M2 [Source:HGNC Symbol;Acc:10452]	RRM2	ENST00000360566	6241	2	p25.1	chr8	98754633	98754737	104	trans	8
R_L1_35	ENSG00000124251.6	-15.3997	5.99474e-45	2.49799e-40	-18.4363	ENSG00000124251	ENSG00000124251	chr20	20q13.12	44002526	44036529	TP53 target 5 [Source:HGNC Symbol;Acc:15856]	TP53TG5	ENST00000372726	27296	20	q13.12	chr14	19728387	19728453	66	trans	14
R_Alu_2643	ENSG00000232948.1	-15.3912	6.58198e-45	2.73755e-40	-1.75432	ENSG00000232948	ENSG00000232948	chr8	8p23.1	12168471	12175825	defensin, beta 130 [Source:HGNC Symbol;Acc:18107]	DEFB130	ENST00000400079	100133267	8	p23.1	chr17	47042254	47042501	247	trans	17
R_Alu_2643	ENSG00000233050.1	-15.3912	6.58198e-45	2.73755e-40	-1.75432	ENSG00000233050	ENSG00000233050	chr8	8p23.1	11921898	11929256	beta-defensin 130-like precursor [Source:RefSeq peptide;Acc:NP_001182186]		ENST00000437818	100133267	8	p23.1	chr17	47042254	47042501	247	trans	17
R_Alu_1554	ENSG00000203852.3	-15.388	6.80899e-45	2.82666e-40	-2384.64	ENSG00000203852	ENSG00000203852	chr1	1q21.2	149824181	149825836	histone cluster 2, H3a [Source:HGNC Symbol;Acc:20505]	HIST2H3A	ENST00000403683	653604	1	q21.2	chr9	41559822	41560113	291	trans	9
R_Alu_1554	ENSG00000203811.1	-15.388	6.80899e-45	2.82666e-40	-2384.64	ENSG00000203811	ENSG00000203811	chr1	1q21.2	149811110	149812765	histone cluster 2, H3c [Source:HGNC Symbol;Acc:20503]	HIST2H3C	ENST00000369158	653604	1	q21.2	chr9	41559822	41560113	291	trans	9
R_Alu_28	ENSG00000181495.1	-15.3478	1.05508e-44	4.37591e-40	-63.58	ENSG00000181495	ENSG00000181495	chr5	5p13.3	32788945	32791819		AC026703.1	ENST00000326958	NA	5	p13.3	chr1	27559106	27559390	284	trans	1
R_Alu_2121	ENSG00000174469.13	-15.3444	1.0951e-44	4.52918e-40	-2904.91	ENSG00000174469	ENSG00000174469	chr7	7q35	145813453	148118090	contactin associated protein-like 2 [Source:HGNC Symbol;Acc:13830]	CNTNAP2	ENST00000361727	26047	7	q35	chr12	53760149	53760425	276	trans	12
R_Alu_2911	ENSG00000174469.13	-15.3444	1.0951e-44	4.52918e-40	-2904.91	ENSG00000174469	ENSG00000174469	chr7	7q35	145813453	148118090	contactin associated protein-like 2 [Source:HGNC Symbol;Acc:13830]	CNTNAP2	ENST00000361727	26047	7	q35	chr20	42327018	42327302	284	trans	20
R_Alu_2939	ENSG00000174469.13	-15.3444	1.0951e-44	4.52918e-40	-2904.91	ENSG00000174469	ENSG00000174469	chr7	7q35	145813453	148118090	contactin associated protein-like 2 [Source:HGNC Symbol;Acc:13830]	CNTNAP2	ENST00000361727	26047	7	q35	chr20	62298167	62298444	277	trans	20
R_Alu_2451	ENSG00000181495.1	-15.3437	1.10396e-44	4.5616e-40	-63.5982	ENSG00000181495	ENSG00000181495	chr5	5p13.3	32788945	32791819		AC026703.1	ENST00000326958	NA	5	p13.3	chr15	71709085	71709397	312	trans	15
R_Alu_1893	ENSG00000170516.12	-15.327	1.32314e-44	5.45707e-40	-7.68389	ENSG00000170516	ENSG00000170516	chr4	4p12	46736844	46911252	cytochrome c oxidase subunit VIIb2 [Source:HGNC Symbol;Acc:24381]	COX7B2	ENST00000396533	170712	4	p12	chr10	104933139	104933390	251	trans	10
R_Alu_2493	ENSG00000170516.12	-15.327	1.32314e-44	5.45707e-40	-7.68389	ENSG00000170516	ENSG00000170516	chr4	4p12	46736844	46911252	cytochrome c oxidase subunit VIIb2 [Source:HGNC Symbol;Acc:24381]	COX7B2	ENST00000396533	170712	4	p12	chr16	3974668	3974684	16	trans	16
R_Alu_2823	ENSG00000244575.1	-15.323	1.38277e-44	5.69768e-40	-63.3649	ENSG00000244575	ENSG00000244575	chr2	2p11.2	89512908	89513413	immunoglobulin kappa variable 1-27 [Source:HGNC Symbol;Acc:5735]	IGKV1-27	ENST00000498435	NA	2	p11.2	chr19	38803881	38804155	274	trans	19
R_Alu_2451	ENSG00000038295.3	-15.3221	1.3956e-44	5.74524e-40	-279.324	ENSG00000038295	ENSG00000038295	chr4	4q32.3	166794410	167025047	tolloid-like 1 [Source:HGNC Symbol;Acc:11843]	TLL1	ENST00000061240	7092	4	q32.3	chr15	71709085	71709397	312	trans	15
R_Alu_28	ENSG00000198542.9	-15.3204	1.42178e-44	5.84758e-40	-117.589	ENSG00000198542	ENSG00000198542	chr13	13q33.1	102104966	102375456	integrin, beta-like 1 (with EGF-like repeat domains) [Source:HGNC Symbol;Acc:6164]	ITGBL1	ENST00000376180	9358	13	q33.1	chr1	27559106	27559390	284	trans	1
R_Alu_28	ENSG00000038295.3	-15.3202	1.42518e-44	5.85612e-40	-279.166	ENSG00000038295	ENSG00000038295	chr4	4q32.3	166794410	167025047	tolloid-like 1 [Source:HGNC Symbol;Acc:11843]	TLL1	ENST00000061240	7092	4	q32.3	chr1	27559106	27559390	284	trans	1
R_Alu_47	ENSG00000211890.3	-15.3178	1.46318e-44	6.00668e-40	-339.677	ENSG00000211890	ENSG00000211890	chr14	14q32.33	106053226	106054732	immunoglobulin heavy constant alpha 2 (A2m marker) [Source:HGNC Symbol;Acc:5479]	IGHA2	ENST00000390539	NA	14	q32.33	chr1	40072167	40072446	279	trans	1
R_Alu_2451	ENSG00000198542.9	-15.3057	1.66902e-44	6.84537e-40	-117.565	ENSG00000198542	ENSG00000198542	chr13	13q33.1	102104966	102375456	integrin, beta-like 1 (with EGF-like repeat domains) [Source:HGNC Symbol;Acc:6164]	ITGBL1	ENST00000376180	9358	13	q33.1	chr15	71709085	71709397	312	trans	15
R_Alu_603	ENSG00000099956.13	-15.2951	1.87092e-44	7.66635e-40	-1000.38	ENSG00000099956	ENSG00000099956	chr22	22q11.23	24129150	24176703	SWI/SNF related, matrix associated, actin dependent regulator of chromatin, subfamily b, member 1 [Source:HGNC Symbol;Acc:11103]	SMARCB1	ENST00000417137	6598	22	q11.23	chr4	23861444	23861524	80	trans	4
R_Alu_2618	ENSG00000104921.10	-15.291	1.95791e-44	8.01543e-40	-500.776	ENSG00000104921	ENSG00000104921	chr19	19p13.2	7753644	7767032	Fc fragment of IgE, low affinity II, receptor for (CD23) [Source:HGNC Symbol;Acc:3612]	FCER2	ENST00000597312	2208	19	p13.2	chr17	27558438	27558762	324	trans	17
R_Alu_28	ENSG00000141668.5	-15.2838	2.11657e-44	8.65697e-40	-168.725	ENSG00000141668	ENSG00000141668	chr18	18q22.3	70203915	70305756	cerebellin 2 precursor [Source:HGNC Symbol;Acc:1544]	CBLN2	ENST00000585159	147381	18	q22.3	chr1	27559106	27559390	284	trans	1
R_Alu_603	ENSG00000174469.13	-15.283	2.13568e-44	8.72708e-40	-2050.85	ENSG00000174469	ENSG00000174469	chr7	7q35	145813453	148118090	contactin associated protein-like 2 [Source:HGNC Symbol;Acc:13830]	CNTNAP2	ENST00000361727	26047	7	q35	chr4	23861444	23861524	80	trans	4
R_Alu_28	ENSG00000204334.7	-15.2825	2.14752e-44	8.76736e-40	-24.5356	ENSG00000204334	ENSG00000204334	chr2	2q31.1	171640296	171655481	glutamate-rich 2 [Source:HGNC Symbol;Acc:44395]	ERICH2	ENST00000409885	285141	2	q31.1	chr1	27559106	27559390	284	trans	1
R_Alu_2451	ENSG00000141668.5	-15.2817	2.16617e-44	8.83538e-40	-168.789	ENSG00000141668	ENSG00000141668	chr18	18q22.3	70203915	70305756	cerebellin 2 precursor [Source:HGNC Symbol;Acc:1544]	CBLN2	ENST00000585159	147381	18	q22.3	chr15	71709085	71709397	312	trans	15
R_Alu_2643	ENSG00000122861.11	-15.271	2.43198e-44	9.91045e-40	-122.531	ENSG00000122861	ENSG00000122861	chr10	10q22.2	75668935	75677255	plasminogen activator, urokinase [Source:HGNC Symbol;Acc:9052]	PLAU	ENST00000481390	5328	10	q22.2	chr17	47042254	47042501	247	trans	17
R_Alu_2451	ENSG00000204334.7	-15.2629	2.65453e-44	1.08074e-39	-24.5251	ENSG00000204334	ENSG00000204334	chr2	2q31.1	171640296	171655481	glutamate-rich 2 [Source:HGNC Symbol;Acc:44395]	ERICH2	ENST00000409885	285141	2	q31.1	chr15	71709085	71709397	312	trans	15
R_Alu_2618	ENSG00000174469.13	-15.2599	2.74447e-44	1.11633e-39	-2048.44	ENSG00000174469	ENSG00000174469	chr7	7q35	145813453	148118090	contactin associated protein-like 2 [Source:HGNC Symbol;Acc:13830]	CNTNAP2	ENST00000361727	26047	7	q35	chr17	27558438	27558762	324	trans	17
R_Alu_2121	ENSG00000092853.9	-15.2397	3.41608e-44	1.3857e-39	-331.583	ENSG00000092853	ENSG00000092853	chr1	1p34.3	36185819	36235568	claspin [Source:HGNC Symbol;Acc:19715]	CLSPN	ENST00000251195	63967	1	p34.3	chr12	53760149	53760425	276	trans	12
R_Alu_2911	ENSG00000092853.9	-15.2397	3.41608e-44	1.3857e-39	-331.583	ENSG00000092853	ENSG00000092853	chr1	1p34.3	36185819	36235568	claspin [Source:HGNC Symbol;Acc:19715]	CLSPN	ENST00000251195	63967	1	p34.3	chr20	42327018	42327302	284	trans	20
R_Alu_2939	ENSG00000092853.9	-15.2397	3.41608e-44	1.3857e-39	-331.583	ENSG00000092853	ENSG00000092853	chr1	1p34.3	36185819	36235568	claspin [Source:HGNC Symbol;Acc:19715]	CLSPN	ENST00000251195	63967	1	p34.3	chr20	62298167	62298444	277	trans	20
R_Alu_2618	ENSG00000123600.14	-15.2383	3.46742e-44	1.40524e-39	-1807.65	ENSG00000123600	ENSG00000123600	chr2	2q31.1	172173919	172291312	methyltransferase like 8 [Source:HGNC Symbol;Acc:25856]	METTL8	ENST00000375258	79828	2	q31.1	chr17	27558438	27558762	324	trans	17
R_Alu_28	ENSG00000145681.6	-15.2171	4.36596e-44	1.76778e-39	-384.374	ENSG00000145681	ENSG00000145681	chr5	5q14.3	82933624	83017432	hyaluronan and proteoglycan link protein 1 [Source:HGNC Symbol;Acc:2380]	HAPLN1	ENST00000274341	1404	5	q14.3	chr1	27559106	27559390	284	trans	1
R_Alu_2818	ENSG00000123473.11	-15.2131	4.55882e-44	1.8425e-39	-3042.84	ENSG00000123473	ENSG00000123473	chr1	1p33	47715811	47779819	SCL/TAL1 interrupting locus [Source:HGNC Symbol;Acc:10879]	STIL	ENST00000360380	6491	1	p33	chr19	34812133	34812234	101	trans	19
R_Alu_566	ENSG00000123473.11	-15.2131	4.55882e-44	1.8425e-39	-3042.84	ENSG00000123473	ENSG00000123473	chr1	1p33	47715811	47779819	SCL/TAL1 interrupting locus [Source:HGNC Symbol;Acc:10879]	STIL	ENST00000360380	6491	1	p33	chr3	185113164	185113474	310	trans	3
R_Alu_603	ENSG00000115355.11	-15.2044	5.00808e-44	2.02223e-39	-7342.74	ENSG00000115355	ENSG00000115355	chr2	2p16.1	55514978	55647057	coiled-coil domain containing 88A [Source:HGNC Symbol;Acc:25523]	CCDC88A	ENST00000336838	55704	2	p16.1	chr4	23861444	23861524	80	trans	4
R_Alu_2451	ENSG00000145681.6	-15.1968	5.43925e-44	2.19434e-39	-384.194	ENSG00000145681	ENSG00000145681	chr5	5q14.3	82933624	83017432	hyaluronan and proteoglycan link protein 1 [Source:HGNC Symbol;Acc:2380]	HAPLN1	ENST00000274341	1404	5	q14.3	chr15	71709085	71709397	312	trans	15
R_Alu_2818	ENSG00000168300.9	-15.1954	5.52051e-44	2.22307e-39	-20087.8	ENSG00000168300	ENSG00000168300	chr8	8q11.23	52730140	52811735	protein-L-isoaspartate (D-aspartate) O-methyltransferase domain containing 1 [Source:HGNC Symbol;Acc:30483]	PCMTD1	ENST00000360540	115294	8	q11.23	chr19	34812133	34812234	101	trans	19
R_Alu_566	ENSG00000168300.9	-15.1954	5.52051e-44	2.22307e-39	-20087.8	ENSG00000168300	ENSG00000168300	chr8	8q11.23	52730140	52811735	protein-L-isoaspartate (D-aspartate) O-methyltransferase domain containing 1 [Source:HGNC Symbol;Acc:30483]	PCMTD1	ENST00000360540	115294	8	q11.23	chr3	185113164	185113474	310	trans	3
R_Alu_2424	ENSG00000261796.1	-15.1949	5.55098e-44	2.23129e-39	-182.711	ENSG00000261796	ENSG00000261796	chr3	3q21.3	128806418	128879879	ISY1-RAB43 readthrough [Source:HGNC Symbol;Acc:42969]	ISY1-RAB43	ENST00000418265	100534599	3	q21.3	chr15	43777528	43777775	247	trans	15
R_Alu_952	ENSG00000261796.1	-15.1949	5.55098e-44	2.23129e-39	-182.711	ENSG00000261796	ENSG00000261796	chr3	3q21.3	128806418	128879879	ISY1-RAB43 readthrough [Source:HGNC Symbol;Acc:42969]	ISY1-RAB43	ENST00000418265	100534599	3	q21.3	chr5	179620033	179620307	274	trans	5
R_Alu_268	ENSG00000102109.7	-15.1919	5.73437e-44	2.30292e-39	-237.491	ENSG00000102109	ENSG00000102109	chrX	Xp11.23	48689504	48694035	proprotein convertase subtilisin/kexin type 1 inhibitor [Source:HGNC Symbol;Acc:17301]	PCSK1N	ENST00000218230	27344	X	p11.23	chr2	62457109	62457385	276	trans	2
R_Alu_2121	ENSG00000117507.4	-15.185	6.18356e-44	2.47658e-39	-338.873	ENSG00000117507	ENSG00000117507	chr1	1q24.3	171106879	171130707	flavin containing monooxygenase 6 pseudogene [Source:HGNC Symbol;Acc:24024]	FMO6P	ENST00000367754	NA	1	q24.3	chr12	53760149	53760425	276	trans	12
R_Alu_2911	ENSG00000117507.4	-15.185	6.18356e-44	2.47658e-39	-338.873	ENSG00000117507	ENSG00000117507	chr1	1q24.3	171106879	171130707	flavin containing monooxygenase 6 pseudogene [Source:HGNC Symbol;Acc:24024]	FMO6P	ENST00000367754	NA	1	q24.3	chr20	42327018	42327302	284	trans	20
R_Alu_2939	ENSG00000117507.4	-15.185	6.18356e-44	2.47658e-39	-338.873	ENSG00000117507	ENSG00000117507	chr1	1q24.3	171106879	171130707	flavin containing monooxygenase 6 pseudogene [Source:HGNC Symbol;Acc:24024]	FMO6P	ENST00000367754	NA	1	q24.3	chr20	62298167	62298444	277	trans	20
R_Alu_2618	ENSG00000035720.3	-15.1847	6.20515e-44	2.48299e-39	-758.681	ENSG00000035720	ENSG00000035720	chr4	4q13.2	68424446	68473055	signal transducing adaptor family member 1 [Source:HGNC Symbol;Acc:24133]	STAP1	ENST00000265404	26228	4	q13.2	chr17	27558438	27558762	324	trans	17
R_Alu_2424	ENSG00000273217.1	-15.1718	7.13392e-44	2.84949e-39	-173.5	ENSG00000273217	ENSG00000273217	chr5	5q31.1	130761584	131132676	Folliculin-interacting protein 1 [Source:UniProtKB/TrEMBL;Acc:E9PCH4]		ENST00000514667	NA	5	q31.1	chr15	43777528	43777775	247	trans	15
R_Alu_952	ENSG00000273217.1	-15.1718	7.13392e-44	2.84949e-39	-173.5	ENSG00000273217	ENSG00000273217	chr5	5q31.1	130761584	131132676	Folliculin-interacting protein 1 [Source:UniProtKB/TrEMBL;Acc:E9PCH4]		ENST00000514667	NA	5	q31.1	chr5	179620033	179620307	274	trans	5
R_Alu_28	ENSG00000187533.9	-15.1598	8.12306e-44	3.24166e-39	-119.555	ENSG00000187533	ENSG00000187533	chr4	4q13.3	70999333	71042516	chromosome 4 open reading frame 40 [Source:HGNC Symbol;Acc:33193]	C4orf40	ENST00000502441	401137	4	q13.3	chr1	27559106	27559390	284	trans	1
R_Alu_1357	ENSG00000120217.9	-15.1579	8.29025e-44	3.3054e-39	-3416.96	ENSG00000120217	ENSG00000120217	chr9	9p24.1	5450503	5470566	CD274 molecule [Source:HGNC Symbol;Acc:17635]	CD274	ENST00000381577	29126	9	p24.1	chr8	6118069	6118386	317	trans	8
R_Alu_2818	ENSG00000156787.12	-15.1548	8.57671e-44	3.41348e-39	-3966.35	ENSG00000156787	ENSG00000156787	chr8	8q24.13	124054208	124164393	TBC1 domain family, member 31 [Source:HGNC Symbol;Acc:30888]	TBC1D31	ENST00000520368	93594	8	q24.13	chr19	34812133	34812234	101	trans	19
R_Alu_566	ENSG00000156787.12	-15.1548	8.57671e-44	3.41348e-39	-3966.35	ENSG00000156787	ENSG00000156787	chr8	8q24.13	124054208	124164393	TBC1 domain family, member 31 [Source:HGNC Symbol;Acc:30888]	TBC1D31	ENST00000520368	93594	8	q24.13	chr3	185113164	185113474	310	trans	3
R_Alu_2451	ENSG00000187533.9	-15.1521	8.82883e-44	3.51067e-39	-119.569	ENSG00000187533	ENSG00000187533	chr4	4q13.3	70999333	71042516	chromosome 4 open reading frame 40 [Source:HGNC Symbol;Acc:33193]	C4orf40	ENST00000502441	401137	4	q13.3	chr15	71709085	71709397	312	trans	15
R_Alu_2618	ENSG00000133740.6	-15.146	9.43103e-44	3.74677e-39	-539.771	ENSG00000133740	ENSG00000133740	chr8	8q21.2	86089460	86129387	E2F transcription factor 5, p130-binding [Source:HGNC Symbol;Acc:3119]	E2F5	ENST00000418930	1875	8	q21.2	chr17	27558438	27558762	324	trans	17
R_Alu_603	ENSG00000196937.6	-15.1446	9.58066e-44	3.80281e-39	-1824.27	ENSG00000196937	ENSG00000196937	chr7	7q31.31	120988905	121036418	family with sequence similarity 3, member C [Source:HGNC Symbol;Acc:18664]	FAM3C	ENST00000359943	10447	7	q31.31	chr4	23861444	23861524	80	trans	4
R_Alu_28	ENSG00000221858.2	-15.1444	9.5932e-44	3.80438e-39	-86.0562	ENSG00000221858	ENSG00000221858	chr7	7q35	143792141	143793186	olfactory receptor, family 2, subfamily A, member 12 [Source:HGNC Symbol;Acc:15082]	OR2A12	ENST00000408949	346525	7	q35	chr1	27559106	27559390	284	trans	1
R_Alu_2121	ENSG00000092470.7	-15.1417	9.88621e-44	3.91008e-39	-681.009	ENSG00000092470	ENSG00000092470	chr15	15q15.3	44119161	44160617	WD repeat domain 76 [Source:HGNC Symbol;Acc:25773]	WDR76	ENST00000263795	79968	15	q15.3	chr12	53760149	53760425	276	trans	12
R_Alu_2911	ENSG00000092470.7	-15.1417	9.88621e-44	3.91008e-39	-681.009	ENSG00000092470	ENSG00000092470	chr15	15q15.3	44119161	44160617	WD repeat domain 76 [Source:HGNC Symbol;Acc:25773]	WDR76	ENST00000263795	79968	15	q15.3	chr20	42327018	42327302	284	trans	20
R_Alu_2939	ENSG00000092470.7	-15.1417	9.88621e-44	3.91008e-39	-681.009	ENSG00000092470	ENSG00000092470	chr15	15q15.3	44119161	44160617	WD repeat domain 76 [Source:HGNC Symbol;Acc:25773]	WDR76	ENST00000263795	79968	15	q15.3	chr20	62298167	62298444	277	trans	20
R_Alu_1893	ENSG00000185523.6	-15.1413	9.92097e-44	3.91684e-39	-13.5555	ENSG00000185523	ENSG00000185523	chr1	1q32.3	213003483	213020991	chromosome 1 open reading frame 227 [Source:HGNC Symbol;Acc:33709]	C1orf227	ENST00000332912	149643	1	q32.3	chr10	104933139	104933390	251	trans	10
R_Alu_2493	ENSG00000185523.6	-15.1413	9.92097e-44	3.91684e-39	-13.5555	ENSG00000185523	ENSG00000185523	chr1	1q32.3	213003483	213020991	chromosome 1 open reading frame 227 [Source:HGNC Symbol;Acc:33709]	C1orf227	ENST00000332912	149643	1	q32.3	chr16	3974668	3974684	16	trans	16
R_Alu_28	ENSG00000100033.12	-15.1277	1.14916e-43	4.53291e-39	-152.108	ENSG00000100033	ENSG00000100033	chr22	22q11.21	18900294	18924066	proline dehydrogenase (oxidase) 1 [Source:HGNC Symbol;Acc:9453]	PRODH	ENST00000491604	5625	22	q11.21	chr1	27559106	27559390	284	trans	1
R_Alu_2451	ENSG00000100033.12	-15.1225	1.2169e-43	4.79582e-39	-152.143	ENSG00000100033	ENSG00000100033	chr22	22q11.21	18900294	18924066	proline dehydrogenase (oxidase) 1 [Source:HGNC Symbol;Acc:9453]	PRODH	ENST00000491604	5625	22	q11.21	chr15	71709085	71709397	312	trans	15
R_Alu_2818	ENSG00000128585.13	-15.1212	1.23333e-43	4.85197e-39	-20343.4	ENSG00000128585	ENSG00000128585	chr7	7q32.3	130794855	131181395	muskelin 1, intracellular mediator containing kelch motifs [Source:HGNC Symbol;Acc:7109]	MKLN1	ENST00000421797	4289	7	q32.3	chr19	34812133	34812234	101	trans	19
R_Alu_566	ENSG00000128585.13	-15.1212	1.23333e-43	4.85197e-39	-20343.4	ENSG00000128585	ENSG00000128585	chr7	7q32.3	130794855	131181395	muskelin 1, intracellular mediator containing kelch motifs [Source:HGNC Symbol;Acc:7109]	MKLN1	ENST00000421797	4289	7	q32.3	chr3	185113164	185113474	310	trans	3
R_Alu_2451	ENSG00000221858.2	-15.1186	1.26836e-43	4.98533e-39	-85.9927	ENSG00000221858	ENSG00000221858	chr7	7q35	143792141	143793186	olfactory receptor, family 2, subfamily A, member 12 [Source:HGNC Symbol;Acc:15082]	OR2A12	ENST00000408949	346525	7	q35	chr15	71709085	71709397	312	trans	15
R_Alu_2367	ENSG00000257411.1	-15.1165	1.29823e-43	5.09821e-39	-9.31058	ENSG00000257411	ENSG00000257411	chr12	12q13.2	56495115	56503073	Uncharacterized protein [Source:UniProtKB/TrEMBL;Acc:H0YIN7]		ENST00000548861	NA	12	q13.2	chr14	72141270	72141581	311	trans	14
R_Alu_20	ENSG00000157856.6	-15.1134	1.34252e-43	5.25356e-39	-105.982	ENSG00000157856	ENSG00000157856	chr2	2p23.3	26624784	26679579	dynein regulatory complex subunit 1 homolog (Chlamydomonas) [Source:HGNC Symbol;Acc:24245]	DRC1	ENST00000288710	92749	2	p23.3	chr1	20266360	20266658	298	trans	1
R_Alu_2379	ENSG00000157856.6	-15.1134	1.34252e-43	5.25356e-39	-105.982	ENSG00000157856	ENSG00000157856	chr2	2p23.3	26624784	26679579	dynein regulatory complex subunit 1 homolog (Chlamydomonas) [Source:HGNC Symbol;Acc:24245]	DRC1	ENST00000288710	92749	2	p23.3	chr14	83407878	83408061	183	trans	14
R_Alu_380	ENSG00000157856.6	-15.1134	1.34252e-43	5.25356e-39	-105.982	ENSG00000157856	ENSG00000157856	chr2	2p23.3	26624784	26679579	dynein regulatory complex subunit 1 homolog (Chlamydomonas) [Source:HGNC Symbol;Acc:24245]	DRC1	ENST00000288710	92749	2	p23.3	chr2	189641775	189642057	282	trans	2
R_Alu_410	ENSG00000157856.6	-15.1134	1.34252e-43	5.25356e-39	-105.982	ENSG00000157856	ENSG00000157856	chr2	2p23.3	26624784	26679579	dynein regulatory complex subunit 1 homolog (Chlamydomonas) [Source:HGNC Symbol;Acc:24245]	DRC1	ENST00000288710	92749	2	p23.3	chr2	216756563	216756851	288	trans	2
R_Alu_28	ENSG00000176046.7	-15.0994	1.56095e-43	6.10291e-39	-68.9562	ENSG00000176046	ENSG00000176046	chr16	16p11.2	28548606	28550495	nuclear protein, transcriptional regulator, 1 [Source:HGNC Symbol;Acc:29990]	NUPR1	ENST00000324873	26471	16	p11.2	chr1	27559106	27559390	284	trans	1
R_Alu_595	ENSG00000204645.4	-15.0989	1.57028e-43	6.13398e-39	-29.988	ENSG00000204645	ENSG00000204645	chrX	Xp11.23	48242863	48252785	synovial sarcoma, X breakpoint 4 [Source:HGNC Symbol;Acc:11338]	SSX4	ENST00000376886	548313	X	p11.23	chr4	9397863	9397886	23	trans	4
R_Alu_2105	ENSG00000257767.2	-15.0981	1.58281e-43	6.17751e-39	-48.1214	ENSG00000257767	ENSG00000257767	chr12	12q24.12	112191694	112229222			ENST00000546840	NA	12	q24.12	chr12	39149560	39149842	282	trans	12
R_Alu_28	ENSG00000168124.2	-15.0956	1.62648e-43	6.34233e-39	-52.6105	ENSG00000168124	ENSG00000168124	chr16	16p13.3	3254247	3255188	olfactory receptor, family 1, subfamily F, member 1 [Source:HGNC Symbol;Acc:8194]	OR1F1	ENST00000304646	4992	16	p13.3	chr1	27559106	27559390	284	trans	1
R_Alu_2451	ENSG00000164796.13	-15.0939	1.65695e-43	6.45548e-39	-167.561	ENSG00000164796	ENSG00000164796	chr8	8q23.3	113235157	114449328	CUB and Sushi multiple domains 3 [Source:HGNC Symbol;Acc:19291]	CSMD3	ENST00000343508	114788	8	q23.3	chr15	71709085	71709397	312	trans	15
R_Alu_988	ENSG00000157654.13	-15.0899	1.72972e-43	6.73308e-39	-125.063	ENSG00000157654	ENSG00000157654	chr9	9q31.3	112542589	112934792	PALM2-AKAP2 readthrough [Source:HGNC Symbol;Acc:33529]	PALM2-AKAP2	ENST00000374530	445815	9	q31.3	chr6	17714011	17714310	299	trans	6
R_Alu_28	ENSG00000267893.1	-15.0884	1.75794e-43	6.83693e-39	-74.3313	ENSG00000267893	ENSG00000267893	chr17	17q24.3	70036164	70036872	Uncharacterized protein [Source:UniProtKB/TrEMBL;Acc:Q8IVH9]	AC007461.1	ENST00000602013	NA	17	q24.3	chr1	27559106	27559390	284	trans	1
R_Alu_603	ENSG00000133818.8	-15.0864	1.79688e-43	6.98224e-39	-1899.79	ENSG00000133818	ENSG00000133818	chr11	11p15.2	14299472	14386052	related RAS viral (r-ras) oncogene homolog 2 [Source:HGNC Symbol;Acc:17271]	RRAS2	ENST00000414023	22800	11	p15.2	chr4	23861444	23861524	80	trans	4
R_Alu_2451	ENSG00000267893.1	-15.0849	1.82545e-43	7.07494e-39	-74.3546	ENSG00000267893	ENSG00000267893	chr17	17q24.3	70036164	70036872	Uncharacterized protein [Source:UniProtKB/TrEMBL;Acc:Q8IVH9]	AC007461.1	ENST00000602013	NA	17	q24.3	chr15	71709085	71709397	312	trans	15
R_Alu_2952	ENSG00000104728.11	-15.0849	1.82552e-43	7.07494e-39	-443.273	ENSG00000104728	ENSG00000104728	chr8	8p23.3	1772142	1906807	Rho guanine nucleotide exchange factor (GEF) 10 [Source:HGNC Symbol;Acc:14103]	ARHGEF10	ENST00000349830	9639	8	p23.3	chr21	14974859	14975119	260	trans	21
R_Alu_28	ENSG00000164796.13	-15.085	1.82452e-43	7.07494e-39	-167.411	ENSG00000164796	ENSG00000164796	chr8	8q23.3	113235157	114449328	CUB and Sushi multiple domains 3 [Source:HGNC Symbol;Acc:19291]	CSMD3	ENST00000343508	114788	8	q23.3	chr1	27559106	27559390	284	trans	1
R_Alu_2451	ENSG00000168124.2	-15.0837	1.84989e-43	7.16312e-39	-52.606	ENSG00000168124	ENSG00000168124	chr16	16p13.3	3254247	3255188	olfactory receptor, family 1, subfamily F, member 1 [Source:HGNC Symbol;Acc:8194]	OR1F1	ENST00000304646	4992	16	p13.3	chr15	71709085	71709397	312	trans	15
R_Alu_1162	ENSG00000163492.9	-15.0791	1.94413e-43	7.51489e-39	-3646.24	ENSG00000163492	ENSG00000163492	chr2	2q31.2	179694484	179914813	coiled-coil domain containing 141 [Source:HGNC Symbol;Acc:26821]	CCDC141	ENST00000472828	285025	2	q31.2	chr7	4790630	4790942	312	trans	7
R_Alu_1498	ENSG00000163492.9	-15.0791	1.94413e-43	7.51489e-39	-3646.24	ENSG00000163492	ENSG00000163492	chr2	2q31.2	179694484	179914813	coiled-coil domain containing 141 [Source:HGNC Symbol;Acc:26821]	CCDC141	ENST00000472828	285025	2	q31.2	chr9	5865264	5865539	275	trans	9
R_Alu_2451	ENSG00000176046.7	-15.0659	2.24319e-43	8.66337e-39	-68.8797	ENSG00000176046	ENSG00000176046	chr16	16p11.2	28548606	28550495	nuclear protein, transcriptional regulator, 1 [Source:HGNC Symbol;Acc:29990]	NUPR1	ENST00000324873	26471	16	p11.2	chr15	71709085	71709397	312	trans	15
R_Alu_2818	ENSG00000163156.7	-15.05	2.6614e-43	1.02606e-38	-733.561	ENSG00000163156	ENSG00000163156	chr1	1q21.3	151129140	151142773	sodium channel modifier 1 [Source:HGNC Symbol;Acc:23136]	SCNM1	ENST00000602841	100534012	1	q21.3	chr19	34812133	34812234	101	trans	19
R_Alu_566	ENSG00000163156.7	-15.05	2.6614e-43	1.02606e-38	-733.561	ENSG00000163156	ENSG00000163156	chr1	1q21.3	151129140	151142773	sodium channel modifier 1 [Source:HGNC Symbol;Acc:23136]	SCNM1	ENST00000602841	100534012	1	q21.3	chr3	185113164	185113474	310	trans	3
R_Alu_28	ENSG00000182263.9	-15.0478	2.72658e-43	1.05028e-38	-729.463	ENSG00000182263	ENSG00000182263	chr2	2q24.3	164449906	164592522	fidgetin [Source:HGNC Symbol;Acc:13285]	FIGN	ENST00000409634	55137	2	q24.3	chr1	27559106	27559390	284	trans	1
R_Alu_2818	ENSG00000121621.6	-15.0432	2.86449e-43	1.10149e-38	-642.032	ENSG00000121621	ENSG00000121621	chr11	11p14.1	28042167	28129855	kinesin family member 18A [Source:HGNC Symbol;Acc:29441]	KIF18A	ENST00000263181	81930	11	p14.1	chr19	34812133	34812234	101	trans	19
R_Alu_566	ENSG00000121621.6	-15.0432	2.86449e-43	1.10149e-38	-642.032	ENSG00000121621	ENSG00000121621	chr11	11p14.1	28042167	28129855	kinesin family member 18A [Source:HGNC Symbol;Acc:29441]	KIF18A	ENST00000263181	81930	11	p14.1	chr3	185113164	185113474	310	trans	3
R_Alu_28	ENSG00000142789.15	-15.0413	2.92603e-43	1.12418e-38	-42.9837	ENSG00000142789	ENSG00000142789	chr1	1p36.12	22328149	22339032	chymotrypsin-like elastase family, member 3A [Source:HGNC Symbol;Acc:15944]	CELA3A	ENST00000290122	10136	1	p36.12	chr1	27559106	27559390	284	trans	1
R_Alu_988	ENSG00000196987.2	-15.0377	3.04138e-43	1.16748e-38	-24.4474	ENSG00000196987	ENSG00000196987	chrX	Xq28	153146127	153154444	Putative lung carcinoma-associated protein 10 [Source:UniProtKB/Swiss-Prot;Acc:Q71F78]		ENST00000452593	100996465	X	q28	chr6	17714011	17714310	299	trans	6
R_Alu_2451	ENSG00000182263.9	-15.0339	3.16838e-43	1.21518e-38	-729.329	ENSG00000182263	ENSG00000182263	chr2	2q24.3	164449906	164592522	fidgetin [Source:HGNC Symbol;Acc:13285]	FIGN	ENST00000409634	55137	2	q24.3	chr15	71709085	71709397	312	trans	15
R_Alu_2121	ENSG00000111602.7	-15.0319	3.23529e-43	1.23763e-38	-527.991	ENSG00000111602	ENSG00000111602	chr12	12q13.3	56810903	56843187	timeless circadian clock [Source:HGNC Symbol;Acc:11813]	TIMELESS	ENST00000229201	8914	12	q13.3	chr12	53760149	53760425	276	trans	12
R_Alu_2911	ENSG00000111602.7	-15.0319	3.23529e-43	1.23763e-38	-527.991	ENSG00000111602	ENSG00000111602	chr12	12q13.3	56810903	56843187	timeless circadian clock [Source:HGNC Symbol;Acc:11813]	TIMELESS	ENST00000229201	8914	12	q13.3	chr20	42327018	42327302	284	trans	20
R_Alu_2939	ENSG00000111602.7	-15.0319	3.23529e-43	1.23763e-38	-527.991	ENSG00000111602	ENSG00000111602	chr12	12q13.3	56810903	56843187	timeless circadian clock [Source:HGNC Symbol;Acc:11813]	TIMELESS	ENST00000229201	8914	12	q13.3	chr20	62298167	62298444	277	trans	20
R_Alu_28	ENSG00000132958.13	-15.0317	3.24457e-43	1.24011e-38	-21.5858	ENSG00000132958	ENSG00000132958	chr13	13q12.11	19997017	20110903	transmembrane phosphoinositide 3-phosphatase and tensin homolog 2 [Source:HGNC Symbol;Acc:17299]	TPTE2	ENST00000382978	93492	13	q12.11	chr1	27559106	27559390	284	trans	1
R_Alu_2451	ENSG00000142789.15	-15.0236	3.54042e-43	1.35202e-38	-42.9681	ENSG00000142789	ENSG00000142789	chr1	1p36.12	22328149	22339032	chymotrypsin-like elastase family, member 3A [Source:HGNC Symbol;Acc:15944]	CELA3A	ENST00000290122	10136	1	p36.12	chr15	71709085	71709397	312	trans	15
R_Alu_2643	ENSG00000256715.1	-15.0175	3.78198e-43	1.44303e-38	-2.02449	ENSG00000256715	ENSG00000256715	chr21	21q11.2	14741931	14745386	Uncharacterized protein [Source:UniProtKB/TrEMBL;Acc:F5GZX1]	AL050302.1	ENST00000540061	NA	21	q11.2	chr17	47042254	47042501	247	trans	17
R_Alu_2818	ENSG00000163913.7	-15.0167	3.81217e-43	1.45205e-38	-653.938	ENSG00000163913	ENSG00000163913	chr3	3q21.3	129158968	129239198	intraflagellar transport 122 homolog (Chlamydomonas) [Source:HGNC Symbol;Acc:13556]	IFT122	ENST00000347300	101927266	3	q21.3	chr19	34812133	34812234	101	trans	19
R_Alu_566	ENSG00000163913.7	-15.0167	3.81217e-43	1.45205e-38	-653.938	ENSG00000163913	ENSG00000163913	chr3	3q21.3	129158968	129239198	intraflagellar transport 122 homolog (Chlamydomonas) [Source:HGNC Symbol;Acc:13556]	IFT122	ENST00000347300	101927266	3	q21.3	chr3	185113164	185113474	310	trans	3
R_Alu_28	ENSG00000126549.5	-14.9949	4.82505e-43	1.83627e-38	-4.41934	ENSG00000126549	ENSG00000126549	chr4	4q13.3	70861647	70868287	statherin [Source:HGNC Symbol;Acc:11369]	STATH	ENST00000246895	6779	4	q13.3	chr1	27559106	27559390	284	trans	1
R_Alu_2618	ENSG00000147535.12	-14.9899	5.09265e-43	1.93645e-38	-1102.18	ENSG00000147535	ENSG00000147535	chr8	8p11.23	38120648	38126761	phosphatidic acid phosphatase type 2 domain containing 1B [Source:HGNC Symbol;Acc:25026]	PPAPDC1B	ENST00000529359	84513	8	p11.23	chr17	27558438	27558762	324	trans	17
R_Alu_2618	ENSG00000124243.13	-14.9887	5.15899e-43	1.96e-38	-303.477	ENSG00000124243	ENSG00000124243	chr20	20q13.13	49411431	49493714	breast carcinoma amplified sequence 4 [Source:HGNC Symbol;Acc:14367]	BCAS4	ENST00000358791	55653	20	q13.13	chr17	27558438	27558762	324	trans	17
R_Alu_2451	ENSG00000132958.13	-14.9879	5.19932e-43	1.97363e-38	-21.5511	ENSG00000132958	ENSG00000132958	chr13	13q12.11	19997017	20110903	transmembrane phosphoinositide 3-phosphatase and tensin homolog 2 [Source:HGNC Symbol;Acc:17299]	TPTE2	ENST00000382978	93492	13	q12.11	chr15	71709085	71709397	312	trans	15
R_Alu_2451	ENSG00000126549.5	-14.9825	5.51587e-43	2.092e-38	-4.41883	ENSG00000126549	ENSG00000126549	chr4	4q13.3	70861647	70868287	statherin [Source:HGNC Symbol;Acc:11369]	STATH	ENST00000246895	6779	4	q13.3	chr15	71709085	71709397	312	trans	15
R_Alu_28	ENSG00000186009.4	-14.9753	5.95767e-43	2.25763e-38	-68.3643	ENSG00000186009	ENSG00000186009	chr13	13q34	114303119	114312501	ATPase, H+/K+ exchanging, beta polypeptide [Source:HGNC Symbol;Acc:820]	ATP4B	ENST00000335288	496	13	q34	chr1	27559106	27559390	284	trans	1
R_Alu_47	ENSG00000204775.4	-14.9719	6.17862e-43	2.33936e-38	-115.868	ENSG00000204775	ENSG00000204775	chr8	8q24.3	145317003	145331153	KM-PA-2 protein; Uncharacterized protein [Source:UniProtKB/TrEMBL;Acc:Q96Q25]		ENST00000377412	NA	8	q24.3	chr1	40072167	40072446	279	trans	1
R_L1_10	ENSG00000258755.3	-14.969	6.37638e-43	2.41217e-38	-4684.63	ENSG00000258755	ENSG00000258755	chr4	4q35.2	190992087	190993897	double homeobox 4 like 7 [Source:HGNC Symbol;Acc:37266]	DUX4L7	ENST00000554906	100291626	4	q35.2	chr1	193686973	193693022	6049	trans	1
R_Alu_1539	ENSG00000163840.5	-14.9623	6.85608e-43	2.58922e-38	-13590	ENSG00000163840	ENSG00000163840	chr3	3q21.1	122283085	122294050	deltex 3-like (Drosophila) [Source:HGNC Symbol;Acc:30323]	DTX3L	ENST00000296161	151636	3	q21.1	chr9	35765823	35766125	302	trans	9
R_Alu_2308	ENSG00000163840.5	-14.9623	6.85608e-43	2.58922e-38	-13590	ENSG00000163840	ENSG00000163840	chr3	3q21.1	122283085	122294050	deltex 3-like (Drosophila) [Source:HGNC Symbol;Acc:30323]	DTX3L	ENST00000296161	151636	3	q21.1	chr13	113961172	113961499	327	trans	13
R_Alu_2451	ENSG00000186009.4	-14.9589	7.11108e-43	2.68324e-38	-68.3432	ENSG00000186009	ENSG00000186009	chr13	13q34	114303119	114312501	ATPase, H+/K+ exchanging, beta polypeptide [Source:HGNC Symbol;Acc:820]	ATP4B	ENST00000335288	496	13	q34	chr15	71709085	71709397	312	trans	15
R_Alu_28	ENSG00000221933.2	-14.9537	7.5201e-43	2.83516e-38	-54.3324	ENSG00000221933	ENSG00000221933	chr7	7q35	143771275	143772288	olfactory receptor, family 2, subfamily A, member 25 [Source:HGNC Symbol;Acc:19562]	OR2A25	ENST00000408898	392138	7	q35	chr1	27559106	27559390	284	trans	1
R_Alu_1437	ENSG00000182611.3	-14.9491	7.90371e-43	2.97404e-38	-2346.57	ENSG00000182611	ENSG00000182611	chr6	6p22.1	27782112	27782607	histone cluster 1, H2aj [Source:HGNC Symbol;Acc:4727]	HIST1H2AJ	ENST00000333151	8331	6	p22.1	chr8	98754633	98754737	104	trans	8
R_Alu_233	ENSG00000254445.1	-14.9489	7.9153e-43	2.97404e-38	-7.36453	ENSG00000254445	ENSG00000254445	chr11	11q23.1	111783460	111797595	HSPB2-C11orf52 readthrough (NMD candidate) [Source:HGNC Symbol;Acc:41996]	HSPB2-C11orf52	ENST00000527616	91894	11	q23.1	chr2	32063973	32064283	310	trans	2
R_Alu_2575	ENSG00000254445.1	-14.9489	7.9153e-43	2.97404e-38	-7.36453	ENSG00000254445	ENSG00000254445	chr11	11q23.1	111783460	111797595	HSPB2-C11orf52 readthrough (NMD candidate) [Source:HGNC Symbol;Acc:41996]	HSPB2-C11orf52	ENST00000527616	91894	11	q23.1	chr17	1333625	1333916	291	trans	17
R_Alu_2655	ENSG00000254445.1	-14.9489	7.9153e-43	2.97404e-38	-7.36453	ENSG00000254445	ENSG00000254445	chr11	11q23.1	111783460	111797595	HSPB2-C11orf52 readthrough (NMD candidate) [Source:HGNC Symbol;Acc:41996]	HSPB2-C11orf52	ENST00000527616	91894	11	q23.1	chr17	65774910	65775206	296	trans	17
R_L1_120	ENSG00000254445.1	-14.9465	8.12701e-43	3.051e-38	-7.36376	ENSG00000254445	ENSG00000254445	chr11	11q23.1	111783460	111797595	HSPB2-C11orf52 readthrough (NMD candidate) [Source:HGNC Symbol;Acc:41996]	HSPB2-C11orf52	ENST00000527616	91894	11	q23.1	chr6	66595054	66595375	321	trans	6
R_Alu_2818	ENSG00000070950.5	-14.9434	8.40392e-43	3.14963e-38	-1713.01	ENSG00000070950	ENSG00000070950	chr3	3p25.3	8817088	9005457	RAD18 homolog (S. cerevisiae) [Source:HGNC Symbol;Acc:18278]	RAD18	ENST00000427329	56852	3	p25.3	chr19	34812133	34812234	101	trans	19
R_Alu_566	ENSG00000070950.5	-14.9434	8.40392e-43	3.14963e-38	-1713.01	ENSG00000070950	ENSG00000070950	chr3	3p25.3	8817088	9005457	RAD18 homolog (S. cerevisiae) [Source:HGNC Symbol;Acc:18278]	RAD18	ENST00000427329	56852	3	p25.3	chr3	185113164	185113474	310	trans	3
R_Alu_1539	ENSG00000185507.15	-14.9275	9.96997e-43	3.73024e-38	-2038.96	ENSG00000185507	ENSG00000185507	chr11	11p15.5	612553	615999	interferon regulatory factor 7 [Source:HGNC Symbol;Acc:6122]	IRF7	ENST00000525445	3665	11	p15.5	chr9	35765823	35766125	302	trans	9
R_Alu_2308	ENSG00000185507.15	-14.9275	9.96997e-43	3.73024e-38	-2038.96	ENSG00000185507	ENSG00000185507	chr11	11p15.5	612553	615999	interferon regulatory factor 7 [Source:HGNC Symbol;Acc:6122]	IRF7	ENST00000525445	3665	11	p15.5	chr13	113961172	113961499	327	trans	13
R_Alu_2451	ENSG00000221933.2	-14.9213	1.06601e-42	3.98509e-38	-54.2738	ENSG00000221933	ENSG00000221933	chr7	7q35	143771275	143772288	olfactory receptor, family 2, subfamily A, member 25 [Source:HGNC Symbol;Acc:19562]	OR2A25	ENST00000408898	392138	7	q35	chr15	71709085	71709397	312	trans	15
R_Alu_595	ENSG00000100121.8	-14.9148	1.14255e-42	4.26763e-38	-3.05701	ENSG00000100121	ENSG00000100121	chr22	22q11.22	22988780	22990368	gamma-glutamyltransferase light chain 2 [Source:HGNC Symbol;Acc:18596]	GGTLC2	ENST00000417145	91227	22	q11.22	chr4	9397863	9397886	23	trans	4
R_Alu_2121	ENSG00000085840.8	-14.9106	1.19543e-42	4.4539e-38	-156.649	ENSG00000085840	ENSG00000085840	chr1	1p32.3	52838501	52870131	origin recognition complex, subunit 1 [Source:HGNC Symbol;Acc:8487]	ORC1	ENST00000371568	4998	1	p32.3	chr12	53760149	53760425	276	trans	12
R_Alu_2911	ENSG00000085840.8	-14.9106	1.19543e-42	4.4539e-38	-156.649	ENSG00000085840	ENSG00000085840	chr1	1p32.3	52838501	52870131	origin recognition complex, subunit 1 [Source:HGNC Symbol;Acc:8487]	ORC1	ENST00000371568	4998	1	p32.3	chr20	42327018	42327302	284	trans	20
R_Alu_2939	ENSG00000085840.8	-14.9106	1.19543e-42	4.4539e-38	-156.649	ENSG00000085840	ENSG00000085840	chr1	1p32.3	52838501	52870131	origin recognition complex, subunit 1 [Source:HGNC Symbol;Acc:8487]	ORC1	ENST00000371568	4998	1	p32.3	chr20	62298167	62298444	277	trans	20
R_Alu_742	ENSG00000124429.13	-14.9093	1.21255e-42	4.51388e-38	-151.966	ENSG00000124429	ENSG00000124429	chrX	Xq21.2	84532402	84634748	premature ovarian failure, 1B [Source:HGNC Symbol;Acc:13711]	POF1B	ENST00000262753	79983	X	q21.2	chr4	152129801	152130082	281	trans	4
R_Alu_2818	ENSG00000113643.4	-14.9079	1.23114e-42	4.57541e-38	-5584.28	ENSG00000113643	ENSG00000113643	chr5	5q34	167913450	167946304	arginyl-tRNA synthetase [Source:HGNC Symbol;Acc:9870]	RARS	ENST00000231572	5917	5	q34	chr19	34812133	34812234	101	trans	19
R_Alu_566	ENSG00000113643.4	-14.9079	1.23114e-42	4.57541e-38	-5584.28	ENSG00000113643	ENSG00000113643	chr5	5q34	167913450	167946304	arginyl-tRNA synthetase [Source:HGNC Symbol;Acc:9870]	RARS	ENST00000231572	5917	5	q34	chr3	185113164	185113474	310	trans	3
R_Alu_2818	ENSG00000164292.8	-14.9009	1.32632e-42	4.92089e-38	-3430.27	ENSG00000164292	ENSG00000164292	chr5	5q15	95049226	95160087	Rho-related BTB domain containing 3 [Source:HGNC Symbol;Acc:18757]	RHOBTB3	ENST00000515852	22836	5	q15	chr19	34812133	34812234	101	trans	19
R_Alu_566	ENSG00000164292.8	-14.9009	1.32632e-42	4.92089e-38	-3430.27	ENSG00000164292	ENSG00000164292	chr5	5q15	95049226	95160087	Rho-related BTB domain containing 3 [Source:HGNC Symbol;Acc:18757]	RHOBTB3	ENST00000515852	22836	5	q15	chr3	185113164	185113474	310	trans	3
R_L1_35	ENSG00000143954.8	-14.8942	1.42636e-42	5.2876e-38	-9.11583	ENSG00000143954	ENSG00000143954	chr2	2p12	79252812	79255631	regenerating islet-derived 3 gamma [Source:HGNC Symbol;Acc:29595]	REG3G	ENST00000393897	130120	2	p12	chr14	19728387	19728453	66	trans	14
R_Alu_1162	ENSG00000102174.7	-14.8918	1.46327e-42	5.41539e-38	-646.776	ENSG00000102174	ENSG00000102174	chrX	Xp22.11	22050559	22269427	phosphate regulating endopeptidase homolog, X-linked [Source:HGNC Symbol;Acc:8918]	PHEX	ENST00000379374	5251	X	p22.11	chr7	4790630	4790942	312	trans	7
R_Alu_1498	ENSG00000102174.7	-14.8918	1.46327e-42	5.41539e-38	-646.776	ENSG00000102174	ENSG00000102174	chrX	Xp22.11	22050559	22269427	phosphate regulating endopeptidase homolog, X-linked [Source:HGNC Symbol;Acc:8918]	PHEX	ENST00000379374	5251	X	p22.11	chr9	5865264	5865539	275	trans	9
R_Alu_1349	ENSG00000160180.14	-14.8862	1.55407e-42	5.74665e-38	-162.829	ENSG00000160180	ENSG00000160180	chr21	21q22.3	43731777	43735761	trefoil factor 3 (intestinal) [Source:HGNC Symbol;Acc:11757]	TFF3	ENST00000518498	7033	21	q22.3	chr7	157095932	157096207	275	trans	7
R_Alu_2726	ENSG00000154114.8	-14.8845	1.58206e-42	5.84527e-38	-13056.6	ENSG00000154114	ENSG00000154114	chr11	11q23.3	120894781	120961484	tubulin folding cofactor E-like [Source:HGNC Symbol;Acc:28115]	TBCEL	ENST00000529397	219899	11	q23.3	chr18	63060432	63060757	325	trans	18
R_Alu_1893	ENSG00000233917.4	-14.8825	1.61788e-42	5.96766e-38	-46.8965	ENSG00000233917	ENSG00000233917	chr15	15q11.2	22051853	22083227	POTE ankyrin domain family, member B [Source:HGNC Symbol;Acc:33734]	POTEB	ENST00000435397	100996331	15	q11.2	chr10	104933139	104933390	251	trans	10
R_Alu_2493	ENSG00000233917.4	-14.8825	1.61788e-42	5.96766e-38	-46.8965	ENSG00000233917	ENSG00000233917	chr15	15q11.2	22051853	22083227	POTE ankyrin domain family, member B [Source:HGNC Symbol;Acc:33734]	POTEB	ENST00000435397	100996331	15	q11.2	chr16	3974668	3974684	16	trans	16
R_Alu_28	ENSG00000174325.4	-14.8798	1.66398e-42	6.1326e-38	-37.5166	ENSG00000174325	ENSG00000174325	chr2	2q32.2	189598882	189654831	disrupted in renal carcinoma 1 [Source:HGNC Symbol;Acc:15760]	DIRC1	ENST00000308100	116093	2	q32.2	chr1	27559106	27559390	284	trans	1
R_Alu_2618	ENSG00000112149.5	-14.8739	1.77446e-42	6.53433e-38	-818.093	ENSG00000112149	ENSG00000112149	chr6	6p23	14117872	14137149	CD83 molecule [Source:HGNC Symbol;Acc:1703]	CD83	ENST00000379153	9308	6	p23	chr17	27558438	27558762	324	trans	17
R_Alu_28	ENSG00000145242.9	-14.8713	1.82472e-42	6.71384e-38	-284.073	ENSG00000145242	ENSG00000145242	chr4	4q13.1	66185281	66536213	EPH receptor A5 [Source:HGNC Symbol;Acc:3389]	EPHA5	ENST00000273854	2044	4	q13.1	chr1	27559106	27559390	284	trans	1
R_Alu_2451	ENSG00000145242.9	-14.866	1.93102e-42	7.09906e-38	-284.136	ENSG00000145242	ENSG00000145242	chr4	4q13.1	66185281	66536213	EPH receptor A5 [Source:HGNC Symbol;Acc:3389]	EPHA5	ENST00000273854	2044	4	q13.1	chr15	71709085	71709397	312	trans	15
R_Alu_244	ENSG00000228768.1	-14.8607	2.04463e-42	7.51052e-38	-17.6473	ENSG00000228768	ENSG00000228768	chr17	17q11.2	29898161	29902678	Uncharacterized protein [Source:UniProtKB/TrEMBL;Acc:F2Z313]		ENST00000412403	NA	17	q11.2	chr2	36090522	36090828	306	trans	2
R_Alu_524	ENSG00000212659.1	-14.8564	2.1407e-42	7.85689e-38	-33.7631	ENSG00000212659	ENSG00000212659	chr17	17q21.2	39421591	39422893	keratin associated protein 9-6 [Source:HGNC Symbol;Acc:18914]	KRTAP9-6	ENST00000391355	100507608	17	q21.2	chr3	129568313	129568583	270	trans	3
R_Alu_603	ENSG00000239961.2	-14.8531	2.21671e-42	8.12913e-38	-288.068	ENSG00000239961	ENSG00000239961	chr19	19q13.42	54844456	54850421	leukocyte immunoglobulin-like receptor, subfamily A (with TM domain), member 4 [Source:HGNC Symbol;Acc:15503]	LILRA4	ENST00000291759	23547	19	q13.42	chr4	23861444	23861524	80	trans	4
R_Alu_2451	ENSG00000174325.4	-14.851	2.26781e-42	8.30965e-38	-37.4821	ENSG00000174325	ENSG00000174325	chr2	2q32.2	189598882	189654831	disrupted in renal carcinoma 1 [Source:HGNC Symbol;Acc:15760]	DIRC1	ENST00000308100	116093	2	q32.2	chr15	71709085	71709397	312	trans	15
R_Alu_2618	ENSG00000169575.4	-14.8489	2.32019e-42	8.49456e-38	-49.6629	ENSG00000169575	ENSG00000169575	chr22	22q11.22	22599087	22599927	pre-B lymphocyte 1 [Source:HGNC Symbol;Acc:12709]	VPREB1	ENST00000403807	7441	22	q11.22	chr17	27558438	27558762	324	trans	17
R_Alu_20	ENSG00000232866.3	-14.8446	2.42883e-42	8.86303e-38	-14.131	ENSG00000232866	ENSG00000232866	chr9	9p12	43135095	43135514	Uncharacterized protein [Source:UniProtKB/TrEMBL;Acc:M0R309]	AL513478.1	ENST00000377437	NA	9	p12	chr1	20266360	20266658	298	trans	1
R_Alu_2379	ENSG00000232866.3	-14.8446	2.42883e-42	8.86303e-38	-14.131	ENSG00000232866	ENSG00000232866	chr9	9p12	43135095	43135514	Uncharacterized protein [Source:UniProtKB/TrEMBL;Acc:M0R309]	AL513478.1	ENST00000377437	NA	9	p12	chr14	83407878	83408061	183	trans	14
R_Alu_380	ENSG00000232866.3	-14.8446	2.42883e-42	8.86303e-38	-14.131	ENSG00000232866	ENSG00000232866	chr9	9p12	43135095	43135514	Uncharacterized protein [Source:UniProtKB/TrEMBL;Acc:M0R309]	AL513478.1	ENST00000377437	NA	9	p12	chr2	189641775	189642057	282	trans	2
R_Alu_410	ENSG00000232866.3	-14.8446	2.42883e-42	8.86303e-38	-14.131	ENSG00000232866	ENSG00000232866	chr9	9p12	43135095	43135514	Uncharacterized protein [Source:UniProtKB/TrEMBL;Acc:M0R309]	AL513478.1	ENST00000377437	NA	9	p12	chr2	216756563	216756851	288	trans	2
R_Alu_603	ENSG00000241106.2	-14.8341	2.71961e-42	9.91597e-38	-1154.66	ENSG00000241106	ENSG00000241106	chr6	6p21.32	32780540	32784825	major histocompatibility complex, class II, DO beta [Source:HGNC Symbol;Acc:4937]	HLA-DOB	ENST00000488325	3112	6	p21.32	chr4	23861444	23861524	80	trans	4
R_Alu_3	ENSG00000257062.2	-14.8303	2.83106e-42	1.03138e-37	-1.81437	ENSG00000257062	ENSG00000257062	chr12	12p12.2	21200113	21329829	Uncharacterized protein [Source:UniProtKB/TrEMBL;Acc:K7EP34]		ENST00000543498	NA	12	p12.2	chr1	15877402	15877663	261	trans	1
R_Alu_1893	ENSG00000186970.3	-14.8296	2.8551e-42	1.03843e-37	-26.704	ENSG00000186970	ENSG00000186970	chr21	21q22.11	31812597	31813070	keratin associated protein 15-1 [Source:HGNC Symbol;Acc:18927]	KRTAP15-1	ENST00000334067	254950	21	q22.11	chr10	104933139	104933390	251	trans	10
R_Alu_2493	ENSG00000186970.3	-14.8296	2.8551e-42	1.03843e-37	-26.704	ENSG00000186970	ENSG00000186970	chr21	21q22.11	31812597	31813070	keratin associated protein 15-1 [Source:HGNC Symbol;Acc:18927]	KRTAP15-1	ENST00000334067	254950	21	q22.11	chr16	3974668	3974684	16	trans	16
R_Alu_28	ENSG00000106511.5	-14.8293	2.86346e-42	1.04062e-37	-165.477	ENSG00000106511	ENSG00000106511	chr7	7p21.2	15650837	15726437	mesenchyme homeobox 2 [Source:HGNC Symbol;Acc:7014]	MEOX2	ENST00000262041	4223	7	p21.2	chr1	27559106	27559390	284	trans	1
R_Alu_2618	ENSG00000133818.8	-14.8287	2.88129e-42	1.04624e-37	-1876.28	ENSG00000133818	ENSG00000133818	chr11	11p15.2	14299472	14386052	related RAS viral (r-ras) oncogene homolog 2 [Source:HGNC Symbol;Acc:17271]	RRAS2	ENST00000414023	22800	11	p15.2	chr17	27558438	27558762	324	trans	17
R_Alu_28	ENSG00000166143.5	-14.8285	2.88769e-42	1.04771e-37	-28.0331	ENSG00000166143	ENSG00000166143	chr15	15q15.1	41107650	41120907	protein phosphatase 1, regulatory (inhibitor) subunit 14D [Source:HGNC Symbol;Acc:14953]	PPP1R14D	ENST00000299174	54866	15	q15.1	chr1	27559106	27559390	284	trans	1
R_Alu_2451	ENSG00000166143.5	-14.8221	3.09361e-42	1.1215e-37	-28.0378	ENSG00000166143	ENSG00000166143	chr15	15q15.1	41107650	41120907	protein phosphatase 1, regulatory (inhibitor) subunit 14D [Source:HGNC Symbol;Acc:14953]	PPP1R14D	ENST00000299174	54866	15	q15.1	chr15	71709085	71709397	312	trans	15
R_Alu_1437	ENSG00000256316.1	-14.8182	3.22644e-42	1.1687e-37	-2110.8	ENSG00000256316	ENSG00000256316	chr6	6p22.2	26250370	26250835	histone cluster 1, H3f [Source:HGNC Symbol;Acc:4773]	HIST1H3F	ENST00000446824	8968	6	p22.2	chr8	98754633	98754737	104	trans	8
R_Alu_2451	ENSG00000106511.5	-14.8173	3.25627e-42	1.17855e-37	-165.459	ENSG00000106511	ENSG00000106511	chr7	7p21.2	15650837	15726437	mesenchyme homeobox 2 [Source:HGNC Symbol;Acc:7014]	MEOX2	ENST00000262041	4223	7	p21.2	chr15	71709085	71709397	312	trans	15
R_Alu_2643	ENSG00000105852.6	-14.8168	3.27425e-42	1.18409e-37	-11.4541	ENSG00000105852	ENSG00000105852	chr7	7q21.3	94989256	95025680	paraoxonase 3 [Source:HGNC Symbol;Acc:9206]	PON3	ENST00000265627	5446	7	q21.3	chr17	47042254	47042501	247	trans	17
R_Alu_957	ENSG00000111341.5	-14.8064	3.65818e-42	1.32185e-37	-89.3528	ENSG00000111341	ENSG00000111341	chr12	12p12.3	15034115	15038860	matrix Gla protein [Source:HGNC Symbol;Acc:7060]	MGP	ENST00000539261	4256	12	p12.3	chr5	180611681	180611987	306	trans	5
R_Alu_2451	ENSG00000204022.5	-14.7973	4.03613e-42	1.45723e-37	-29.8454	ENSG00000204022	ENSG00000204022	chr10	10q23.31	90346510	90366733	lipase, family member J [Source:HGNC Symbol;Acc:21773]	LIPJ	ENST00000526923	142910	10	q23.31	chr15	71709085	71709397	312	trans	15
R_Alu_2468	ENSG00000204262.7	-14.7966	4.06668e-42	1.46707e-37	-259.327	ENSG00000204262	ENSG00000204262	chr2	2q32.2	189896622	190044605	collagen, type V, alpha 2 [Source:HGNC Symbol;Acc:2210]	COL5A2	ENST00000374866	1290	2	q32.2	chr15	85479174	85479506	332	trans	15
R_Alu_603	ENSG00000147535.12	-14.7939	4.18414e-42	1.50821e-37	-1091.92	ENSG00000147535	ENSG00000147535	chr8	8p11.23	38120648	38126761	phosphatidic acid phosphatase type 2 domain containing 1B [Source:HGNC Symbol;Acc:25026]	PPAPDC1B	ENST00000529359	84513	8	p11.23	chr4	23861444	23861524	80	trans	4
R_Alu_28	ENSG00000204022.5	-14.7924	4.25151e-42	1.53125e-37	-29.8241	ENSG00000204022	ENSG00000204022	chr10	10q23.31	90346510	90366733	lipase, family member J [Source:HGNC Symbol;Acc:21773]	LIPJ	ENST00000526923	142910	10	q23.31	chr1	27559106	27559390	284	trans	1
R_Alu_172	ENSG00000253206.1	-14.7746	5.14327e-42	1.85093e-37	-1.56156	ENSG00000253206	ENSG00000253206	chr8	8q11.21	50448945	50466973	Uncharacterized protein [Source:UniProtKB/TrEMBL;Acc:E5RIJ9]		ENST00000520800	NA	8	q11.21	chr1	212745047	212745306	259	trans	1
R_Alu_1485	ENSG00000211872.1	-14.7705	5.37694e-42	1.93346e-37	-0.611917	ENSG00000211872	ENSG00000211872	chr14	14q11.2	22995812	22995874	T cell receptor alpha joining 17 [Source:HGNC Symbol;Acc:12045]	TRAJ17	ENST00000390520	NA	14	q11.2	chr8	145573352	145573395	43	trans	8
R_Alu_2128	ENSG00000141979.4	-14.7699	5.41317e-42	1.94333e-37	-11.4637	ENSG00000141979	ENSG00000141979	chr19	19p13.11	16589878	16739015	Uncharacterized protein [Source:UniProtKB/TrEMBL;Acc:B8ZZF3]		ENST00000409035	NA	19	p13.11	chr12	56248535	56248809	274	trans	12
R_Alu_2592	ENSG00000141979.4	-14.7699	5.41317e-42	1.94333e-37	-11.4637	ENSG00000141979	ENSG00000141979	chr19	19p13.11	16589878	16739015	Uncharacterized protein [Source:UniProtKB/TrEMBL;Acc:B8ZZF3]		ENST00000409035	NA	19	p13.11	chr17	7242369	7242659	290	trans	17
R_Alu_2244	ENSG00000257062.2	-14.761	5.95147e-42	2.13485e-37	-1.80973	ENSG00000257062	ENSG00000257062	chr12	12p12.2	21200113	21329829	Uncharacterized protein [Source:UniProtKB/TrEMBL;Acc:K7EP34]		ENST00000543498	NA	12	p12.2	chr13	53221541	53221831	290	trans	13
R_Alu_28	ENSG00000197437.2	-14.7602	6.00381e-42	2.15188e-37	-73.3664	ENSG00000197437	ENSG00000197437	chr1	1q44	247835320	247836365	olfactory receptor, family 13, subfamily G, member 1 [Source:HGNC Symbol;Acc:14999]	OR13G1	ENST00000359688	441933	1	q44	chr1	27559106	27559390	284	trans	1
R_Alu_1883	ENSG00000227551.1	-14.758	6.14865e-42	2.20202e-37	-18.7962	ENSG00000227551	ENSG00000227551	chr4	4p16.1	9221878	9223470	ubiquitin specific peptidase 17-like family member 12 [Source:HGNC Symbol;Acc:44440]	USP17L12	ENST00000415041	100287205	4	p16.1	chr10	96291714	96291975	261	trans	10
R_Alu_1029	ENSG00000241690.3	-14.756	6.28254e-42	2.24815e-37	-4.8699	ENSG00000241690	ENSG00000241690	chr20	20p13	2795614	2798712	CDNA FLJ26142 fis, clone TST04526; Transmembrane protein 239; Uncharacterized protein [Source:UniProtKB/TrEMBL;Acc:Q6ZPB1]		ENST00000380593	100288797	20	p13	chr6	36445601	36445872	271	trans	6
R_Alu_1284	ENSG00000257062.2	-14.7558	6.29337e-42	2.25021e-37	-1.80965	ENSG00000257062	ENSG00000257062	chr12	12p12.2	21200113	21329829	Uncharacterized protein [Source:UniProtKB/TrEMBL;Acc:K7EP34]		ENST00000543498	NA	12	p12.2	chr7	98656700	98657041	341	trans	7
R_Alu_603	ENSG00000169575.4	-14.7484	6.81255e-42	2.43388e-37	-49.4256	ENSG00000169575	ENSG00000169575	chr22	22q11.22	22599087	22599927	pre-B lymphocyte 1 [Source:HGNC Symbol;Acc:12709]	VPREB1	ENST00000403807	7441	22	q11.22	chr4	23861444	23861524	80	trans	4
R_Alu_1554	ENSG00000166803.6	-14.7458	7.00703e-42	2.50135e-37	-96.7552	ENSG00000166803	ENSG00000166803	chr15	15q22.31	64657193	64679886	KIAA0101 [Source:HGNC Symbol;Acc:28961]	KIAA0101	ENST00000300035	9768	15	q22.31	chr9	41559822	41560113	291	trans	9
R_Alu_2618	ENSG00000186265.5	-14.74	7.45115e-42	2.65775e-37	-3119.66	ENSG00000186265	ENSG00000186265	chr3	3q13.2	112182815	112218408	B and T lymphocyte associated [Source:HGNC Symbol;Acc:21087]	BTLA	ENST00000334529	151888	3	q13.2	chr17	27558438	27558762	324	trans	17
R_Alu_28	ENSG00000166157.12	-14.7379	7.61906e-42	2.71546e-37	-134.191	ENSG00000166157	ENSG00000166157	chr21	21p11.1	10906201	11029719	transmembrane phosphatase with tensin homology [Source:HGNC Symbol;Acc:12023]	TPTE	ENST00000298232	7179	21	p11.1	chr1	27559106	27559390	284	trans	1
R_Alu_28	ENSG00000184304.10	-14.7337	7.97094e-42	2.83859e-37	-249.022	ENSG00000184304	ENSG00000184304	chr14	14q12	30045687	30661104	protein kinase D1 [Source:HGNC Symbol;Acc:9407]	PRKD1	ENST00000331968	5587	14	q12	chr1	27559106	27559390	284	trans	1
R_Alu_2818	ENSG00000166896.3	-14.7254	8.71386e-42	3.09818e-37	-519.597	ENSG00000166896	ENSG00000166896	chr12	12q14.1	58335324	58351052	XRCC6 binding protein 1 [Source:HGNC Symbol;Acc:29452]	XRCC6BP1	ENST00000551997	91419	12	q14.1	chr19	34812133	34812234	101	trans	19
R_Alu_566	ENSG00000166896.3	-14.7254	8.71386e-42	3.09818e-37	-519.597	ENSG00000166896	ENSG00000166896	chr12	12q14.1	58335324	58351052	XRCC6 binding protein 1 [Source:HGNC Symbol;Acc:29452]	XRCC6BP1	ENST00000551997	91419	12	q14.1	chr3	185113164	185113474	310	trans	3
R_Alu_2001	ENSG00000083454.17	-14.7249	8.76192e-42	3.11276e-37	-1717.66	ENSG00000083454	ENSG00000083454	chr17	17p13.2	3575493	3599698	purinergic receptor P2X, ligand-gated ion channel, 5 [Source:HGNC Symbol;Acc:8536]	P2RX5	ENST00000552276	5026	17	p13.2	chr11	62407694	62408032	338	trans	11
R_Alu_1404	ENSG00000104818.14	-14.7205	9.18203e-42	3.2568e-37	-49.3126	ENSG00000104818	ENSG00000104818	chr19	19q13.33	49535169	49536495	chorionic gonadotropin, beta polypeptide 2 [Source:HGNC Symbol;Acc:16722]	CGB2	ENST00000474913	114336	19	q13.33	chr8	55570829	55571130	301	trans	8
R_Alu_2582	ENSG00000104818.14	-14.7205	9.18203e-42	3.2568e-37	-49.3126	ENSG00000104818	ENSG00000104818	chr19	19q13.33	49535169	49536495	chorionic gonadotropin, beta polypeptide 2 [Source:HGNC Symbol;Acc:16722]	CGB2	ENST00000474913	114336	19	q13.33	chr17	2571963	2572232	269	trans	17
R_Alu_2451	ENSG00000166157.12	-14.7167	9.56583e-42	3.39021e-37	-134.115	ENSG00000166157	ENSG00000166157	chr21	21p11.1	10906201	11029719	transmembrane phosphatase with tensin homology [Source:HGNC Symbol;Acc:12023]	TPTE	ENST00000298232	7179	21	p11.1	chr15	71709085	71709397	312	trans	15
R_Alu_2451	ENSG00000197437.2	-14.7148	9.76025e-42	3.45635e-37	-73.2382	ENSG00000197437	ENSG00000197437	chr1	1q44	247835320	247836365	olfactory receptor, family 13, subfamily G, member 1 [Source:HGNC Symbol;Acc:14999]	OR13G1	ENST00000359688	441933	1	q44	chr15	71709085	71709397	312	trans	15
R_Alu_2618	ENSG00000239961.2	-14.7081	1.04782e-41	3.70763e-37	-286.005	ENSG00000239961	ENSG00000239961	chr19	19q13.42	54844456	54850421	leukocyte immunoglobulin-like receptor, subfamily A (with TM domain), member 4 [Source:HGNC Symbol;Acc:15503]	LILRA4	ENST00000291759	23547	19	q13.42	chr17	27558438	27558762	324	trans	17
R_Alu_2367	ENSG00000270299.1	-14.7057	1.07538e-41	3.80214e-37	-8.63697	ENSG00000270299	ENSG00000270299	chr20	20p13	627270	656444	Uncharacterized protein [Source:UniProtKB/TrEMBL;Acc:S4R3F8]		ENST00000488788	NA	20	p13	chr14	72141270	72141581	311	trans	14
R_Alu_2001	ENSG00000152492.9	-14.7041	1.09406e-41	3.8651e-37	-3423.08	ENSG00000152492	ENSG00000152492	chr3	3q28	191046866	191116459	coiled-coil domain containing 50 [Source:HGNC Symbol;Acc:18111]	CCDC50	ENST00000392455	152137	3	q28	chr11	62407694	62408032	338	trans	11
R_Alu_28	ENSG00000197889.5	-14.7035	1.10113e-41	3.88698e-37	-20.5933	ENSG00000197889	ENSG00000197889	chr10	10p13	15001438	15030049	meiosis/spermiogenesis associated 1 [Source:HGNC Symbol;Acc:23429]	MEIG1	ENST00000477770	644890	10	p13	chr1	27559106	27559390	284	trans	1
R_Alu_2451	ENSG00000184304.10	-14.7023	1.11531e-41	3.93389e-37	-248.757	ENSG00000184304	ENSG00000184304	chr14	14q12	30045687	30661104	protein kinase D1 [Source:HGNC Symbol;Acc:9407]	PRKD1	ENST00000331968	5587	14	q12	chr15	71709085	71709397	312	trans	15
R_Alu_2451	ENSG00000197889.5	-14.6986	1.15979e-41	4.08754e-37	-20.5982	ENSG00000197889	ENSG00000197889	chr10	10p13	15001438	15030049	meiosis/spermiogenesis associated 1 [Source:HGNC Symbol;Acc:23429]	MEIG1	ENST00000477770	644890	10	p13	chr15	71709085	71709397	312	trans	15
R_Alu_603	ENSG00000196628.9	-14.6977	1.17204e-41	4.1274e-37	-4936.44	ENSG00000196628	ENSG00000196628	chr18	18q21.2	52889562	53332018	transcription factor 4 [Source:HGNC Symbol;Acc:11634]	TCF4	ENST00000356073	6925	18	q21.2	chr4	23861444	23861524	80	trans	4
R_Alu_1539	ENSG00000138642.10	-14.6905	1.26517e-41	4.44832e-37	-3709.84	ENSG00000138642	ENSG00000138642	chr4	4q22.1	89299891	89364263	HECT and RLD domain containing E3 ubiquitin protein ligase family member 6 [Source:HGNC Symbol;Acc:26072]	HERC6	ENST00000380265	55008	4	q22.1	chr9	35765823	35766125	302	trans	9
R_Alu_2308	ENSG00000138642.10	-14.6905	1.26517e-41	4.44832e-37	-3709.84	ENSG00000138642	ENSG00000138642	chr4	4q22.1	89299891	89364263	HECT and RLD domain containing E3 ubiquitin protein ligase family member 6 [Source:HGNC Symbol;Acc:26072]	HERC6	ENST00000380265	55008	4	q22.1	chr13	113961172	113961499	327	trans	13
R_Alu_2001	ENSG00000170456.10	-14.6867	1.31699e-41	4.62683e-37	-1224.39	ENSG00000170456	ENSG00000170456	chr12	12p11.21	31535157	31744031	DENN/MADD domain containing 5B [Source:HGNC Symbol;Acc:28338]	DENND5B	ENST00000389082	160518	12	p11.21	chr11	62407694	62408032	338	trans	11
R_Alu_1225	ENSG00000241690.3	-14.6838	1.35894e-41	4.77045e-37	-4.85074	ENSG00000241690	ENSG00000241690	chr20	20p13	2795614	2798712	CDNA FLJ26142 fis, clone TST04526; Transmembrane protein 239; Uncharacterized protein [Source:UniProtKB/TrEMBL;Acc:Q6ZPB1]		ENST00000380593	100288797	20	p13	chr7	57547087	57547129	42	trans	7
R_Alu_28	ENSG00000198774.3	-14.6706	1.56472e-41	5.48845e-37	-107.819	ENSG00000198774	ENSG00000198774	chr12	12q21.31	86198331	86230348	Ras association (RalGDS/AF-6) domain family (N-terminal) member 9 [Source:HGNC Symbol;Acc:15739]	RASSF9	ENST00000361228	9182	12	q21.31	chr1	27559106	27559390	284	trans	1
R_Alu_2451	ENSG00000198774.3	-14.6569	1.81031e-41	6.34489e-37	-107.798	ENSG00000198774	ENSG00000198774	chr12	12q21.31	86198331	86230348	Ras association (RalGDS/AF-6) domain family (N-terminal) member 9 [Source:HGNC Symbol;Acc:15739]	RASSF9	ENST00000361228	9182	12	q21.31	chr15	71709085	71709397	312	trans	15
R_Alu_2818	ENSG00000170035.11	-14.6556	1.83689e-41	6.4279e-37	-969.908	ENSG00000170035	ENSG00000170035	chr2	2q31.3	181831975	181941312	ubiquitin-conjugating enzyme E2E 3 [Source:HGNC Symbol;Acc:12479]	UBE2E3	ENST00000602303	10477	2	q31.3	chr19	34812133	34812234	101	trans	19
R_Alu_566	ENSG00000170035.11	-14.6556	1.83689e-41	6.4279e-37	-969.908	ENSG00000170035	ENSG00000170035	chr2	2q31.3	181831975	181941312	ubiquitin-conjugating enzyme E2E 3 [Source:HGNC Symbol;Acc:12479]	UBE2E3	ENST00000602303	10477	2	q31.3	chr3	185113164	185113474	310	trans	3
R_Alu_2818	ENSG00000172159.11	-14.6493	1.96488e-41	6.86493e-37	-1036.68	ENSG00000172159	ENSG00000172159	chr9	9q21.32	85857905	86153461	FERM domain containing 3 [Source:HGNC Symbol;Acc:24125]	FRMD3	ENST00000328788	257019	9	q21.32	chr19	34812133	34812234	101	trans	19
R_Alu_566	ENSG00000172159.11	-14.6493	1.96488e-41	6.86493e-37	-1036.68	ENSG00000172159	ENSG00000172159	chr9	9q21.32	85857905	86153461	FERM domain containing 3 [Source:HGNC Symbol;Acc:24125]	FRMD3	ENST00000328788	257019	9	q21.32	chr3	185113164	185113474	310	trans	3
R_Alu_2451	ENSG00000168955.3	-14.6458	2.03976e-41	7.12093e-37	-286.633	ENSG00000168955	ENSG00000168955	chr2	2q36.3	228226872	228246711	transmembrane 4 L six family member 20 [Source:HGNC Symbol;Acc:26230]	TM4SF20	ENST00000304568	79853	2	q36.3	chr15	71709085	71709397	312	trans	15
R_Alu_2121	ENSG00000077152.5	-14.6429	2.10343e-41	7.3259e-37	-136.003	ENSG00000077152	ENSG00000077152	chr1	1q32.1	202300785	202311108	ubiquitin-conjugating enzyme E2T (putative) [Source:HGNC Symbol;Acc:25009]	UBE2T	ENST00000367274	29089	1	q32.1	chr12	53760149	53760425	276	trans	12
R_Alu_2911	ENSG00000077152.5	-14.6429	2.10343e-41	7.3259e-37	-136.003	ENSG00000077152	ENSG00000077152	chr1	1q32.1	202300785	202311108	ubiquitin-conjugating enzyme E2T (putative) [Source:HGNC Symbol;Acc:25009]	UBE2T	ENST00000367274	29089	1	q32.1	chr20	42327018	42327302	284	trans	20
R_Alu_2939	ENSG00000077152.5	-14.6429	2.10343e-41	7.3259e-37	-136.003	ENSG00000077152	ENSG00000077152	chr1	1q32.1	202300785	202311108	ubiquitin-conjugating enzyme E2T (putative) [Source:HGNC Symbol;Acc:25009]	UBE2T	ENST00000367274	29089	1	q32.1	chr20	62298167	62298444	277	trans	20
R_Alu_1127	ENSG00000133317.10	-14.6421	2.12108e-41	7.38157e-37	-660.522	ENSG00000133317	ENSG00000133317	chr11	11q12.3	63273556	63284246	lectin, galactoside-binding, soluble, 12 [Source:HGNC Symbol;Acc:15788]	LGALS12	ENST00000255684	85329	11	q12.3	chr6	137683351	137683623	272	trans	6
R_Alu_218	ENSG00000104290.6	-14.6411	2.1431e-41	7.45238e-37	-821.017	ENSG00000104290	ENSG00000104290	chr8	8p21.1	28351729	28431775	frizzled family receptor 3 [Source:HGNC Symbol;Acc:4041]	FZD3	ENST00000523546	7976	8	p21.1	chr2	14211515	14211783	268	trans	2
R_Alu_28	ENSG00000168955.3	-14.6381	2.21278e-41	7.68863e-37	-286.388	ENSG00000168955	ENSG00000168955	chr2	2q36.3	228226872	228246711	transmembrane 4 L six family member 20 [Source:HGNC Symbol;Acc:26230]	TM4SF20	ENST00000304568	79853	2	q36.3	chr1	27559106	27559390	284	trans	1
R_Alu_2490	ENSG00000240864.1	-14.634	2.31185e-41	8.02659e-37	-97.1462	ENSG00000240864	ENSG00000240864	chr2	2p11.2	89399352	89399854	immunoglobulin kappa variable 1-16 [Source:HGNC Symbol;Acc:5732]	IGKV1-16	ENST00000479981	NA	2	p11.2	chr16	3269125	3269399	274	trans	16
R_Alu_47	ENSG00000081853.13	-14.6094	3.00754e-41	1.04338e-36	-415.823	ENSG00000081853	ENSG00000081853	chr5	5q31.3	140718539	140892546	protocadherin gamma subfamily A, 2 [Source:HGNC Symbol;Acc:8700]	PCDHGA2	ENST00000528330	56113	5	q31.3	chr1	40072167	40072446	279	trans	1
R_Alu_1437	ENSG00000185130.4	-14.6072	3.07844e-41	1.06714e-36	-1083.05	ENSG00000185130	ENSG00000185130	chr6	6p22.1	27775257	27775709	histone cluster 1, H2bl [Source:HGNC Symbol;Acc:4748]	HIST1H2BL	ENST00000377401	8340	6	p22.1	chr8	98754633	98754737	104	trans	8
R_Alu_1883	ENSG00000204306.2	-14.6041	3.18158e-41	1.10203e-36	-4.56176	ENSG00000204306	ENSG00000204306	chr11	11q23.3	120382511	120385732	Uncharacterized protein [Source:UniProtKB/TrEMBL;Acc:Q3C1X2]	AP002348.1	ENST00000375081	NA	11	q23.3	chr10	96291714	96291975	261	trans	10
R_Alu_2001	ENSG00000169031.14	-14.5948	3.51355e-41	1.21607e-36	-922.964	ENSG00000169031	ENSG00000169031	chr2	2q36.3	228029281	228179508	collagen, type IV, alpha 3 (Goodpasture antigen) [Source:HGNC Symbol;Acc:2204]	COL4A3	ENST00000396578	1285	2	q36.3	chr11	62407694	62408032	338	trans	11
R_Alu_2121	ENSG00000112984.7	-14.5838	3.9467e-41	1.3628e-36	-159.221	ENSG00000112984	ENSG00000112984	chr5	5q31.2	137514408	137523404	kinesin family member 20A [Source:HGNC Symbol;Acc:9787]	KIF20A	ENST00000513276	10112	5	q31.2	chr12	53760149	53760425	276	trans	12
R_Alu_2911	ENSG00000112984.7	-14.5838	3.9467e-41	1.3628e-36	-159.221	ENSG00000112984	ENSG00000112984	chr5	5q31.2	137514408	137523404	kinesin family member 20A [Source:HGNC Symbol;Acc:9787]	KIF20A	ENST00000513276	10112	5	q31.2	chr20	42327018	42327302	284	trans	20
R_Alu_2939	ENSG00000112984.7	-14.5838	3.9467e-41	1.3628e-36	-159.221	ENSG00000112984	ENSG00000112984	chr5	5q31.2	137514408	137523404	kinesin family member 20A [Source:HGNC Symbol;Acc:9787]	KIF20A	ENST00000513276	10112	5	q31.2	chr20	62298167	62298444	277	trans	20
R_Alu_1539	ENSG00000134326.7	-14.5603	5.07103e-41	1.74831e-36	-8450.08	ENSG00000134326	ENSG00000134326	chr2	2p25.2	6980701	7006766	cytidine monophosphate (UMP-CMP) kinase 2, mitochondrial [Source:HGNC Symbol;Acc:27015]	CMPK2	ENST00000256722	129607	2	p25.2	chr9	35765823	35766125	302	trans	9
R_Alu_2308	ENSG00000134326.7	-14.5603	5.07103e-41	1.74831e-36	-8450.08	ENSG00000134326	ENSG00000134326	chr2	2p25.2	6980701	7006766	cytidine monophosphate (UMP-CMP) kinase 2, mitochondrial [Source:HGNC Symbol;Acc:27015]	CMPK2	ENST00000256722	129607	2	p25.2	chr13	113961172	113961499	327	trans	13
R_Alu_2121	ENSG00000198366.5	-14.5593	5.126e-41	1.76314e-36	-941.074	ENSG00000198366	ENSG00000198366	chr6	6p22.2	26020718	26021186	histone cluster 1, H3a [Source:HGNC Symbol;Acc:4766]	HIST1H3A	ENST00000357647	8968	6	p22.2	chr12	53760149	53760425	276	trans	12
R_Alu_2911	ENSG00000198366.5	-14.5593	5.126e-41	1.76314e-36	-941.074	ENSG00000198366	ENSG00000198366	chr6	6p22.2	26020718	26021186	histone cluster 1, H3a [Source:HGNC Symbol;Acc:4766]	HIST1H3A	ENST00000357647	8968	6	p22.2	chr20	42327018	42327302	284	trans	20
R_Alu_2939	ENSG00000198366.5	-14.5593	5.126e-41	1.76314e-36	-941.074	ENSG00000198366	ENSG00000198366	chr6	6p22.2	26020718	26021186	histone cluster 1, H3a [Source:HGNC Symbol;Acc:4766]	HIST1H3A	ENST00000357647	8968	6	p22.2	chr20	62298167	62298444	277	trans	20
R_Alu_2174	ENSG00000165949.8	-14.5464	5.87963e-41	2.02079e-36	-13915.8	ENSG00000165949	ENSG00000165949	chr14	14q32.12	94571182	94583033	interferon, alpha-inducible protein 27 [Source:HGNC Symbol;Acc:5397]	IFI27	ENST00000554448	3429	14	q32.12	chr12	120107051	120107320	269	trans	12
R_Alu_2001	ENSG00000153064.7	-14.5457	5.92205e-41	2.0338e-36	-4653.69	ENSG00000153064	ENSG00000153064	chr4	4q24	102332443	102995969	B-cell scaffold protein with ankyrin repeats 1 [Source:HGNC Symbol;Acc:18233]	BANK1	ENST00000502990	55024	4	q24	chr11	62407694	62408032	338	trans	11
R_Alu_2451	ENSG00000150165.13	-14.5383	6.40996e-41	2.19966e-36	-63.1004	ENSG00000150165	ENSG00000150165	chr10	10q11.22	47157983	47174093	annexin A8-like 1 [Source:HGNC Symbol;Acc:23334]	ANXA8L1	ENST00000358140	653145	10	q11.22	chr15	71709085	71709397	312	trans	15
R_Alu_28	ENSG00000150165.13	-14.537	6.49489e-41	2.22708e-36	-63.0664	ENSG00000150165	ENSG00000150165	chr10	10q11.22	47157983	47174093	annexin A8-like 1 [Source:HGNC Symbol;Acc:23334]	ANXA8L1	ENST00000358140	653145	10	q11.22	chr1	27559106	27559390	284	trans	1
R_Alu_2818	ENSG00000086666.14	-14.5357	6.58839e-41	2.25565e-36	-5725.4	ENSG00000086666	ENSG00000086666	chr15	15q25.1	80351910	80430735	zinc finger, AN1-type domain 6 [Source:HGNC Symbol;Acc:30164]	ZFAND6	ENST00000261749	54469	15	q25.1	chr19	34812133	34812234	101	trans	19
R_Alu_566	ENSG00000086666.14	-14.5357	6.58839e-41	2.25565e-36	-5725.4	ENSG00000086666	ENSG00000086666	chr15	15q25.1	80351910	80430735	zinc finger, AN1-type domain 6 [Source:HGNC Symbol;Acc:30164]	ZFAND6	ENST00000261749	54469	15	q25.1	chr3	185113164	185113474	310	trans	3
R_Alu_2618	ENSG00000163376.7	-14.534	6.70946e-41	2.29533e-36	-1704.75	ENSG00000163376	ENSG00000163376	chr3	3p14.1	67048727	67061634	kelch repeat and BTB (POZ) domain containing 8 [Source:HGNC Symbol;Acc:30691]	KBTBD8	ENST00000484414	84541	3	p14.1	chr17	27558438	27558762	324	trans	17
R_Alu_1404	ENSG00000203910.4	-14.5334	6.75014e-41	2.30568e-36	-14.0676	ENSG00000203910	ENSG00000203910	chr1	1p22.1	92683497	92711370	chromosome 1 open reading frame 146 [Source:HGNC Symbol;Acc:24032]	C1orf146	ENST00000370375	388649	1	p22.1	chr8	55570829	55571130	301	trans	8
R_Alu_2582	ENSG00000203910.4	-14.5334	6.75014e-41	2.30568e-36	-14.0676	ENSG00000203910	ENSG00000203910	chr1	1p22.1	92683497	92711370	chromosome 1 open reading frame 146 [Source:HGNC Symbol;Acc:24032]	C1orf146	ENST00000370375	388649	1	p22.1	chr17	2571963	2572232	269	trans	17
R_Alu_28	ENSG00000196570.2	-14.5284	7.11867e-41	2.42969e-36	-57.5274	ENSG00000196570	ENSG00000196570	chr5	5q35.3	176827108	176827637	profilin 3 [Source:HGNC Symbol;Acc:18627]	PFN3	ENST00000358571	345456	5	q35.3	chr1	27559106	27559390	284	trans	1
R_Alu_2451	ENSG00000196570.2	-14.5177	7.97568e-41	2.72011e-36	-57.524	ENSG00000196570	ENSG00000196570	chr5	5q35.3	176827108	176827637	profilin 3 [Source:HGNC Symbol;Acc:18627]	PFN3	ENST00000358571	345456	5	q35.3	chr15	71709085	71709397	312	trans	15
R_Alu_475	ENSG00000211904.2	-14.5168	8.05231e-41	2.74413e-36	-0.411826	ENSG00000211904	ENSG00000211904	chr14	14q32.33	106331409	106331460	immunoglobulin heavy joining 2 [Source:HGNC Symbol;Acc:5534]	IGHJ2	ENST00000390564	NA	14	q32.33	chr3	48243787	48244104	317	trans	3
R_L1_150	ENSG00000272897.1	-14.5041	9.22199e-41	3.14033e-36	-3.19779	ENSG00000272897	ENSG00000272897	chr20	20q11.22	34220262	34262466			ENST00000454607	NA	20	q11.22	chr9	69618809	69619852	1043	trans	9
R_Alu_691	ENSG00000211904.2	-14.501	9.52836e-41	3.24217e-36	-0.411341	ENSG00000211904	ENSG00000211904	chr14	14q32.33	106331409	106331460	immunoglobulin heavy joining 2 [Source:HGNC Symbol;Acc:5534]	IGHJ2	ENST00000390564	NA	14	q32.33	chr4	106933785	106934048	263	trans	4
R_Alu_2818	ENSG00000040199.14	-14.4989	9.74577e-41	3.31106e-36	-4196.19	ENSG00000040199	ENSG00000040199	chr16	16q22.2	71671738	71758604	PH domain and leucine rich repeat protein phosphatase 2 [Source:HGNC Symbol;Acc:29149]	PHLPP2	ENST00000568004	23035	16	q22.2	chr19	34812133	34812234	101	trans	19
R_Alu_566	ENSG00000040199.14	-14.4989	9.74577e-41	3.31106e-36	-4196.19	ENSG00000040199	ENSG00000040199	chr16	16q22.2	71671738	71758604	PH domain and leucine rich repeat protein phosphatase 2 [Source:HGNC Symbol;Acc:29149]	PHLPP2	ENST00000568004	23035	16	q22.2	chr3	185113164	185113474	310	trans	3
R_Alu_1040	ENSG00000272897.1	-14.4847	1.13259e-40	3.84201e-36	-3.18588	ENSG00000272897	ENSG00000272897	chr20	20q11.22	34220262	34262466			ENST00000454607	NA	20	q11.22	chr6	44613494	44613801	307	trans	6
R_Alu_2719	ENSG00000272897.1	-14.4847	1.13259e-40	3.84201e-36	-3.18588	ENSG00000272897	ENSG00000272897	chr20	20q11.22	34220262	34262466			ENST00000454607	NA	20	q11.22	chr18	56609255	56609555	300	trans	18
R_Alu_1561	ENSG00000211625.2	-14.4825	1.15928e-40	3.92956e-36	-27.5493	ENSG00000211625	ENSG00000211625	chr2	2p11.2	90077680	90078311	immunoglobulin kappa variable 3D-20 [Source:HGNC Symbol;Acc:5825]	IGKV3D-20	ENST00000390270	NA	2	p11.2	chr9	40640673	40640711	38	trans	9
R_Alu_1284	ENSG00000165949.8	-14.4788	1.2058e-40	4.08412e-36	-13863.5	ENSG00000165949	ENSG00000165949	chr14	14q32.12	94571182	94583033	interferon, alpha-inducible protein 27 [Source:HGNC Symbol;Acc:5397]	IFI27	ENST00000554448	3429	14	q32.12	chr7	98656700	98657041	341	trans	7
R_Alu_1437	ENSG00000166803.6	-14.4655	1.38866e-40	4.69987e-36	-150.392	ENSG00000166803	ENSG00000166803	chr15	15q22.31	64657193	64679886	KIAA0101 [Source:HGNC Symbol;Acc:28961]	KIAA0101	ENST00000300035	9768	15	q22.31	chr8	98754633	98754737	104	trans	8
R_Alu_2818	ENSG00000173626.5	-14.4613	1.45201e-40	4.9068e-36	-298.701	ENSG00000173626	ENSG00000173626	chr6	6q22.1	116816152	116866773	trafficking protein particle complex 3-like [Source:HGNC Symbol;Acc:21090]	TRAPPC3L	ENST00000356128	100128327	6	q22.1	chr19	34812133	34812234	101	trans	19
R_Alu_566	ENSG00000173626.5	-14.4613	1.45201e-40	4.9068e-36	-298.701	ENSG00000173626	ENSG00000173626	chr6	6q22.1	116816152	116866773	trafficking protein particle complex 3-like [Source:HGNC Symbol;Acc:21090]	TRAPPC3L	ENST00000356128	100128327	6	q22.1	chr3	185113164	185113474	310	trans	3
R_Alu_1285	ENSG00000165949.8	-14.4611	1.45543e-40	4.9146e-36	-13852.8	ENSG00000165949	ENSG00000165949	chr14	14q32.12	94571182	94583033	interferon, alpha-inducible protein 27 [Source:HGNC Symbol;Acc:5397]	IFI27	ENST00000554448	3429	14	q32.12	chr7	99059837	99060122	285	trans	7
R_Alu_28	ENSG00000111701.6	-14.4598	1.47534e-40	4.97803e-36	-31.779	ENSG00000111701	ENSG00000111701	chr12	12p13.31	7801996	7818499	apolipoprotein B mRNA editing enzyme, catalytic polypeptide 1 [Source:HGNC Symbol;Acc:604]	APOBEC1	ENST00000229304	339	12	p13.31	chr1	27559106	27559390	284	trans	1
R_Alu_1539	ENSG00000213689.5	-14.449	1.65363e-40	5.57115e-36	-1056.78	ENSG00000213689	ENSG00000213689	chr3	3p21.31	48506445	48509044	three prime repair exonuclease 1 [Source:HGNC Symbol;Acc:12269]	TREX1	ENST00000395677	84126	3	p21.31	chr9	35765823	35766125	302	trans	9
R_Alu_2308	ENSG00000213689.5	-14.449	1.65363e-40	5.57115e-36	-1056.78	ENSG00000213689	ENSG00000213689	chr3	3p21.31	48506445	48509044	three prime repair exonuclease 1 [Source:HGNC Symbol;Acc:12269]	TREX1	ENST00000395677	84126	3	p21.31	chr13	113961172	113961499	327	trans	13
R_Alu_2451	ENSG00000111701.6	-14.4458	1.71065e-40	5.75888e-36	-31.7717	ENSG00000111701	ENSG00000111701	chr12	12p13.31	7801996	7818499	apolipoprotein B mRNA editing enzyme, catalytic polypeptide 1 [Source:HGNC Symbol;Acc:604]	APOBEC1	ENST00000229304	339	12	p13.31	chr15	71709085	71709397	312	trans	15
R_Alu_28	ENSG00000186439.8	-14.4456	1.71572e-40	5.77154e-36	-237.17	ENSG00000186439	ENSG00000186439	chr6	6q22.31	123537483	123958238	triadin [Source:HGNC Symbol;Acc:12261]	TRDN	ENST00000334268	10345	6	q22.31	chr1	27559106	27559390	284	trans	1
R_Alu_2451	ENSG00000186439.8	-14.445	1.72569e-40	5.80068e-36	-237.277	ENSG00000186439	ENSG00000186439	chr6	6q22.31	123537483	123958238	triadin [Source:HGNC Symbol;Acc:12261]	TRDN	ENST00000334268	10345	6	q22.31	chr15	71709085	71709397	312	trans	15
R_L1_35	ENSG00000203864.1	-14.4444	1.73708e-40	5.83457e-36	-2.24194	ENSG00000203864	ENSG00000203864	chr1	1p13.1	117236734	117249225	chromosome 1 open reading frame 137 [Source:HGNC Symbol;Acc:32040]	C1orf137	ENST00000369482	388667	1	p13.1	chr14	19728387	19728453	66	trans	14
R_Alu_244	ENSG00000224389.4	-14.4383	1.85319e-40	6.21983e-36	-578.498	ENSG00000224389	ENSG00000224389	chr6	6p21.33	31982539	32003195	complement component 4B (Chido blood group) [Source:HGNC Symbol;Acc:1324]	C4B	ENST00000435363	100293534	6	p21.33	chr2	36090522	36090828	306	trans	2
R_Alu_2618	ENSG00000115355.11	-14.4289	2.04766e-40	6.86733e-36	-7070.1	ENSG00000115355	ENSG00000115355	chr2	2p16.1	55514978	55647057	coiled-coil domain containing 88A [Source:HGNC Symbol;Acc:25523]	CCDC88A	ENST00000336838	55704	2	p16.1	chr17	27558438	27558762	324	trans	17
R_Alu_2870	ENSG00000269367.1	-14.4228	2.18355e-40	7.312e-36	-10.7422	ENSG00000269367	ENSG00000269367	chr12	12q12	42624050	42628075	Uncharacterized protein [Source:UniProtKB/TrEMBL;Acc:M0QZ06]	AC020629.1	ENST00000601185	NA	12	q12	chr20	3117291	3117632	341	trans	20
R_Alu_593	ENSG00000269367.1	-14.4228	2.18355e-40	7.312e-36	-10.7422	ENSG00000269367	ENSG00000269367	chr12	12q12	42624050	42628075	Uncharacterized protein [Source:UniProtKB/TrEMBL;Acc:M0QZ06]	AC020629.1	ENST00000601185	NA	12	q12	chr4	6699546	6699838	292	trans	4
R_Alu_28	ENSG00000115963.9	-14.4117	2.45604e-40	8.21829e-36	-80.3207	ENSG00000115963	ENSG00000115963	chr2	2q23.3	151324709	151395525	Rho family GTPase 3 [Source:HGNC Symbol;Acc:671]	RND3	ENST00000375734	390	2	q23.3	chr1	27559106	27559390	284	trans	1
R_Alu_524	ENSG00000268280.1	-14.4082	2.54997e-40	8.52615e-36	-33.2765	ENSG00000268280	ENSG00000268280	chr5	5q11.2	55224468	55224569	Uncharacterized protein [Source:UniProtKB/TrEMBL;Acc:M0R272]	AC008914.1	ENST00000595799	NA	5	q11.2	chr3	129568313	129568583	270	trans	3
R_Alu_1162	ENSG00000185483.7	-14.4046	2.64853e-40	8.84238e-36	-889.008	ENSG00000185483	ENSG00000185483	chr1	1p31.3	64239693	64647181	receptor tyrosine kinase-like orphan receptor 1 [Source:HGNC Symbol;Acc:10256]	ROR1	ENST00000371080	4919	1	p31.3	chr7	4790630	4790942	312	trans	7
R_Alu_1498	ENSG00000185483.7	-14.4046	2.64853e-40	8.84238e-36	-889.008	ENSG00000185483	ENSG00000185483	chr1	1p31.3	64239693	64647181	receptor tyrosine kinase-like orphan receptor 1 [Source:HGNC Symbol;Acc:10256]	ROR1	ENST00000371080	4919	1	p31.3	chr9	5865264	5865539	275	trans	9
R_Alu_988	ENSG00000258834.2	-14.3993	2.80152e-40	9.34611e-36	-4793.81	ENSG00000258834	ENSG00000258834	chr4	4q35.2	191001979	191003777	double homeobox 4 like 4 [Source:HGNC Symbol;Acc:38686]	DUX4L4	ENST00000604656	100288494	4	q35.2	chr6	17714011	17714310	299	trans	6
R_Alu_2451	ENSG00000115963.9	-14.3963	2.89103e-40	9.63745e-36	-80.2962	ENSG00000115963	ENSG00000115963	chr2	2q23.3	151324709	151395525	Rho family GTPase 3 [Source:HGNC Symbol;Acc:671]	RND3	ENST00000375734	390	2	q23.3	chr15	71709085	71709397	312	trans	15
R_Alu_2460	ENSG00000211965.2	-14.3912	3.05247e-40	1.0168e-35	-79.9367	ENSG00000211965	ENSG00000211965	chr14	14q32.33	107012938	107013477	immunoglobulin heavy variable 3-49 [Source:HGNC Symbol;Acc:5607]	IGHV3-49	ENST00000390625	NA	14	q32.33	chr15	75867944	75868313	369	trans	15
R_Alu_1893	ENSG00000110245.7	-14.3801	3.43406e-40	1.14219e-35	-10.2826	ENSG00000110245	ENSG00000110245	chr11	11q23.3	116700422	116703788	apolipoprotein C-III [Source:HGNC Symbol;Acc:610]	APOC3	ENST00000433777	345	11	q23.3	chr10	104933139	104933390	251	trans	10
R_Alu_2493	ENSG00000110245.7	-14.3801	3.43406e-40	1.14219e-35	-10.2826	ENSG00000110245	ENSG00000110245	chr11	11q23.3	116700422	116703788	apolipoprotein C-III [Source:HGNC Symbol;Acc:610]	APOC3	ENST00000433777	345	11	q23.3	chr16	3974668	3974684	16	trans	16
R_Alu_787	ENSG00000165949.8	-14.3757	3.59475e-40	1.19474e-35	-13810.2	ENSG00000165949	ENSG00000165949	chr14	14q32.12	94571182	94583033	interferon, alpha-inducible protein 27 [Source:HGNC Symbol;Acc:5397]	IFI27	ENST00000554448	3429	14	q32.12	chr5	3482003	3482057	54	trans	5
R_Alu_603	ENSG00000035720.3	-14.3717	3.75334e-40	1.24652e-35	-729.221	ENSG00000035720	ENSG00000035720	chr4	4q13.2	68424446	68473055	signal transducing adaptor family member 1 [Source:HGNC Symbol;Acc:24133]	STAP1	ENST00000265404	26228	4	q13.2	chr4	23861444	23861524	80	trans	4
R_Alu_2470	ENSG00000257355.1	-14.3633	4.09967e-40	1.36052e-35	-6.96285	ENSG00000257355	ENSG00000257355	chr19	19p13.2	12128703	12163782	Uncharacterized protein [Source:UniProtKB/TrEMBL;Acc:H3BVH4]		ENST00000547473	NA	19	p13.2	chr15	89488524	89488596	72	trans	15
R_Alu_28	ENSG00000177692.7	-14.3625	4.1345e-40	1.37105e-35	-134.006	ENSG00000177692	ENSG00000177692	chr21	21q22.11	34860497	34864027	DnaJ (Hsp40) homolog, subfamily C, member 28 [Source:HGNC Symbol;Acc:1297]	DNAJC28	ENST00000381947	54943	21	q22.11	chr1	27559106	27559390	284	trans	1
R_Alu_28	ENSG00000253148.1	-14.3617	4.1713e-40	1.38222e-35	-79.1542	ENSG00000253148	ENSG00000253148	chr1	1q31.2	192286122	192336415	regulator of G-protein signaling 21 [Source:HGNC Symbol;Acc:26839]	RGS21	ENST00000417209	431704	1	q31.2	chr1	27559106	27559390	284	trans	1
R_Alu_2842	ENSG00000136514.2	-14.3575	4.3578e-40	1.44079e-35	-1808.56	ENSG00000136514	ENSG00000136514	chr3	3q27.3	187086120	187089864	receptor (chemosensory) transporter protein 4 [Source:HGNC Symbol;Acc:23992]	RTP4	ENST00000259030	64108	3	q27.3	chr19	47726293	47726552	259	trans	19
R_Alu_480	ENSG00000136514.2	-14.3575	4.3578e-40	1.44079e-35	-1808.56	ENSG00000136514	ENSG00000136514	chr3	3q27.3	187086120	187089864	receptor (chemosensory) transporter protein 4 [Source:HGNC Symbol;Acc:23992]	RTP4	ENST00000259030	64108	3	q27.3	chr3	49710208	49710521	313	trans	3
R_Alu_567	ENSG00000136514.2	-14.3575	4.3578e-40	1.44079e-35	-1808.56	ENSG00000136514	ENSG00000136514	chr3	3q27.3	187086120	187089864	receptor (chemosensory) transporter protein 4 [Source:HGNC Symbol;Acc:23992]	RTP4	ENST00000259030	64108	3	q27.3	chr3	185271410	185271682	272	trans	3
R_Alu_2451	ENSG00000253148.1	-14.3449	4.97963e-40	1.64515e-35	-79.1243	ENSG00000253148	ENSG00000253148	chr1	1q31.2	192286122	192336415	regulator of G-protein signaling 21 [Source:HGNC Symbol;Acc:26839]	RGS21	ENST00000417209	431704	1	q31.2	chr15	71709085	71709397	312	trans	15
R_Alu_2099	ENSG00000211861.1	-14.3446	4.99491e-40	1.64897e-35	-0.313507	ENSG00000211861	ENSG00000211861	chr14	14q11.2	22984601	22984666	T cell receptor alpha joining 28 [Source:HGNC Symbol;Acc:12057]	TRAJ28	ENST00000390509	NA	14	q11.2	chr12	32086751	32086990	239	trans	12
R_Alu_2451	ENSG00000177692.7	-14.3437	5.04223e-40	1.66336e-35	-133.941	ENSG00000177692	ENSG00000177692	chr21	21q22.11	34860497	34864027	DnaJ (Hsp40) homolog, subfamily C, member 28 [Source:HGNC Symbol;Acc:1297]	DNAJC28	ENST00000381947	54943	21	q22.11	chr15	71709085	71709397	312	trans	15
R_Alu_2618	ENSG00000196628.9	-14.3431	5.07814e-40	1.67396e-35	-4848.86	ENSG00000196628	ENSG00000196628	chr18	18q21.2	52889562	53332018	transcription factor 4 [Source:HGNC Symbol;Acc:11634]	TCF4	ENST00000356073	6925	18	q21.2	chr17	27558438	27558762	324	trans	17
R_Alu_28	ENSG00000181718.4	-14.3429	5.08614e-40	1.67535e-35	-39.3833	ENSG00000181718	ENSG00000181718	chr11	11q12.1	55999490	56000737	olfactory receptor, family 5, subfamily T, member 2 [Source:HGNC Symbol;Acc:15296]	OR5T2	ENST00000313264	219464	11	q12.1	chr1	27559106	27559390	284	trans	1
R_Alu_28	ENSG00000163515.6	-14.3393	5.28696e-40	1.74021e-35	-34.68	ENSG00000163515	ENSG00000163515	chr3	3q13.13	108462271	108476231	resistin like beta [Source:HGNC Symbol;Acc:20388]	RETNLB	ENST00000482939	84666	3	q13.13	chr1	27559106	27559390	284	trans	1
R_Alu_2451	ENSG00000163515.6	-14.3177	6.6364e-40	2.18275e-35	-34.6584	ENSG00000163515	ENSG00000163515	chr3	3q13.13	108462271	108476231	resistin like beta [Source:HGNC Symbol;Acc:20388]	RETNLB	ENST00000482939	84666	3	q13.13	chr15	71709085	71709397	312	trans	15
R_Alu_2451	ENSG00000181718.4	-14.3117	7.07023e-40	2.32372e-35	-39.3393	ENSG00000181718	ENSG00000181718	chr11	11q12.1	55999490	56000737	olfactory receptor, family 5, subfamily T, member 2 [Source:HGNC Symbol;Acc:15296]	OR5T2	ENST00000313264	219464	11	q12.1	chr15	71709085	71709397	312	trans	15
R_Alu_148	ENSG00000273171.1	-14.3066	7.46748e-40	2.44883e-35	-10.4006	ENSG00000273171	ENSG00000273171	chr17	17q11.2	26691310	26695033	Homeobox protein SEBOX [Source:UniProtKB/TrEMBL;Acc:H0YJW9]		ENST00000555059	NA	17	q11.2	chr1	171056157	171056476	319	trans	1
R_Alu_2432	ENSG00000273171.1	-14.3066	7.46748e-40	2.44883e-35	-10.4006	ENSG00000273171	ENSG00000273171	chr17	17q11.2	26691310	26695033	Homeobox protein SEBOX [Source:UniProtKB/TrEMBL;Acc:H0YJW9]		ENST00000555059	NA	17	q11.2	chr15	51195386	51195682	296	trans	15
R_Alu_332	ENSG00000273171.1	-14.3066	7.46748e-40	2.44883e-35	-10.4006	ENSG00000273171	ENSG00000273171	chr17	17q11.2	26691310	26695033	Homeobox protein SEBOX [Source:UniProtKB/TrEMBL;Acc:H0YJW9]		ENST00000555059	NA	17	q11.2	chr2	136636262	136636528	266	trans	2
R_Alu_244	ENSG00000144120.8	-14.3054	7.55715e-40	2.47641e-35	-336.207	ENSG00000144120	ENSG00000144120	chr2	2q14.2	120436743	120444083	transmembrane protein 177 [Source:HGNC Symbol;Acc:28143]	TMEM177	ENST00000401466	80775	2	q14.2	chr2	36090522	36090828	306	trans	2
R_Alu_28	ENSG00000169900.3	-14.3012	7.89914e-40	2.58656e-35	-44.2762	ENSG00000169900	ENSG00000169900	chr16	16p11.2	31227283	31228680	PYD (pyrin domain) containing 1 [Source:HGNC Symbol;Acc:30261]	PYDC1	ENST00000568383	260434	16	p11.2	chr1	27559106	27559390	284	trans	1
R_Alu_2451	ENSG00000169900.3	-14.3002	7.9862e-40	2.61314e-35	-44.2949	ENSG00000169900	ENSG00000169900	chr16	16p11.2	31227283	31228680	PYD (pyrin domain) containing 1 [Source:HGNC Symbol;Acc:30261]	PYDC1	ENST00000568383	260434	16	p11.2	chr15	71709085	71709397	312	trans	15
R_Alu_1616	ENSG00000272617.1	-14.2991	8.07904e-40	2.63574e-35	-33.0247	ENSG00000272617	ENSG00000272617	chr16	16q22.1	69362547	69368774	Conserved oligomeric Golgi complex subunit 8 [Source:UniProtKB/TrEMBL;Acc:H3BUN2]		ENST00000562949	NA	16	q22.1	chr9	121768245	121768468	223	trans	9
R_Alu_2130	ENSG00000272617.1	-14.2991	8.07904e-40	2.63574e-35	-33.0247	ENSG00000272617	ENSG00000272617	chr16	16q22.1	69362547	69368774	Conserved oligomeric Golgi complex subunit 8 [Source:UniProtKB/TrEMBL;Acc:H3BUN2]		ENST00000562949	NA	16	q22.1	chr12	56901022	56901316	294	trans	12
R_Alu_2566	ENSG00000272617.1	-14.2991	8.07904e-40	2.63574e-35	-33.0247	ENSG00000272617	ENSG00000272617	chr16	16q22.1	69362547	69368774	Conserved oligomeric Golgi complex subunit 8 [Source:UniProtKB/TrEMBL;Acc:H3BUN2]		ENST00000562949	NA	16	q22.1	chr16	87697631	87697967	336	trans	16
R_Alu_826	ENSG00000272617.1	-14.2991	8.07904e-40	2.63574e-35	-33.0247	ENSG00000272617	ENSG00000272617	chr16	16q22.1	69362547	69368774	Conserved oligomeric Golgi complex subunit 8 [Source:UniProtKB/TrEMBL;Acc:H3BUN2]		ENST00000562949	NA	16	q22.1	chr5	35235840	35236106	266	trans	5
R_Alu_28	ENSG00000164675.6	-14.288	9.08687e-40	2.96236e-35	-82.1935	ENSG00000164675	ENSG00000164675	chr7	7q31.32	123092454	123175131	IQ motif and ubiquitin domain containing [Source:HGNC Symbol;Acc:21995]	IQUB	ENST00000466202	154865	7	q31.32	chr1	27559106	27559390	284	trans	1
R_Alu_603	ENSG00000124243.13	-14.2867	9.20938e-40	3.00009e-35	-293.13	ENSG00000124243	ENSG00000124243	chr20	20q13.13	49411431	49493714	breast carcinoma amplified sequence 4 [Source:HGNC Symbol;Acc:14367]	BCAS4	ENST00000358791	55653	20	q13.13	chr4	23861444	23861524	80	trans	4
R_Alu_28	ENSG00000183230.12	-14.2866	9.22146e-40	3.00182e-35	-165.601	ENSG00000183230	ENSG00000183230	chr10	10q21.3	67672276	69455927	catenin (cadherin-associated protein), alpha 3 [Source:HGNC Symbol;Acc:2511]	CTNNA3	ENST00000433211	29119	10	q21.3	chr1	27559106	27559390	284	trans	1
R_Alu_2818	ENSG00000157107.9	-14.2749	1.04288e-39	3.38987e-35	-4151.05	ENSG00000157107	ENSG00000157107	chr5	5q13.2	72251808	72386349	FCH domain only 2 [Source:HGNC Symbol;Acc:25180]	FCHO2	ENST00000430046	115548	5	q13.2	chr19	34812133	34812234	101	trans	19
R_Alu_566	ENSG00000157107.9	-14.2749	1.04288e-39	3.38987e-35	-4151.05	ENSG00000157107	ENSG00000157107	chr5	5q13.2	72251808	72386349	FCH domain only 2 [Source:HGNC Symbol;Acc:25180]	FCHO2	ENST00000430046	115548	5	q13.2	chr3	185113164	185113474	310	trans	3
R_Alu_2451	ENSG00000164675.6	-14.2673	1.1306e-39	3.67229e-35	-82.1451	ENSG00000164675	ENSG00000164675	chr7	7q31.32	123092454	123175131	IQ motif and ubiquitin domain containing [Source:HGNC Symbol;Acc:21995]	IQUB	ENST00000466202	154865	7	q31.32	chr15	71709085	71709397	312	trans	15
R_Alu_1324	ENSG00000268133.1	-14.2672	1.13172e-39	3.67325e-35	-1.6486	ENSG00000268133	ENSG00000268133	chr19	19q13.43	57874934	57909952	Uncharacterized protein [Source:UniProtKB/TrEMBL;Acc:M0R2Z0]		ENST00000597658	NA	19	q13.43	chr7	130806198	130806398	200	trans	7
R_Alu_28	ENSG00000268343.1	-14.2653	1.15464e-39	3.74488e-35	-183.623	ENSG00000268343	ENSG00000268343	chr15	15q11.2	21004687	21005367	Uncharacterized protein [Source:UniProtKB/TrEMBL;Acc:M0QZ11]	AC012414.1	ENST00000595502	NA	15	q11.2	chr1	27559106	27559390	284	trans	1
R_Alu_2451	ENSG00000183230.12	-14.2608	1.20987e-39	3.92117e-35	-165.46	ENSG00000183230	ENSG00000183230	chr10	10q21.3	67672276	69455927	catenin (cadherin-associated protein), alpha 3 [Source:HGNC Symbol;Acc:2511]	CTNNA3	ENST00000433211	29119	10	q21.3	chr15	71709085	71709397	312	trans	15
R_Alu_603	ENSG00000104921.10	-14.2555	1.27956e-39	4.144e-35	-476.11	ENSG00000104921	ENSG00000104921	chr19	19p13.2	7753644	7767032	Fc fragment of IgE, low affinity II, receptor for (CD23) [Source:HGNC Symbol;Acc:3612]	FCER2	ENST00000597312	2208	19	p13.2	chr4	23861444	23861524	80	trans	4
R_Alu_2451	ENSG00000268343.1	-14.2528	1.3164e-39	4.26018e-35	-183.593	ENSG00000268343	ENSG00000268343	chr15	15q11.2	21004687	21005367	Uncharacterized protein [Source:UniProtKB/TrEMBL;Acc:M0QZ11]	AC012414.1	ENST00000595502	NA	15	q11.2	chr15	71709085	71709397	312	trans	15
R_Alu_2484	ENSG00000211638.2	-14.2514	1.33581e-39	4.3167e-35	-60.97	ENSG00000211638	ENSG00000211638	chr22	22q11.22	22453110	22453622	immunoglobulin lambda variable 8-61 [Source:HGNC Symbol;Acc:5931]	IGLV8-61	ENST00000390283	NA	22	q11.22	chr16	102487	102787	300	trans	16
R_Alu_39	ENSG00000211638.2	-14.2514	1.33581e-39	4.3167e-35	-60.97	ENSG00000211638	ENSG00000211638	chr22	22q11.22	22453110	22453622	immunoglobulin lambda variable 8-61 [Source:HGNC Symbol;Acc:5931]	IGLV8-61	ENST00000390283	NA	22	q11.22	chr1	31304426	31304648	222	trans	1
R_Alu_2182	ENSG00000211876.1	-14.24	1.50626e-39	4.86397e-35	-0.463681	ENSG00000211876	ENSG00000211876	chr14	14q11.2	23000026	23000088	T cell receptor alpha joining 13 [Source:HGNC Symbol;Acc:12041]	TRAJ13	ENST00000390524	NA	14	q11.2	chr12	122339574	122339878	304	trans	12
R_Alu_28	ENSG00000172461.6	-14.2392	1.51918e-39	4.90211e-35	-350.863	ENSG00000172461	ENSG00000172461	chr6	6q16.1	96463860	96663488	fucosyltransferase 9 (alpha (1,3) fucosyltransferase) [Source:HGNC Symbol;Acc:4020]	FUT9	ENST00000483933	10690	6	q16.1	chr1	27559106	27559390	284	trans	1
R_Alu_1978	ENSG00000232869.2	-14.2348	1.59154e-39	5.12814e-35	-299.836	ENSG00000232869	ENSG00000232869	chr7	7q34	142448053	142448741	T cell receptor beta variable 29-1 [Source:HGNC Symbol;Acc:12210]	TRBV29-1	ENST00000422143	NA	7	q34	chr11	46864284	46864563	279	trans	11
R_Alu_698	ENSG00000232869.2	-14.2348	1.59154e-39	5.12814e-35	-299.836	ENSG00000232869	ENSG00000232869	chr7	7q34	142448053	142448741	T cell receptor beta variable 29-1 [Source:HGNC Symbol;Acc:12210]	TRBV29-1	ENST00000422143	NA	7	q34	chr4	110456676	110457008	332	trans	4
R_Alu_2451	ENSG00000172461.6	-14.23	1.6741e-39	5.39025e-35	-350.863	ENSG00000172461	ENSG00000172461	chr6	6q16.1	96463860	96663488	fucosyltransferase 9 (alpha (1,3) fucosyltransferase) [Source:HGNC Symbol;Acc:4020]	FUT9	ENST00000483933	10690	6	q16.1	chr15	71709085	71709397	312	trans	15
R_Alu_2818	ENSG00000120662.11	-14.2236	1.7915e-39	5.7599e-35	-866.265	ENSG00000120662	ENSG00000120662	chr13	13q14.11	41790505	41837742	mitochondrial translational release factor 1 [Source:HGNC Symbol;Acc:7469]	MTRF1	ENST00000379480	9617	13	q14.11	chr19	34812133	34812234	101	trans	19
R_Alu_566	ENSG00000120662.11	-14.2236	1.7915e-39	5.7599e-35	-866.265	ENSG00000120662	ENSG00000120662	chr13	13q14.11	41790505	41837742	mitochondrial translational release factor 1 [Source:HGNC Symbol;Acc:7469]	MTRF1	ENST00000379480	9617	13	q14.11	chr3	185113164	185113474	310	trans	3
R_Alu_47	ENSG00000026036.16	-14.2229	1.80353e-39	5.79436e-35	-69.5092	ENSG00000026036	ENSG00000026036	chr20	20q13.33	62290653	62330037	RTEL1-TNFRSF6B readthrough (NMD candidate) [Source:HGNC Symbol;Acc:44095]	RTEL1-TNFRSF6B	ENST00000492259	NA	20	q13.33	chr1	40072167	40072446	279	trans	1
R_Alu_2451	ENSG00000174599.4	-14.2198	1.86501e-39	5.98755e-35	-114.224	ENSG00000174599	ENSG00000174599	chr4	4q26	118004718	118006736	translocation associated membrane protein 1-like 1 [Source:HGNC Symbol;Acc:28371]	TRAM1L1	ENST00000310754	133022	4	q26	chr15	71709085	71709397	312	trans	15
R_Alu_2451	ENSG00000228517.2	-14.2173	1.91298e-39	6.13713e-35	-43.8058	ENSG00000228517	ENSG00000228517	chrX	Xq24	120087142	120090454	cancer/testis antigen family 47, member A7 [Source:HGNC Symbol;Acc:33288]	CT47A7	ENST00000434883	100507170	X	q24	chr15	71709085	71709397	312	trans	15
R_Alu_28	ENSG00000174599.4	-14.2154	1.95259e-39	6.25964e-35	-114.144	ENSG00000174599	ENSG00000174599	chr4	4q26	118004718	118006736	translocation associated membrane protein 1-like 1 [Source:HGNC Symbol;Acc:28371]	TRAM1L1	ENST00000310754	133022	4	q26	chr1	27559106	27559390	284	trans	1
R_Alu_1437	ENSG00000169715.10	-14.2139	1.98274e-39	6.35172e-35	-214.201	ENSG00000169715	ENSG00000169715	chr16	16q12.2	56659387	56661024	metallothionein 1E [Source:HGNC Symbol;Acc:7397]	MT1E	ENST00000306061	4493	16	q12.2	chr8	98754633	98754737	104	trans	8
R_Alu_2105	ENSG00000166268.6	-14.2124	2.01603e-39	6.45371e-35	-79.7294	ENSG00000166268	ENSG00000166268	chr12	12q15	70219084	70352877	myelin regulatory factor-like [Source:HGNC Symbol;Acc:26316]	MYRFL	ENST00000552032	NA	12	q15	chr12	39149560	39149842	282	trans	12
R_Alu_1285	ENSG00000211945.2	-14.2116	2.03157e-39	6.49876e-35	-140.672	ENSG00000211945	ENSG00000211945	chr14	14q32.33	106641563	106642056	immunoglobulin heavy variable 1-18 [Source:HGNC Symbol;Acc:5549]	IGHV1-18	ENST00000390605	NA	14	q32.33	chr7	99059837	99060122	285	trans	7
R_Alu_1887	ENSG00000240864.1	-14.1985	2.3313e-39	7.44682e-35	-134.267	ENSG00000240864	ENSG00000240864	chr2	2p11.2	89399352	89399854	immunoglobulin kappa variable 1-16 [Source:HGNC Symbol;Acc:5732]	IGKV1-16	ENST00000479981	NA	2	p11.2	chr10	100166368	100166667	299	trans	10
R_Alu_2775	ENSG00000240864.1	-14.1985	2.3313e-39	7.44682e-35	-134.267	ENSG00000240864	ENSG00000240864	chr2	2p11.2	89399352	89399854	immunoglobulin kappa variable 1-16 [Source:HGNC Symbol;Acc:5732]	IGKV1-16	ENST00000479981	NA	2	p11.2	chr19	8426214	8426546	332	trans	19
R_Alu_28	ENSG00000187955.7	-14.1946	2.43097e-39	7.75959e-35	-334.269	ENSG00000187955	ENSG00000187955	chr8	8q24.12	121072019	121384275	collagen, type XIV, alpha 1 [Source:HGNC Symbol;Acc:2191]	COL14A1	ENST00000498051	7373	8	q24.12	chr1	27559106	27559390	284	trans	1
R_Alu_2618	ENSG00000155189.7	-14.1932	2.46719e-39	7.86953e-35	-1904.24	ENSG00000155189	ENSG00000155189	chr8	8p23.1	6565878	6617184	1-acylglycerol-3-phosphate O-acyltransferase 5 [Source:HGNC Symbol;Acc:20886]	AGPAT5	ENST00000285518	55326	8	p23.1	chr17	27558438	27558762	324	trans	17
R_Alu_1893	ENSG00000258064.1	-14.1927	2.47887e-39	7.89543e-35	-10.5454	ENSG00000258064	ENSG00000258064	chr12	12q21.1	72067984	72092748	Uncharacterized protein [Source:UniProtKB/TrEMBL;Acc:F8VRH5]		ENST00000548802	NA	12	q21.1	chr10	104933139	104933390	251	trans	10
R_Alu_2493	ENSG00000258064.1	-14.1927	2.47887e-39	7.89543e-35	-10.5454	ENSG00000258064	ENSG00000258064	chr12	12q21.1	72067984	72092748	Uncharacterized protein [Source:UniProtKB/TrEMBL;Acc:F8VRH5]		ENST00000548802	NA	12	q21.1	chr16	3974668	3974684	16	trans	16
R_Alu_2367	ENSG00000173467.4	-14.1903	2.54264e-39	8.09274e-35	-3.6838	ENSG00000173467	ENSG00000173467	chr7	7p21.1	16899029	16921611	anterior gradient 3 [Source:HGNC Symbol;Acc:24167]	AGR3	ENST00000310398	155465	7	p21.1	chr14	72141270	72141581	311	trans	14
R_Alu_1539	ENSG00000100226.11	-14.1899	2.55433e-39	8.11829e-35	-4659.1	ENSG00000100226	ENSG00000100226	chr22	22q13.1	39101728	39134304	GTP binding protein 1 [Source:HGNC Symbol;Acc:4669]	GTPBP1	ENST00000216044	9567	22	q13.1	chr9	35765823	35766125	302	trans	9
R_Alu_2308	ENSG00000100226.11	-14.1899	2.55433e-39	8.11829e-35	-4659.1	ENSG00000100226	ENSG00000100226	chr22	22q13.1	39101728	39134304	GTP binding protein 1 [Source:HGNC Symbol;Acc:4669]	GTPBP1	ENST00000216044	9567	22	q13.1	chr13	113961172	113961499	327	trans	13
R_Alu_28	ENSG00000204701.1	-14.187	2.63145e-39	8.35741e-35	-93.7896	ENSG00000204701	ENSG00000204701	chr6	6p22.1	29079668	29080603	olfactory receptor, family 2, subfamily J, member 3 [Source:HGNC Symbol;Acc:8261]	OR2J3	ENST00000377169	442186	6	p22.1	chr1	27559106	27559390	284	trans	1
R_Alu_37	ENSG00000105971.10	-14.1851	2.68448e-39	8.50755e-35	-397.327	ENSG00000105971	ENSG00000105971	chr7	7q31.2	115927434	116148595	caveolin 2 [Source:HGNC Symbol;Acc:1528]	CAV2	ENST00000490906	858	7	q31.2	chr1	29033467	29033746	279	trans	1
R_Alu_423	ENSG00000105971.10	-14.1851	2.68448e-39	8.50755e-35	-397.327	ENSG00000105971	ENSG00000105971	chr7	7q31.2	115927434	116148595	caveolin 2 [Source:HGNC Symbol;Acc:1528]	CAV2	ENST00000490906	858	7	q31.2	chr2	231445941	231446322	381	trans	2
R_Alu_444	ENSG00000105971.10	-14.1851	2.68448e-39	8.50755e-35	-397.327	ENSG00000105971	ENSG00000105971	chr7	7q31.2	115927434	116148595	caveolin 2 [Source:HGNC Symbol;Acc:1528]	CAV2	ENST00000490906	858	7	q31.2	chr3	12665014	12665297	283	trans	3
R_Alu_28	ENSG00000228517.2	-14.1823	2.76717e-39	8.76335e-35	-43.7052	ENSG00000228517	ENSG00000228517	chrX	Xq24	120087142	120090454	cancer/testis antigen family 47, member A7 [Source:HGNC Symbol;Acc:33288]	CT47A7	ENST00000434883	100507170	X	q24	chr1	27559106	27559390	284	trans	1
R_Alu_2726	ENSG00000236320.3	-14.1769	2.92803e-39	9.26615e-35	-966.071	ENSG00000236320	ENSG00000236320	chr17	17q12	33875144	33885117	schlafen family member 14 [Source:HGNC Symbol;Acc:32689]	SLFN14	ENST00000415846	342618	17	q12	chr18	63060432	63060757	325	trans	18
R_Alu_2451	ENSG00000187955.7	-14.1745	3.00321e-39	9.49727e-35	-334.079	ENSG00000187955	ENSG00000187955	chr8	8q24.12	121072019	121384275	collagen, type XIV, alpha 1 [Source:HGNC Symbol;Acc:2191]	COL14A1	ENST00000498051	7373	8	q24.12	chr15	71709085	71709397	312	trans	15
R_Alu_988	ENSG00000142615.7	-14.1701	3.14336e-39	9.9334e-35	-10.4034	ENSG00000142615	ENSG00000142615	chr1	1p36.21	15783223	15798586	chymotrypsin-like elastase family, member 2A [Source:HGNC Symbol;Acc:24609]	CELA2A	ENST00000459653	63036	1	p36.21	chr6	17714011	17714310	299	trans	6
R_Alu_603	ENSG00000186265.5	-14.1686	3.19362e-39	1.00851e-34	-3031.19	ENSG00000186265	ENSG00000186265	chr3	3q13.2	112182815	112218408	B and T lymphocyte associated [Source:HGNC Symbol;Acc:21087]	BTLA	ENST00000334529	151888	3	q13.2	chr4	23861444	23861524	80	trans	4
R_Alu_2451	ENSG00000188991.3	-14.1641	3.34915e-39	1.05687e-34	-95.1884	ENSG00000188991	ENSG00000188991	chr12	12p12.3	16341419	16430619	solute carrier family 15, member 5 [Source:HGNC Symbol;Acc:33455]	SLC15A5	ENST00000344941	729025	12	p12.3	chr15	71709085	71709397	312	trans	15
R_Alu_2451	ENSG00000204701.1	-14.1622	3.41678e-39	1.07744e-34	-93.7131	ENSG00000204701	ENSG00000204701	chr6	6p22.1	29079668	29080603	olfactory receptor, family 2, subfamily J, member 3 [Source:HGNC Symbol;Acc:8261]	OR2J3	ENST00000377169	442186	6	p22.1	chr15	71709085	71709397	312	trans	15
R_Alu_2514	ENSG00000269103.1	-14.1615	3.44295e-39	1.08492e-34	-2.06029	ENSG00000269103	ENSG00000269103	chr22	22q11.21	21358030	21360736	Uncharacterized protein [Source:UniProtKB/TrEMBL;Acc:H0YHC8]	AC002472.1	ENST00000547793	NA	22	q11.21	chr16	30274150	30274261	111	trans	16
R_Alu_244	ENSG00000267041.1	-14.1589	3.53782e-39	1.11403e-34	-1124.76	ENSG00000267041	ENSG00000267041	chr19	19q13.12	37205285	37263727	zinc finger protein 850 [Source:HGNC Symbol;Acc:27994]	ZNF850	ENST00000589390	342892	19	q13.12	chr2	36090522	36090828	306	trans	2
R_Alu_28	ENSG00000188991.3	-14.1518	3.80993e-39	1.19886e-34	-95.0821	ENSG00000188991	ENSG00000188991	chr12	12p12.3	16341419	16430619	solute carrier family 15, member 5 [Source:HGNC Symbol;Acc:33455]	SLC15A5	ENST00000344941	729025	12	p12.3	chr1	27559106	27559390	284	trans	1
R_Alu_2818	ENSG00000137073.16	-14.1499	3.88599e-39	1.22106e-34	-3743.77	ENSG00000137073	ENSG00000137073	chr9	9p13.3	33921691	34048947	ubiquitin associated protein 2 [Source:HGNC Symbol;Acc:14185]	UBAP2	ENST00000379238	55833	9	p13.3	chr19	34812133	34812234	101	trans	19
R_Alu_566	ENSG00000137073.16	-14.1499	3.88599e-39	1.22106e-34	-3743.77	ENSG00000137073	ENSG00000137073	chr9	9p13.3	33921691	34048947	ubiquitin associated protein 2 [Source:HGNC Symbol;Acc:14185]	UBAP2	ENST00000379238	55833	9	p13.3	chr3	185113164	185113474	310	trans	3
R_Alu_2395	ENSG00000273049.1	-14.1471	4.00455e-39	1.25475e-34	-11.0253	ENSG00000273049	ENSG00000273049	chr12	12q13.13	54379629	54428672			ENST00000513209	NA	12	q13.13	chr14	104072321	104072640	319	trans	14
R_Alu_2774	ENSG00000273049.1	-14.1471	4.00455e-39	1.25475e-34	-11.0253	ENSG00000273049	ENSG00000273049	chr12	12q13.13	54379629	54428672			ENST00000513209	NA	12	q13.13	chr19	8331737	8331748	11	trans	19
R_Alu_561	ENSG00000273049.1	-14.1471	4.00455e-39	1.25475e-34	-11.0253	ENSG00000273049	ENSG00000273049	chr12	12q13.13	54379629	54428672			ENST00000513209	NA	12	q13.13	chr3	177278861	177279125	264	trans	3
R_Alu_990	ENSG00000273049.1	-14.1471	4.00455e-39	1.25475e-34	-11.0253	ENSG00000273049	ENSG00000273049	chr12	12q13.13	54379629	54428672			ENST00000513209	NA	12	q13.13	chr6	19155640	19155967	327	trans	6
R_Alu_1539	ENSG00000185745.8	-14.1433	4.16739e-39	1.30394e-34	-25664.7	ENSG00000185745	ENSG00000185745	chr10	10q23.31	91152303	91163745	interferon-induced protein with tetratricopeptide repeats 1 [Source:HGNC Symbol;Acc:5407]	IFIT1	ENST00000371804	3434	10	q23.31	chr9	35765823	35766125	302	trans	9
R_Alu_2308	ENSG00000185745.8	-14.1433	4.16739e-39	1.30394e-34	-25664.7	ENSG00000185745	ENSG00000185745	chr10	10q23.31	91152303	91163745	interferon-induced protein with tetratricopeptide repeats 1 [Source:HGNC Symbol;Acc:5407]	IFIT1	ENST00000371804	3434	10	q23.31	chr13	113961172	113961499	327	trans	13
R_Alu_28	ENSG00000205442.8	-14.1426	4.19742e-39	1.3124e-34	-36.5253	ENSG00000205442	ENSG00000205442	chr9	9p21.3	24542950	24545944	IZUMO family member 3 [Source:HGNC Symbol;Acc:31421]	IZUMO3	ENST00000543880	100129669	9	p21.3	chr1	27559106	27559390	284	trans	1
R_Alu_2818	ENSG00000113558.14	-14.1399	4.31795e-39	1.34819e-34	-13722.2	ENSG00000113558	ENSG00000113558	chr5	5q31.1	133484633	133512729	S-phase kinase-associated protein 1 [Source:HGNC Symbol;Acc:10899]	SKP1	ENST00000353411	6500	5	q31.1	chr19	34812133	34812234	101	trans	19
R_Alu_566	ENSG00000113558.14	-14.1399	4.31795e-39	1.34819e-34	-13722.2	ENSG00000113558	ENSG00000113558	chr5	5q31.1	133484633	133512729	S-phase kinase-associated protein 1 [Source:HGNC Symbol;Acc:10899]	SKP1	ENST00000353411	6500	5	q31.1	chr3	185113164	185113474	310	trans	3
R_Alu_2906	ENSG00000269103.1	-14.1221	5.20696e-39	1.62462e-34	-2.06082	ENSG00000269103	ENSG00000269103	chr22	22q11.21	21358030	21360736	Uncharacterized protein [Source:UniProtKB/TrEMBL;Acc:H0YHC8]	AC002472.1	ENST00000547793	NA	22	q11.21	chr20	36177223	36177532	309	trans	20
R_Alu_2121	ENSG00000148773.8	-14.1169	5.49606e-39	1.71121e-34	-2230.63	ENSG00000148773	ENSG00000148773	chr10	10q26.2	129894923	129924649	marker of proliferation Ki-67 [Source:HGNC Symbol;Acc:7107]	MKI67	ENST00000368653	4288	10	q26.2	chr12	53760149	53760425	276	trans	12
R_Alu_2911	ENSG00000148773.8	-14.1169	5.49606e-39	1.71121e-34	-2230.63	ENSG00000148773	ENSG00000148773	chr10	10q26.2	129894923	129924649	marker of proliferation Ki-67 [Source:HGNC Symbol;Acc:7107]	MKI67	ENST00000368653	4288	10	q26.2	chr20	42327018	42327302	284	trans	20
R_Alu_2939	ENSG00000148773.8	-14.1169	5.49606e-39	1.71121e-34	-2230.63	ENSG00000148773	ENSG00000148773	chr10	10q26.2	129894923	129924649	marker of proliferation Ki-67 [Source:HGNC Symbol;Acc:7107]	MKI67	ENST00000368653	4288	10	q26.2	chr20	62298167	62298444	277	trans	20
R_Alu_2643	ENSG00000236032.2	-14.1151	5.60463e-39	1.74379e-34	-27.4516	ENSG00000236032	ENSG00000236032	chr3	3q11.2	97868170	97869249	olfactory receptor, family 5, subfamily H, member 14 [Source:HGNC Symbol;Acc:31286]	OR5H14	ENST00000437310	403273	3	q11.2	chr17	47042254	47042501	247	trans	17
R_L1_35	ENSG00000224201.3	-14.1135	5.6977e-39	1.7715e-34	-107.896	ENSG00000224201	ENSG00000224201	chrX	Xq28	152240839	152340864	paraneoplastic Ma antigen family member 6A [Source:HGNC Symbol;Acc:28248]	PNMA6A	ENST00000453825	84968	X	q28	chr14	19728387	19728453	66	trans	14
R_Alu_244	ENSG00000145335.11	-14.1097	5.92877e-39	1.84205e-34	-253322	ENSG00000145335	ENSG00000145335	chr4	4q22.1	90645250	90759466	synuclein, alpha (non A4 component of amyloid precursor) [Source:HGNC Symbol;Acc:11138]	SNCA	ENST00000345009	6622	4	q22.1	chr2	36090522	36090828	306	trans	2
R_Alu_2451	ENSG00000205442.8	-14.108	6.03519e-39	1.87381e-34	-36.4766	ENSG00000205442	ENSG00000205442	chr9	9p21.3	24542950	24545944	IZUMO family member 3 [Source:HGNC Symbol;Acc:31421]	IZUMO3	ENST00000543880	100129669	9	p21.3	chr15	71709085	71709397	312	trans	15
R_Alu_28	ENSG00000165091.11	-14.1048	6.24368e-39	1.93718e-34	-49.3494	ENSG00000165091	ENSG00000165091	chr9	9q21.13	75136717	75451267	transmembrane channel-like 1 [Source:HGNC Symbol;Acc:16513]	TMC1	ENST00000297784	117531	9	q21.13	chr1	27559106	27559390	284	trans	1
R_Alu_1893	ENSG00000262302.1	-14.1021	6.42285e-39	1.98999e-34	-5.68051	ENSG00000262302	ENSG00000262302	chr17	17p13.1	7150148	7165408	Claudin [Source:UniProtKB/TrEMBL;Acc:I3L3M4]		ENST00000577138	NA	17	p13.1	chr10	104933139	104933390	251	trans	10
R_Alu_2493	ENSG00000262302.1	-14.1021	6.42285e-39	1.98999e-34	-5.68051	ENSG00000262302	ENSG00000262302	chr17	17p13.1	7150148	7165408	Claudin [Source:UniProtKB/TrEMBL;Acc:I3L3M4]		ENST00000577138	NA	17	p13.1	chr16	3974668	3974684	16	trans	16
R_Alu_2451	ENSG00000165091.11	-14.0963	6.82461e-39	2.11298e-34	-49.351	ENSG00000165091	ENSG00000165091	chr9	9q21.13	75136717	75451267	transmembrane channel-like 1 [Source:HGNC Symbol;Acc:16513]	TMC1	ENST00000297784	117531	9	q21.13	chr15	71709085	71709397	312	trans	15
R_Alu_28	ENSG00000112175.6	-14.0957	6.86353e-39	2.12355e-34	-126.39	ENSG00000112175	ENSG00000112175	chr6	6p12.1	55618443	55740362	bone morphogenetic protein 5 [Source:HGNC Symbol;Acc:1072]	BMP5	ENST00000370830	653	6	p12.1	chr1	27559106	27559390	284	trans	1
R_Alu_2451	ENSG00000112175.6	-14.0915	7.17179e-39	2.21738e-34	-126.423	ENSG00000112175	ENSG00000112175	chr6	6p12.1	55618443	55740362	bone morphogenetic protein 5 [Source:HGNC Symbol;Acc:1072]	BMP5	ENST00000370830	653	6	p12.1	chr15	71709085	71709397	312	trans	15
R_Alu_2818	ENSG00000116678.14	-14.091	7.21288e-39	2.22698e-34	-1977.84	ENSG00000116678	ENSG00000116678	chr1	1p31.3	65886248	66107242	leptin receptor [Source:HGNC Symbol;Acc:6554]	LEPR	ENST00000371059	54741	1	p31.3	chr19	34812133	34812234	101	trans	19
R_Alu_566	ENSG00000116678.14	-14.091	7.21288e-39	2.22698e-34	-1977.84	ENSG00000116678	ENSG00000116678	chr1	1p31.3	65886248	66107242	leptin receptor [Source:HGNC Symbol;Acc:6554]	LEPR	ENST00000371059	54741	1	p31.3	chr3	185113164	185113474	310	trans	3
R_Alu_2121	ENSG00000094804.5	-14.084	7.76179e-39	2.39146e-34	-310.117	ENSG00000094804	ENSG00000094804	chr17	17q21.2	38443885	38459171	cell division cycle 6 [Source:HGNC Symbol;Acc:1744]	CDC6	ENST00000209728	990	17	q21.2	chr12	53760149	53760425	276	trans	12
R_Alu_2911	ENSG00000094804.5	-14.084	7.76179e-39	2.39146e-34	-310.117	ENSG00000094804	ENSG00000094804	chr17	17q21.2	38443885	38459171	cell division cycle 6 [Source:HGNC Symbol;Acc:1744]	CDC6	ENST00000209728	990	17	q21.2	chr20	42327018	42327302	284	trans	20
R_Alu_2939	ENSG00000094804.5	-14.084	7.76179e-39	2.39146e-34	-310.117	ENSG00000094804	ENSG00000094804	chr17	17q21.2	38443885	38459171	cell division cycle 6 [Source:HGNC Symbol;Acc:1744]	CDC6	ENST00000209728	990	17	q21.2	chr20	62298167	62298444	277	trans	20
R_Alu_595	ENSG00000232417.5	-14.075	8.53199e-39	2.62694e-34	-63.3216	ENSG00000232417	ENSG00000232417	chrX	Xq26.3	134883488	134891885	cancer/testis antigen family 45, member A3 [Source:HGNC Symbol;Acc:33268]	CT45A3	ENST00000370734	101060211	X	q26.3	chr4	9397863	9397886	23	trans	4
R_Alu_988	ENSG00000153779.8	-14.0689	9.09362e-39	2.79792e-34	-34.6921	ENSG00000153779	ENSG00000153779	chrX	Xq21.31	89176881	89177882	TGFB-induced factor homeobox 2-like, X-linked [Source:HGNC Symbol;Acc:18570]	TGIF2LX	ENST00000283891	90316	X	q21.31	chr6	17714011	17714310	299	trans	6
R_Alu_28	ENSG00000188992.7	-14.0628	9.68881e-39	2.97897e-34	-12.6398	ENSG00000188992	ENSG00000188992	chr21	21q11.2	15481134	15583166	lipase, member I [Source:HGNC Symbol;Acc:18821]	LIPI	ENST00000344577	149998	21	q11.2	chr1	27559106	27559390	284	trans	1
R_Alu_2451	ENSG00000188992.7	-14.0614	9.84061e-39	3.02355e-34	-12.6449	ENSG00000188992	ENSG00000188992	chr21	21q11.2	15481134	15583166	lipase, member I [Source:HGNC Symbol;Acc:18821]	LIPI	ENST00000344577	149998	21	q11.2	chr15	71709085	71709397	312	trans	15
R_Alu_2643	ENSG00000215704.5	-14.0582	1.01685e-38	3.12214e-34	-12.1843	ENSG00000215704	ENSG00000215704	chr1	1p36.21	15792404	15817895	chymotrypsin-like elastase family, member 2B [Source:HGNC Symbol;Acc:29995]	CELA2B	ENST00000494280	51032	1	p36.21	chr17	47042254	47042501	247	trans	17
R_Alu_28	ENSG00000150244.8	-14.053	1.07456e-38	3.29706e-34	-32.3845	ENSG00000150244	ENSG00000150244	chr11	11q11	55029658	55038595	tripartite motif containing 48 [Source:HGNC Symbol;Acc:19021]	TRIM48	ENST00000417545	101930235	11	q11	chr1	27559106	27559390	284	trans	1
R_Alu_2836	ENSG00000266996.2	-14.0379	1.25838e-38	3.85839e-34	-699.191	ENSG00000266996	ENSG00000266996	chr18	18q21.1	44542731	44544607	transcription elongation factor B polypeptide 3C-like 2 [Source:HGNC Symbol;Acc:33511]	TCEB3CL2	ENST00000591973	100506888	18	q21.1	chr19	45694079	45694316	237	trans	19
R_Alu_2105	ENSG00000205609.8	-14.0346	1.30263e-38	3.9913e-34	-1094.15	ENSG00000205609	ENSG00000205609	chr16	16p11.2	28390900	28415200	eukaryotic translation initiation factor 3, subunit C-like [Source:HGNC Symbol;Acc:26347]	EIF3CL	ENST00000380876	728689	16	p11.2	chr12	39149560	39149842	282	trans	12
R_Alu_28	ENSG00000181767.1	-14.031	1.35208e-38	4.13996e-34	-22.3854	ENSG00000181767	ENSG00000181767	chr11	11q12.1	55872519	55873457	olfactory receptor, family 8, subfamily H, member 2 [Source:HGNC Symbol;Acc:15308]	OR8H2	ENST00000313503	390151	11	q12.1	chr1	27559106	27559390	284	trans	1
R_Alu_2451	ENSG00000150244.8	-14.0294	1.37459e-38	4.20598e-34	-32.3597	ENSG00000150244	ENSG00000150244	chr11	11q11	55029658	55038595	tripartite motif containing 48 [Source:HGNC Symbol;Acc:19021]	TRIM48	ENST00000417545	101930235	11	q11	chr15	71709085	71709397	312	trans	15
R_Alu_2451	ENSG00000181767.1	-14.0266	1.4157e-38	4.32877e-34	-22.3909	ENSG00000181767	ENSG00000181767	chr11	11q12.1	55872519	55873457	olfactory receptor, family 8, subfamily H, member 2 [Source:HGNC Symbol;Acc:15308]	OR8H2	ENST00000313503	390151	11	q12.1	chr15	71709085	71709397	312	trans	15
R_Alu_28	ENSG00000158525.11	-14.0263	1.42062e-38	4.34082e-34	-176.304	ENSG00000158525	ENSG00000158525	chr7	7q32.2	129984630	130008571	carboxypeptidase A5 [Source:HGNC Symbol;Acc:15722]	CPA5	ENST00000497503	93979	7	q32.2	chr1	27559106	27559390	284	trans	1
R_Alu_2818	ENSG00000114346.9	-14.0247	1.4439e-38	4.4059e-34	-868.831	ENSG00000114346	ENSG00000114346	chr3	3q26.31	172468472	172539264	epithelial cell transforming sequence 2 oncogene [Source:HGNC Symbol;Acc:3155]	ECT2	ENST00000232458	1894	3	q26.31	chr19	34812133	34812234	101	trans	19
[truncated: 188,479 more rows]
