# Supplementary material for: Expression Quantitative Trait Loci (eQTLs) Associated with Retrotransposons Demonstrate their Modulatory Effect on the Transcriptome
Source: Int J Mol Sci. 2021 Jun 12;22(12):6319. doi: 10.3390/ijms22126319 (PMC8231655; doi:10.3390/ijms22126319)
Supplement: Supplementary file 1 [file ijms-22-06319-s001.zip › Supplementary_Table2_Koks_tgesva.xlsx]

## Sheet: tgesva
SVA	N	minbeta	maxbeta	meanbeta	sd	se
R_SVA_25	17	0.996827	24858.1	2641.87	6750.26	1637.18
R_SVA_27	12	4.6768	8829.68	1972.56	2630.2	759.272
R_SVA_26	7	-10.2589	5630.69	896.351	2092.06	790.724
R_SVA_55	27	2.64075	4160.18	304.074	792.69	152.553
R_SVA_24	4	20.9546	3729.11	969.855	1839.79	919.896
R_SVA_44	16	0.255941	2725.42	293.579	692.872	173.218
R_SVA_15	11	0.588545	1592.75	387.249	557.404	168.064
R_SVA_1	10	1.81878	1539.65	414.246	604.482	191.154
R_SVA_12	5	-43.6399	1356.22	372.535	578.766	258.832
R_SVA_37	14	0.936963	1222.36	299.243	354.477	94.7378
R_SVA_4	14	0.936963	1222.36	299.243	354.477	94.7378
R_SVA_48	23	-25.2124	1149.16	155.562	263.763	54.9985
R_SVA_69	6	18.071	569.995	175.197	219.631	89.6638
R_SVA_20	4	-81.0488	441.473	104.34	230.788	115.394
R_SVA_6	2	5.45801	264.307	134.882	183.034	129.424
R_SVA_58	1	165.897	165.897	165.897	NA	NA
R_SVA_8	7	-7.64493	155.173	77.0503	58.1489	21.9782
R_SVA_63	2	119.362	131.683	125.522	8.71245	6.16063
R_SVA_22	1	124.644	124.644	124.644	NA	NA
R_SVA_67	4	-59.113	120.361	40.0064	82.118	41.059
R_SVA_51	5	-0.306484	100.411	32.5071	39.5677	17.6952
R_SVA_38	17	-85.369	91.9265	11.2796	48.3581	11.7286
R_SVA_77	3	0.115432	88.7654	29.6885	51.1621	29.5384
R_SVA_65	3	-185.785	59.967	-22.2327	141.641	81.7765
R_SVA_60	5	0.560374	57.3033	12.4924	25.0631	11.2086
R_SVA_76	2	-4.07832	50.8379	23.3798	38.8317	27.4581
R_SVA_33	2	24.6552	47.5925	36.1239	16.2191	11.4686
R_SVA_32	1	47.3907	47.3907	47.3907	NA	NA
R_SVA_43	2	-22.7183	40.297	8.78939	44.5585	31.5076
R_SVA_39	4	-19.4002	31.4993	0.466838	22.1398	11.0699
R_SVA_74	3	-0.320551	26.0409	8.56291	15.1371	8.73939
R_SVA_23	1	24.6962	24.6962	24.6962	NA	NA
R_SVA_56	2	-8.43522	24.5436	8.0542	23.3196	16.4894
R_SVA_11	4	-244.534	21.9935	-68.9871	125.13	62.5651
R_SVA_34	1	12.9361	12.9361	12.9361	NA	NA
R_SVA_81	4	-74.5555	12.3563	-28.0748	37.4247	18.7123
R_SVA_62	4	-151.631	11.898	-49.4777	71.6458	35.8229
R_SVA_47	5	0.155867	11.8413	4.05361	4.86228	2.17448
R_SVA_49	2	0.0726323	8.24265	4.15764	5.77708	4.08501
R_SVA_36	1	7.96594	7.96594	7.96594	NA	NA
R_SVA_83	1	6.14837	6.14837	6.14837	NA	NA
R_SVA_21	1	5.70184	5.70184	5.70184	NA	NA
R_SVA_9	2	-11.7079	5.52806	-3.08993	12.1877	8.61799
R_SVA_3	1	5.43197	5.43197	5.43197	NA	NA
R_SVA_10	1	5.13987	5.13987	5.13987	NA	NA
R_SVA_78	2	-33.6159	4.32361	-14.6461	26.8273	18.9698
R_SVA_50	1	3.00334	3.00334	3.00334	NA	NA
R_SVA_13	1	0.391017	0.391017	0.391017	NA	NA
R_SVA_45	2	0.0114113	0.0462335	0.0288224	0.024623	0.0174111
R_SVA_54	3	-0.0386806	-0.0304256	-0.0357886	0.00464933	0.00268429
R_SVA_73	26	-2621.29	-0.087016	-398.073	632.352	124.015
R_SVA_70	1	-0.109189	-0.109189	-0.109189	NA	NA
R_SVA_72	2	-83.0583	-0.135162	-41.5967	58.6355	41.4616
R_SVA_79	11	-585.466	-0.159754	-92.0395	183.698	55.3871
R_SVA_68	6	-10.8986	-0.21442	-5.7879	4.48312	1.83023
R_SVA_2	2	-25.5338	-0.242182	-12.888	17.8839	12.6458
R_SVA_7	1	-0.242899	-0.242899	-0.242899	NA	NA
R_SVA_16	21	-121.608	-0.31643	-25.1538	29.2441	6.38158
R_SVA_28	7	-2052	-0.351001	-348.806	754.556	285.195
R_SVA_5	50	-3929.56	-0.407473	-260.34	584.689	82.6875
R_SVA_42	11	-382.99	-0.451645	-79.3744	128.759	38.8224
R_SVA_18	1	-0.463706	-0.463706	-0.463706	NA	NA
R_SVA_46	2	-8.88581	-1.31957	-5.10269	5.35014	3.78312
R_SVA_30	19	-522.577	-2.42653	-110.935	158.187	36.2907
R_SVA_75	4	-72.0207	-3.63118	-29.0749	31.697	15.8485
R_SVA_57	4	-37.9017	-5.67987	-16.4838	14.5591	7.27955
R_SVA_31	1	-13.6272	-13.6272	-13.6272	NA	NA
R_SVA_71	2	-160.923	-14.0476	-87.4855	103.857	73.4378
R_SVA_66	1	-15.602	-15.602	-15.602	NA	NA
R_SVA_82	1	-18.7179	-18.7179	-18.7179	NA	NA
R_SVA_14	1	-29.4338	-29.4338	-29.4338	NA	NA
