# Supplementary material for: Expression Quantitative Trait Loci (eQTLs) Associated with Retrotransposons Demonstrate their Modulatory Effect on the Transcriptome
Source: Int J Mol Sci. 2021 Jun 12;22(12):6319. doi: 10.3390/ijms22126319 (PMC8231655; doi:10.3390/ijms22126319)
Supplement: Supplementary file 1 [file ijms-22-06319-s001.zip › Supplementary_Table4_Koks_tgealu.xlsx]

## Sheet: tgealu
Alu	N	minbeta	maxbeta	meanbeta	sd	se
R_Alu_2315	8	-37.3904	11288.6	1476.98	3966.69	1402.44
R_Alu_2451	7781	-18339.4	6254.65	-175.938	422.198	4.78629
R_Alu_1893	3831	-13404.7	5356.47	-177.913	550.259	8.8902
R_Alu_2493	3831	-13404.7	5356.47	-177.913	550.259	8.8902
R_Alu_1257	139	-52044.3	4773.89	-780.603	4597.77	389.977
R_Alu_2836	5634	-9029.91	4681.92	-63.2453	285.879	3.80867
R_Alu_28	7775	-18353	3542.27	-176.659	416	4.71783
R_Alu_2818	2033	-390397	3213.47	-2750.37	12500.6	277.243
R_Alu_566	2033	-390397	3213.47	-2750.37	12500.6	277.243
R_Alu_1930	8	-38.3366	2973.24	385.657	1047.31	370.279
R_Alu_603	633	-33742.8	2752.04	-991.443	2445.99	97.2194
R_Alu_144	152	-32303.7	2461.58	-2340.37	5045.47	409.242
R_Alu_2003	152	-32258	2457.96	-2338.15	5040.46	408.835
R_Alu_37	54	-39797.2	2174.47	-1952.65	5759.53	783.773
R_Alu_423	54	-39797.2	2174.47	-1952.65	5759.53	783.773
R_Alu_444	54	-39797.2	2174.47	-1952.65	5759.53	783.773
R_Alu_1170	93	-31431.4	1594.87	-1200.59	3729.3	386.711
R_Alu_2021	4346	-7916.06	1540.51	-73.3651	173.661	2.63425
R_Alu_465	15	-171.909	1342.78	204.556	436.958	112.822
R_Alu_47	1284	-16130.7	1336.37	-665.877	1047.69	29.2383
R_Alu_1023	14	-248.538	1088.92	240.85	475.001	126.949
R_Alu_2126	261	-18170.2	945.157	-1271.98	1993.41	123.389
R_Alu_131	550	-37669.4	937.111	-1363.22	2985.99	127.323
R_Alu_2367	856	-3041.4	906.602	-96.686	226.714	7.74892
R_Alu_172	3887	-6657.95	867.716	-70.4471	182.646	2.92956
R_Alu_2852	10	-433.839	864.939	-22.1058	339.181	107.259
R_Alu_1225	99	-26152.7	811.72	-361.341	2658.27	267.166
R_Alu_1563	21	-1717.5	794.871	-54.2434	419.978	91.6467
R_Alu_933	501	-1274.26	780.958	-40.7952	101.45	4.53244
R_Alu_895	21	-95.6153	773.901	6.2066	177.383	38.7081
R_Alu_2121	752	-24124.6	751.955	-946.272	1929.13	70.3483
R_Alu_2911	752	-24124.6	751.955	-946.272	1929.13	70.3483
R_Alu_2939	752	-24124.6	751.955	-946.272	1929.13	70.3483
R_Alu_233	525	-34089.1	692.175	-452.193	1988.77	86.797
R_Alu_2575	525	-34089.1	692.175	-452.193	1988.77	86.797
R_Alu_2655	525	-34089.1	692.175	-452.193	1988.77	86.797
R_Alu_2424	3350	-7893.15	673.557	-142.586	290.937	5.02662
R_Alu_952	3350	-7893.15	673.557	-142.586	290.937	5.02662
R_Alu_632	101	-108.812	670.083	47.949	93.4771	9.30132
R_Alu_2944	116	-10478.4	644.969	-614.973	1329.28	123.421
R_Alu_1024	4	5.67646	617.813	328.004	331.524	165.762
R_Alu_1268	6	-21.1334	606.925	140.48	237.286	96.8716
R_Alu_209	26	-828.442	600.72	-46.6167	245.867	48.2185
R_Alu_160	5	-3.37314	575.399	231.037	287.315	128.491
R_Alu_427	100	-52.8901	566.091	2.68299	58.7418	5.87418
R_Alu_1610	16	-355.228	551.139	-5.0228	171.153	42.7883
R_Alu_1658	72	-47619.8	549.963	-1761.64	5951.69	701.413
R_Alu_1684	72	-47619.8	549.963	-1761.64	5951.69	701.413
R_Alu_1705	72	-47619.8	549.963	-1761.64	5951.69	701.413
R_Alu_2247	72	-47619.8	549.963	-1761.64	5951.69	701.413
R_Alu_2679	72	-47619.8	549.963	-1761.64	5951.69	701.413
R_Alu_68	72	-47619.8	549.963	-1761.64	5951.69	701.413
R_Alu_2618	573	-33778.6	528.171	-1133.43	2701.28	112.847
R_Alu_1964	31	-722.297	509.8	-36.3201	205.144	36.8449
R_Alu_2466	3	-9.46495	503.045	164.019	293.632	169.529
R_Alu_2664	8	-590.33	482.704	-96.2364	299.316	105.824
R_Alu_2105	524	-45209.6	479.197	-1355.79	3262.01	142.502
R_Alu_836	1	461.186	461.186	461.186	NA	NA
R_Alu_922	5	-255.989	446.51	34.7445	258.742	115.713
R_Alu_1796	109	-3117.79	444.486	-171.399	354.404	33.9457
R_Alu_2542	7	-1135.34	438.584	-286.995	512.932	193.87
R_Alu_1681	1566	-65653.7	355.395	-934.582	2184.47	55.2014
R_Alu_1952	1566	-65653.7	355.395	-934.582	2184.47	55.2014
R_Alu_855	1566	-65653.7	355.395	-934.582	2184.47	55.2014
R_Alu_902	1566	-65653.7	355.395	-934.582	2184.47	55.2014
R_Alu_1402	130	-219.498	342.484	11.0755	75.8578	6.65317
R_Alu_654	17	-10.5141	341.648	51.0021	93.7022	22.7261
R_Alu_398	1	337.004	337.004	337.004	NA	NA
R_Alu_524	3592	-6682.94	312.963	-132.998	290.142	4.84108
R_Alu_2019	3	-112.513	303.307	104.95	208.567	120.416
R_Alu_685	32	-113.075	296.719	-11.5636	63.4194	11.2111
R_Alu_2921	11	-3.79751	292.226	25.248	88.5558	26.7006
R_Alu_809	28	-108.454	290.439	1.52184	60.3482	11.4047
R_Alu_1919	56	-159.107	266.753	-12.0098	51.8121	6.92368
R_Alu_305	42	-115.792	261.358	39.6199	95.6348	14.7568
R_Alu_2686	233	-26253.6	234.514	-151.633	1721.67	112.79
R_Alu_2301	550	-421.973	215.249	-17.6755	34.6849	1.47897
R_Alu_56	4	-92.1962	214.378	39.2328	127.679	63.8395
R_Alu_814	23	-442.328	214.151	-63.1429	139.01	28.9856
R_Alu_504	2	-74.9589	206.328	65.6846	198.9	140.643
R_Alu_557	56	-115.955	206.214	23.8332	47.6322	6.36513
R_Alu_259	249	-2367.72	202.14	-250.161	334.507	21.1986
R_Alu_2804	15	-1977.37	201.216	-266.745	528.222	136.386
R_Alu_2243	30	-441.075	199.085	-64.9973	117.998	21.5434
R_Alu_325	34	-6259.35	196.765	-944.701	1401.36	240.331
R_Alu_2702	2	-14.6808	195.487	90.4031	148.611	105.084
R_Alu_1128	3	-1.46152	194.862	69.2288	109.086	62.9808
R_Alu_185	3	-3.01621	194.803	91.3225	99.2262	57.2883
R_Alu_1410	10	-54.6866	193.406	23.3806	87.2014	27.5755
R_Alu_116	1	184.755	184.755	184.755	NA	NA
R_Alu_928	1	179.802	179.802	179.802	NA	NA
R_Alu_2128	1206	-3022.78	173.535	-88.7634	159.609	4.59603
R_Alu_2592	1206	-3022.78	173.535	-88.7634	159.609	4.59603
R_Alu_2808	3	-22.1166	173.52	72.9792	97.9317	56.5409
R_Alu_843	4	-35.4275	171.282	69.6973	85.5541	42.7771
R_Alu_1866	8	-82.0311	169.022	-7.42044	75.6105	26.7323
R_Alu_722	1	164.34	164.34	164.34	NA	NA
R_Alu_2250	14	-272.243	161.157	-15.2656	91.2586	24.3899
R_Alu_450	116	-27169.6	160.064	-588.701	2609.51	242.287
R_Alu_2244	184	-525.555	157.224	-35.2571	70.0702	5.16564
R_Alu_988	5760	-12396.1	154.767	-144.161	324.021	4.26935
R_Alu_871	3	-131.456	151.506	20.1681	142.568	82.3116
R_Alu_2098	10	-1119.11	151.294	-134.332	355.229	112.333
R_Alu_1187	216	-161.953	141.175	-9.39136	24.8567	1.69128
R_Alu_2444	37	-744.268	135.154	-47.5917	134.791	22.1595
R_Alu_1212	12	-542.529	134.571	-14.222	171.951	49.6379
R_Alu_1886	462	-12065.4	133.638	-244.296	657.508	30.59
R_Alu_2638	5	-300.828	132.651	-23.8755	173.577	77.6261
R_Alu_637	13	-6.07601	129.999	21.5905	40.0221	11.1001
R_Alu_1124	5	-20.3574	125.458	17.8609	61.6127	27.5541
R_Alu_851	13	-178.867	125.341	12.2517	69.3333	19.2296
R_Alu_2637	5	-283.355	121.114	-24.108	163.02	72.9049
R_Alu_1075	54	-7317.02	117.879	-488.317	1149.57	156.437
R_Alu_58	54	-7317.02	117.879	-488.317	1149.57	156.437
R_Alu_1292	54	-7241.61	117.394	-486.828	1139.56	155.075
R_Alu_2242	118	-2988.01	115.846	-303.984	512.218	47.1535
R_Alu_829	1	115.56	115.56	115.56	NA	NA
R_Alu_1409	1	115.102	115.102	115.102	NA	NA
R_Alu_2070	1	114.986	114.986	114.986	NA	NA
R_Alu_2805	2	-23.1625	110.865	43.8511	94.7716	67.0136
R_Alu_2361	3	-10.3928	110.298	32.9528	67.1454	38.7664
R_Alu_66	1	109.151	109.151	109.151	NA	NA
R_Alu_236	57	-1683.08	108.612	-82.7262	249.975	33.11
R_Alu_280	1	108.027	108.027	108.027	NA	NA
R_Alu_1842	1	102.416	102.416	102.416	NA	NA
R_Alu_389	1	102.039	102.039	102.039	NA	NA
R_Alu_1865	25	-15.2384	101.783	5.18746	28.1715	5.6343
R_Alu_1065	6	-186.12	100.564	-32.1378	91.3359	37.2877
R_Alu_462	1	92.6322	92.6322	92.6322	NA	NA
R_Alu_2667	4	-0.190524	92.1464	34.44	44.1662	22.0831
R_Alu_2295	2	-6.7371	90.7245	41.9937	68.9157	48.7308
R_Alu_1686	6	-51.2896	89.0785	-3.25353	49.0499	20.0245
R_Alu_2815	71	-268.515	87.5621	-18.7144	41.676	4.94603
R_Alu_2347	18	-66.6846	87.4064	-0.991939	27.2023	6.41164
R_Alu_1879	8	-950.161	86.8392	-228.189	389.903	137.852
R_Alu_1082	7	-0.597984	82.4898	29.197	28.0054	10.585
R_Alu_1956	13	-81.986	82.4082	-2.04658	44.3933	12.3125
R_Alu_2855	16	-929.467	81.3761	-77.8499	232.907	58.2266
R_Alu_1685	64	-2753.87	81.1816	-459.478	600.236	75.0295
R_Alu_1115	9	-19.9182	78.0694	8.80791	33.5714	11.1905
R_Alu_2423	3	11.0568	76.3697	35.4444	35.6591	20.5878
R_Alu_1963	5	-31400.7	76.0025	-6301.94	14030.8	6274.78
R_Alu_1110	24	-374.779	75.7668	-88.8347	110.684	22.5933
R_Alu_2657	2	44.766	75.1451	59.9556	21.4813	15.1895
R_Alu_663	5	-156.437	73.2284	-22.8262	85.0353	38.0289
R_Alu_1859	34	-2234.97	70.1681	-375.016	511.545	87.7293
R_Alu_1182	51	-23960.4	70.0489	-1952.95	3822.58	535.268
R_Alu_592	66	-4841.88	69.2546	-83.2581	595.071	73.2482
R_Alu_2871	5	-95.6484	69.0355	-31.1311	66.1909	29.6015
R_Alu_816	29	-5360.19	68.2565	-370.737	998.446	185.407
R_Alu_2448	4	-219.214	66.8179	-44.59	124.479	62.2395
R_Alu_269	2	40.4444	66.795	53.6197	18.6327	13.1753
R_Alu_2241	14	-71.174	66.1109	-12.4136	29.665	7.92831
R_Alu_1847	5	-587.88	65.6909	-238.025	316.179	141.4
R_Alu_715	1	65.24	65.24	65.24	NA	NA
R_Alu_1350	3	-0.0807049	64.645	30.9892	32.4402	18.7294
R_Alu_1076	2	-0.848794	63.9672	31.5592	45.8318	32.408
R_Alu_815	13	-209.509	63.8713	-41.8095	80.6125	22.3579
R_Alu_1202	5	-24.7031	63.204	13.7697	34.8727	15.5955
R_Alu_414	23	-1497.05	63.0743	-147.218	313.838	65.4398
R_Alu_665	20	-181.145	61.8693	-18.7	64.3437	14.3877
R_Alu_1568	2	-21.3332	60.8413	19.7541	58.1061	41.0873
R_Alu_2299	11	-23582	59.9485	-3432.01	7715.76	2326.39
R_Alu_1186	16	-2911.31	59.6792	-241.362	720.224	180.056
R_Alu_636	3	-334.249	59.3662	-97.8443	208.416	120.329
R_Alu_888	1	59.1008	59.1008	59.1008	NA	NA
R_Alu_2172	3	-1.4082	58.554	28.9192	29.9871	17.3131
R_Alu_1926	40	-386.199	57.8714	-36.5926	88.4834	13.9904
R_Alu_1384	13	-5220.24	56.6395	-474.342	1429.75	396.541
R_Alu_2846	9	-6.45609	56.5684	11.3004	24.5876	8.19588
R_Alu_1102	2	-0.202176	56.2248	28.0113	39.8999	28.2135
R_Alu_2431	6	-29.2604	54.7819	0.676629	29.1225	11.8892
R_Alu_2030	6	-226.61	54.2481	-28.6884	100.796	41.1497
R_Alu_1846	2	-0.0998822	53.7965	26.8483	38.1105	26.9482
R_Alu_2319	1	51.7318	51.7318	51.7318	NA	NA
R_Alu_2232	1	50.3782	50.3782	50.3782	NA	NA
R_Alu_1891	6	-80.7018	50.1238	-22.4388	48.6462	19.8597
R_Alu_2873	14	-166.772	49.2193	-7.52072	59.067	15.7863
R_Alu_1587	11	-161.338	47.416	-26.1175	58.9785	17.7827
R_Alu_610	3	-9.93966	47.2146	12.3768	30.5653	17.6469
R_Alu_940	4	-39.722	46.7086	4.60645	35.4776	17.7388
R_Alu_1189	6	-31.4511	44.2147	4.60224	26.8059	10.9435
R_Alu_222	32	-1302.43	44.1664	-126.089	265.016	46.8486
R_Alu_820	2	20.0013	42.2498	31.1255	15.7321	11.1243
R_Alu_147	9	-198.406	40.9806	-42.3856	79.0585	26.3528
R_Alu_2360	13	-2989.29	40.0792	-388.844	814.295	225.845
R_Alu_2088	11	-18.47	39.3583	-0.125626	14.322	4.31824
R_Alu_2046	2	30.8591	36.3873	33.6232	3.90901	2.76409
R_Alu_50	2	-19.0132	35.6267	8.30673	38.6363	27.32
R_Alu_1031	2	27.4662	35.4324	31.4493	5.63294	3.98309
R_Alu_1203	1	35.4168	35.4168	35.4168	NA	NA
R_Alu_714	1	34.8117	34.8117	34.8117	NA	NA
R_Alu_286	2	-302.614	34.79	-133.912	238.581	168.702
R_Alu_1308	5	-56.0177	33.9116	-0.0177005	35.9282	16.0676
R_Alu_503	1	33.5689	33.5689	33.5689	NA	NA
R_Alu_1206	1	32.3279	32.3279	32.3279	NA	NA
R_Alu_2467	4	-27.9058	30.8068	-0.849756	27.3027	13.6513
R_Alu_1134	2	18.3531	30.2012	24.2771	8.3779	5.92407
R_Alu_2838	1	30.047	30.047	30.047	NA	NA
R_Alu_577	4	-5.51804	29.4161	5.85764	15.902	7.95102
R_Alu_2087	5	-187.619	29.2919	-31.7847	88.0449	39.3749
R_Alu_667	2	26.618	29.2835	27.9508	1.88482	1.33277
R_Alu_1275	2	2.06285	28.7188	15.3908	18.8486	13.328
R_Alu_486	1	28.501	28.501	28.501	NA	NA
R_Alu_1297	1	28.35	28.35	28.35	NA	NA
R_Alu_921	1	27.3594	27.3594	27.3594	NA	NA
R_Alu_784	1	26.2396	26.2396	26.2396	NA	NA
R_Alu_1148	1	24.7846	24.7846	24.7846	NA	NA
R_Alu_55	1	24.6706	24.6706	24.6706	NA	NA
R_Alu_2781	2	-3.46624	24.3115	10.4227	19.6419	13.8889
R_Alu_1567	2	-34.7282	23.5391	-5.59455	41.2012	29.1337
R_Alu_2033	1	23.5148	23.5148	23.5148	NA	NA
R_Alu_1689	3	-0.155618	23.2601	12.1214	11.7493	6.78345
R_Alu_1589	20	-3179.85	22.4575	-568.277	991.192	221.637
R_Alu_1941	10	-307.486	22.4026	-67.5443	126.504	40.004
R_Alu_897	106	-4114.54	22.2842	-372.812	611.105	59.3557
R_Alu_2076	2	-3.10305	22.2527	9.57485	17.9293	12.6779
R_Alu_2213	1	21.8653	21.8653	21.8653	NA	NA
R_Alu_2742	3	-18.8878	21.6351	0.056341	20.3895	11.7719
R_Alu_205	4	-31.4563	21.2618	-1.57197	25.0252	12.5126
R_Alu_1014	3	-5.08533	21.1977	5.36054	13.9463	8.05189
R_Alu_1602	4	-109.029	20.761	-20.8639	59.5726	29.7863
R_Alu_906	2	-183.157	19.9271	-81.6151	143.602	101.542
R_Alu_549	1	19.7757	19.7757	19.7757	NA	NA
R_Alu_1312	9	-90.6759	19.0276	-17.9953	36.4243	12.1414
R_Alu_1851	1	18.625	18.625	18.625	NA	NA
R_Alu_2313	1	18.4085	18.4085	18.4085	NA	NA
R_Alu_1973	1	18.3562	18.3562	18.3562	NA	NA
R_Alu_2328	3	-18.8162	18.3039	-3.99153	19.6554	11.3481
R_Alu_1149	3	-764.636	18.3009	-255.188	441.594	254.954
R_Alu_2772	1	18.0476	18.0476	18.0476	NA	NA
R_Alu_1180	1	17.6949	17.6949	17.6949	NA	NA
R_Alu_1675	51	-5693.41	16.5266	-280.599	897.789	125.716
R_Alu_1540	3	-97.578	16.3687	-34.02	58.1037	33.5462
R_Alu_1281	5	-47.772	16.0109	-7.70218	24.8702	11.1223
R_Alu_1432	2	-44.423	15.8326	-14.2952	42.6072	30.1278
R_Alu_346	2	-111.018	14.4879	-48.265	88.746	62.7529
R_Alu_859	1	13.7586	13.7586	13.7586	NA	NA
R_Alu_2023	6	-82.8042	13.493	-14.2337	34.9836	14.282
R_Alu_2022	4	-1.06644	13.1662	4.88619	6.81194	3.40597
R_Alu_605	1	12.8685	12.8685	12.8685	NA	NA
R_Alu_2814	2	10.1571	12.5804	11.3688	1.71355	1.21166
R_Alu_1599	3	4.52708	12.447	7.99995	4.04886	2.33761
R_Alu_2421	1	11.9101	11.9101	11.9101	NA	NA
R_Alu_2314	10	-192.748	11.8764	-57.4821	76.6672	24.2443
R_Alu_2234	3	-2.21663	11.5346	2.83555	7.56631	4.36841
R_Alu_677	3	0.685731	11.2042	5.17396	5.42615	3.13279
R_Alu_915	6	-89.2362	10.8618	-45.5336	32.77	13.3783
R_Alu_2549	6	-40.7673	10.807	-22.7644	18.7396	7.6504
R_Alu_1245	2	-0.928447	10.3029	4.68725	7.94179	5.61569
R_Alu_240	6	-172.846	10.0224	-58.8451	67.5573	27.5802
R_Alu_23	4	-71.1696	9.55543	-24.0279	34.2092	17.1046
R_Alu_589	2	-52.7545	9.51192	-21.6213	44.029	31.1332
R_Alu_1660	2	-47.0463	9.49616	-18.7751	39.9816	28.2713
R_Alu_1715	1	9.46077	9.46077	9.46077	NA	NA
R_Alu_2810	2	-44.9563	9.35496	-17.8007	38.4039	27.1557
R_Alu_2508	3	-202.391	9.11079	-77.4346	110.859	64.0047
R_Alu_1259	2	-0.169525	9.10722	4.46885	6.55965	4.63837
R_Alu_313	1	9.02879	9.02879	9.02879	NA	NA
R_Alu_484	1	8.98687	8.98687	8.98687	NA	NA
R_Alu_2196	3	-158.154	8.23631	-64.9909	84.9676	49.0561
R_Alu_942	1	7.95264	7.95264	7.95264	NA	NA
R_Alu_2953	1	7.50804	7.50804	7.50804	NA	NA
R_Alu_1841	1	7.40955	7.40955	7.40955	NA	NA
R_Alu_5	2	-68.95	6.12198	-31.414	53.0839	37.536
R_Alu_2801	1	6.06464	6.06464	6.06464	NA	NA
R_Alu_731	3	-84.8437	6.03071	-25.6614	51.2964	29.616
R_Alu_1606	2	-1.35627	5.33063	1.98718	4.72835	3.34345
R_Alu_1710	2	-0.165666	5.05135	2.44284	3.68899	2.60851
R_Alu_1270	2	-0.0160401	4.6608	2.32238	3.30703	2.33842
R_Alu_1340	1	4.49952	4.49952	4.49952	NA	NA
R_Alu_1801	1	4.47349	4.47349	4.47349	NA	NA
R_Alu_367	1	3.83975	3.83975	3.83975	NA	NA
R_Alu_711	1	3.46552	3.46552	3.46552	NA	NA
R_Alu_2156	1	2.62583	2.62583	2.62583	NA	NA
R_Alu_1210	1	2.21954	2.21954	2.21954	NA	NA
R_Alu_326	2	-0.104025	2.13693	1.01645	1.5846	1.12048
R_Alu_1095	1	1.77426	1.77426	1.77426	NA	NA
R_Alu_289	1	1.27259	1.27259	1.27259	NA	NA
R_Alu_828	1	1.11207	1.11207	1.11207	NA	NA
R_Alu_613	4	-319.254	-0.0090884	-95.4236	150.732	75.3658
R_Alu_2188	1	-0.0116984	-0.0116984	-0.0116984	NA	NA
R_Alu_1468	5	-4.10849	-0.0123234	-1.0461	1.73425	0.775582
R_Alu_2610	3	-19.5308	-0.0137189	-6.59339	11.2047	6.46902
R_Alu_1070	10	-63.5385	-0.0151268	-7.923	19.6886	6.22607
R_Alu_67	5	-173.319	-0.0170498	-34.6986	77.4914	34.6552
R_Alu_2879	2	-0.414166	-0.0183293	-0.216248	0.279899	0.197918
R_Alu_1696	3	-246.251	-0.0184877	-83.4009	141.046	81.4331
R_Alu_2933	3	-0.169538	-0.019234	-0.0728076	0.0839325	0.0484585
R_Alu_2285	23	-8556.53	-0.0194803	-645.35	1897.59	395.674
R_Alu_2302	2	-17.7453	-0.0221071	-8.88373	12.5322	8.86162
R_Alu_611	10	-78.7069	-0.022444	-9.53603	24.4273	7.7246
R_Alu_266	6	-174.458	-0.0229559	-46.2739	68.8754	28.1183
R_Alu_17	11	-895.904	-0.0233682	-153.124	276.8	83.4583
R_Alu_1908	212	-17385.6	-0.0240397	-104.854	1196.5	82.1761
R_Alu_1874	2	-0.0347429	-0.0241712	-0.0294571	0.00747538	0.00528589
R_Alu_2064	13	-13.8383	-0.0242013	-3.30475	4.71989	1.30906
R_Alu_2257	2	-0.0361082	-0.025252	-0.0306801	0.00767646	0.00542808
R_Alu_886	8	-115.37	-0.0258801	-22.9762	41.7043	14.7447
R_Alu_696	5	-65.7952	-0.0263715	-21.6127	28.9978	12.9682
R_Alu_108	4	-62.4243	-0.0267797	-15.6902	31.1563	15.5782
R_Alu_1260	2	-2.29443	-0.0268018	-1.16062	1.60345	1.13381
R_Alu_2225	26	-347.747	-0.0268449	-32.46	81.2462	15.9337
R_Alu_690	43	-2570.82	-0.0274729	-201.59	496.963	75.7862
R_Alu_1653	2	-0.0858539	-0.0280113	-0.0569326	0.0409009	0.0289213
R_Alu_1992	2	-120.242	-0.0291855	-60.1354	85.0031	60.1063
R_Alu_1719	10	-155.66	-0.0304113	-50.364	51.4611	16.2734
R_Alu_197	2	-0.311138	-0.0321472	-0.171643	0.197276	0.139495
R_Alu_2337	8	-632.818	-0.0333108	-79.9575	223.393	78.9814
R_Alu_2032	8	-1016.62	-0.0340151	-148.432	352.036	124.464
R_Alu_500	4	-8.27407	-0.0340476	-2.26386	4.0102	2.0051
R_Alu_2	1	-0.0342234	-0.0342234	-0.0342234	NA	NA
R_Alu_680	1	-0.034845	-0.034845	-0.034845	NA	NA
R_Alu_1369	6	-30.7714	-0.0349111	-8.63801	12.4274	5.07346
R_Alu_1669	1	-0.0353043	-0.0353043	-0.0353043	NA	NA
R_Alu_2330	3	-0.348464	-0.035785	-0.15368	0.16993	0.0981089
R_Alu_2656	2	-0.0611739	-0.0359027	-0.0485383	0.0178695	0.0126356
R_Alu_917	5	-4.41283	-0.0364406	-1.90152	1.93797	0.866686
R_Alu_1425	5	-49.9323	-0.0366646	-10.0546	22.2924	9.96947
R_Alu_267	14	-182.241	-0.0374876	-66.062	60.1683	16.0807
R_Alu_568	6	-4.56226	-0.0382237	-1.11388	1.71702	0.700972
R_Alu_1718	7	-50.3776	-0.0382417	-8.26935	18.6271	7.04038
R_Alu_1449	20	-8246.94	-0.0391363	-1006.42	1916.54	428.552
R_Alu_1208	7	-26.866	-0.0397833	-8.32015	9.5107	3.59471
R_Alu_658	6	-383.581	-0.040911	-65.4796	155.872	63.6346
R_Alu_2427	3	-448.53	-0.0410237	-160.359	250.091	144.39
R_Alu_2888	20	-425.256	-0.0413507	-63.6362	120.676	26.9839
R_Alu_1526	2	-0.159286	-0.041691	-0.100489	0.0831523	0.0587976
R_Alu_2404	35	-111.457	-0.0420155	-10.4563	22.1906	3.7509
R_Alu_2036	4	-1072.66	-0.0421671	-268.352	536.206	268.103
R_Alu_432	8	-142.263	-0.0425456	-31.7732	50.1178	17.7193
R_Alu_1677	9	-300.676	-0.0436096	-81.6009	95.4033	31.8011
R_Alu_762	2	-48.022	-0.0444515	-24.0332	33.9253	23.9888
R_Alu_1355	11	-54.7117	-0.0454908	-16.5494	20.391	6.14813
R_Alu_459	6	-199.318	-0.046037	-36.0248	80.0619	32.6851
R_Alu_1334	5	-300.033	-0.0466801	-63.6743	132.352	59.1895
R_Alu_2609	1	-0.0466819	-0.0466819	-0.0466819	NA	NA
R_Alu_2449	6	-2.79186	-0.0468733	-1.78873	1.1009	0.44944
R_Alu_618	14	-7750.94	-0.0470712	-1040.79	2243.63	599.637
R_Alu_2426	5	-89.5323	-0.0489884	-22.7365	37.8126	16.9103
R_Alu_2668	5	-0.686165	-0.049893	-0.281225	0.262318	0.117312
R_Alu_1458	32	-244394	-0.0505911	-12616.8	48266.8	8532.44
R_Alu_14	52	-667.565	-0.0508941	-84.7391	115.41	16.0045
R_Alu_2835	4	-44.3491	-0.0512638	-20.4694	23.4993	11.7497
R_Alu_341	150	-95.0974	-0.0534156	-14.2304	17.1378	1.3993
R_Alu_1395	15	-162.142	-0.053595	-18.237	40.6115	10.4859
R_Alu_2278	6	-4.27387	-0.0536426	-1.06297	1.60358	0.65466
R_Alu_2396	2	-0.0827986	-0.054512	-0.0686553	0.0200016	0.0141433
R_Alu_1171	1	-0.055025	-0.055025	-0.055025	NA	NA
R_Alu_2949	9	-43.2898	-0.0552073	-11.6935	17.8683	5.9561
R_Alu_371	7	-344.975	-0.0556673	-86.8765	123.87	46.8183
R_Alu_1472	2	-2.80447	-0.0563735	-1.43042	1.9432	1.37405
R_Alu_2429	14	-52.9	-0.0567797	-8.78309	15.3278	4.09653
R_Alu_1476	8	-89.5968	-0.0572404	-17.1108	32.5116	11.4946
R_Alu_161	4	-6.31751	-0.0574161	-1.70048	3.07953	1.53976
R_Alu_2035	2	-0.938134	-0.0574328	-0.497783	0.62275	0.44035
R_Alu_2398	9	-576.53	-0.0610581	-145.17	212.777	70.9258
R_Alu_1640	8	-41.3185	-0.0622604	-8.40395	14.248	5.03741
R_Alu_1345	4	-64.1285	-0.0627368	-18.5132	30.7505	15.3752
R_Alu_1694	1	-0.0629824	-0.0629824	-0.0629824	NA	NA
R_Alu_2380	37	-114149	-0.0641662	-3397.78	18725.3	3078.41
R_Alu_562	6	-39.9903	-0.0642218	-6.75707	16.281	6.64667
R_Alu_1593	6	-25.6336	-0.0643238	-6.6367	10.7039	4.36983
R_Alu_520	6	-759.616	-0.0646103	-132.794	307.283	125.448
R_Alu_2438	2	-10.4757	-0.0662038	-5.27094	7.36061	5.20474
R_Alu_306	9	-231.864	-0.0666221	-35.0074	74.6804	24.8935
R_Alu_1071	19	-698.708	-0.0674012	-96.9274	211.898	48.6127
R_Alu_717	10	-90.648	-0.0675044	-19.5112	31.0688	9.82481
R_Alu_2108	2	-6.00429	-0.0680773	-3.03618	4.19754	2.96811
R_Alu_2562	4	-19.7458	-0.0685206	-5.08233	9.77643	4.88821
R_Alu_1679	8	-17.0173	-0.0686729	-4.21769	6.09747	2.15578
R_Alu_1336	51	-1858.5	-0.069054	-164.608	335.018	46.9119
R_Alu_1219	104	-70.7479	-0.0694818	-9.83335	14.0703	1.3797
R_Alu_2740	25	-89.6763	-0.0697593	-13.5423	21.5652	4.31304
R_Alu_1940	14	-94.0611	-0.0706287	-8.92287	24.8947	6.65338
R_Alu_2854	26	-4646.05	-0.0718245	-248.309	917.845	180.004
R_Alu_526	3	-37.3551	-0.0719965	-20.9202	19.0293	10.9866
R_Alu_2195	150	-2532.82	-0.0720655	-291.218	395.868	32.3225
R_Alu_1039	5	-10.1279	-0.0752659	-2.61943	4.2695	1.90938
R_Alu_2303	19	-8.4047	-0.075276	-1.89067	2.39676	0.549854
R_Alu_1884	3	-59.3563	-0.0757495	-20.2802	33.8474	19.5418
R_Alu_302	2	-0.771027	-0.0799701	-0.425499	0.488651	0.345529
R_Alu_2495	3	-5.72715	-0.08257	-2.6272	2.86297	1.65294
R_Alu_225	4	-35.0373	-0.0826555	-13.2216	15.729	7.8645
R_Alu_2410	6	-35.6508	-0.0826985	-10.3952	15.9095	6.49503
R_Alu_2513	7	-265.732	-0.0828107	-70.7524	112.276	42.4365
R_Alu_1574	47	-25569.2	-0.0835951	-1027.43	4059.63	592.158
R_Alu_1986	4	-59.2129	-0.0858252	-14.9346	29.5191	14.7596
R_Alu_1052	57	-5878.05	-0.0870794	-486.701	1087.79	144.081
R_Alu_629	7	-19.7998	-0.0877872	-7.60872	7.68933	2.90629
R_Alu_736	6	-72.9584	-0.0878578	-29.7615	29.3761	11.9927
R_Alu_547	8	-1947.8	-0.0888506	-317.103	668.268	236.268
R_Alu_585	12	-9.36999	-0.0910588	-2.43469	2.78789	0.804794
R_Alu_1373	10	-3389.31	-0.0918473	-383.711	1058.52	334.732
R_Alu_8	58	-645.04	-0.0936743	-128.567	159.006	20.8785
R_Alu_912	3	-212.897	-0.0945523	-73.5112	120.769	69.7258
R_Alu_1207	1	-0.0949554	-0.0949554	-0.0949554	NA	NA
R_Alu_2052	13	-53.9972	-0.0956217	-13.4359	17.4733	4.84623
R_Alu_1583	34	-268658	-0.0989965	-12968.1	51367	8809.37
R_Alu_2639	12	-1843.53	-0.0994291	-305.891	521.848	150.644
R_Alu_996	4	-122.954	-0.0996789	-31.1176	61.2259	30.613
R_Alu_1695	32	-222567	-0.100496	-11873	43921.4	7764.28
R_Alu_11	6	-234.153	-0.105763	-58.1639	89.6873	36.6147
R_Alu_2479	3	-17.9138	-0.106554	-6.36364	10.0143	5.78177
R_Alu_1129	11	-67.593	-0.10714	-23.847	28.2825	8.52749
R_Alu_2180	10	-451.653	-0.107401	-111.063	147.129	46.5264
R_Alu_584	5	-234.818	-0.109005	-74.0613	93.8556	41.9735
R_Alu_2735	24	-269.604	-0.10967	-71.3076	73.7676	15.0578
R_Alu_2748	10	-4730.07	-0.111212	-586.081	1464.51	463.12
R_Alu_806	1	-0.111538	-0.111538	-0.111538	NA	NA
R_Alu_1693	8	-35.7611	-0.112147	-10.529	15.1882	5.36983
R_Alu_1521	4	-6.8965	-0.113665	-1.84821	3.3659	1.68295
R_Alu_1493	1	-0.113841	-0.113841	-0.113841	NA	NA
R_Alu_2283	1	-0.114334	-0.114334	-0.114334	NA	NA
R_Alu_2178	4	-32.2826	-0.115267	-14.775	16.8191	8.40955
R_Alu_364	33	-297.745	-0.116121	-20.2437	55.9049	9.73179
R_Alu_2907	52	-171.533	-0.116393	-10.2754	24.2794	3.36694
R_Alu_2550	10	-153.816	-0.116616	-22.9163	46.905	14.8327
R_Alu_1812	31	-9564.54	-0.117444	-952.508	1709.9	307.106
R_Alu_1691	4	-9.26333	-0.118327	-3.86158	3.86177	1.93088
R_Alu_248	32	-10362.5	-0.11846	-568.365	1868.59	330.324
R_Alu_1502	27	-2274.31	-0.11866	-106.099	439.462	84.5744
R_Alu_559	1	-0.120944	-0.120944	-0.120944	NA	NA
R_Alu_1250	3	-1244.72	-0.121217	-426.693	708.654	409.142
R_Alu_554	33	-362.197	-0.121549	-105.31	105.145	18.3033
R_Alu_1429	9	-1269.04	-0.121605	-227.291	397.924	132.641
R_Alu_2519	6	-948.748	-0.123883	-178.798	380.371	155.286
R_Alu_141	3	-54.3953	-0.125799	-18.2621	31.2923	18.0666
R_Alu_790	26	-59.4947	-0.126957	-13.9686	17.955	3.52127
R_Alu_1661	376	-55488.9	-0.12724	-990.243	3183.12	164.157
R_Alu_534	22	-181.553	-0.128417	-12.5851	38.2398	8.15276
R_Alu_724	3	-2.02724	-0.128548	-1.10973	0.950946	0.549029
R_Alu_2561	4	-173.308	-0.129645	-63.6039	75.6427	37.8213
R_Alu_914	9	-307.977	-0.135808	-42.9776	102.323	34.1076
R_Alu_2789	17	-1473.35	-0.137249	-141.023	355.013	86.1033
R_Alu_1700	3	-6.19645	-0.138112	-2.30848	3.37469	1.94838
R_Alu_1947	35	-59.9012	-0.139398	-9.90571	12.7759	2.15952
R_Alu_1657	200	-847.054	-0.139414	-16.9728	62.7407	4.43644
R_Alu_1351	6	-21.4289	-0.140199	-8.49748	8.63326	3.52451
R_Alu_1066	9	-135.277	-0.140347	-30.9998	43.3326	14.4442
R_Alu_323	31	-88.6354	-0.141335	-5.27499	15.9409	2.86306
R_Alu_609	2	-0.213931	-0.143574	-0.178753	0.04975	0.0351786
R_Alu_318	5	-49.0375	-0.147628	-12.5053	20.8746	9.33542
R_Alu_2483	8	-233.762	-0.147664	-31.2139	81.9371	28.9691
R_Alu_29	2	-240.912	-0.147882	-120.53	170.246	120.382
R_Alu_1454	42	-147.234	-0.14823	-16.4558	31.6699	4.88677
R_Alu_2111	14	-905.77	-0.148265	-78.6775	238.994	63.8738
R_Alu_2340	1	-0.148325	-0.148325	-0.148325	NA	NA
R_Alu_2321	7	-33.9275	-0.150185	-17.3303	13.0292	4.92458
R_Alu_1671	91	-540.896	-0.150978	-15.6676	57.3403	6.0109
R_Alu_2948	5	-530.208	-0.15609	-214.288	287.859	128.735
R_Alu_2106	2	-47.1242	-0.157444	-23.6408	33.2105	23.4834
R_Alu_162	10	-244.898	-0.159245	-36.9287	76.0348	24.0443
R_Alu_671	2	-929.612	-0.160097	-464.886	657.222	464.726
R_Alu_1890	7	-11.5421	-0.160253	-3.70052	4.85245	1.83405
R_Alu_984	1	-0.160336	-0.160336	-0.160336	NA	NA
R_Alu_869	11	-106.03	-0.163827	-12.6611	31.1393	9.38887
R_Alu_1968	15	-4003.37	-0.16506	-490.262	1002.29	258.789
R_Alu_1704	4	-128.478	-0.165318	-63.2893	72.8802	36.4401
R_Alu_960	10	-6.44273	-0.168472	-2.49534	2.5193	0.796672
R_Alu_1461	2	-0.303078	-0.17656	-0.239819	0.0894624	0.0632594
R_Alu_123	3	-9.5923	-0.178203	-3.93187	4.98829	2.87999
R_Alu_2915	8	-158.286	-0.180967	-40.6187	50.0068	17.6801
R_Alu_1554	361	-119649	-0.181044	-971.817	6849.89	360.521
R_Alu_1221	5	-3410.33	-0.182466	-1789.75	1387.4	620.464
R_Alu_2267	3	-14.3654	-0.182726	-5.16594	7.97616	4.60504
R_Alu_2091	6	-1059.52	-0.184458	-227.153	416.433	170.008
R_Alu_2942	5	-2.56594	-0.184624	-0.907024	0.979349	0.437978
R_Alu_2892	5	-223.205	-0.184851	-45.0215	99.608	44.546
R_Alu_217	1	-0.185511	-0.185511	-0.185511	NA	NA
R_Alu_2506	1	-0.186377	-0.186377	-0.186377	NA	NA
R_Alu_2251	34	-460.681	-0.187628	-35.1801	95.856	16.4392
R_Alu_2465	5	-89.9955	-0.188627	-20.946	38.9806	17.4326
R_Alu_2477	6	-17.6284	-0.1961	-5.46105	7.42018	3.02927
R_Alu_2157	7	-119.971	-0.196999	-20.0032	44.2688	16.732
R_Alu_2376	17	-67.2568	-0.198774	-8.12401	16.1969	3.92832
R_Alu_786	8	-2133.59	-0.199442	-350.06	730.955	258.431
R_Alu_113	5	-128.012	-0.20014	-29.1563	55.718	24.9178
R_Alu_2457	6	-97.6483	-0.202238	-29.8081	44.3577	18.109
R_Alu_1538	24	-54.9021	-0.203371	-6.36482	11.5455	2.35672
R_Alu_983	10	-801.201	-0.204514	-135.035	249.705	78.9638
R_Alu_1809	13	-776.183	-0.210275	-227.218	292.402	81.0978
R_Alu_208	7	-476.184	-0.212104	-135.748	185.174	69.9893
R_Alu_617	5	-355.205	-0.212113	-77.3674	155.637	69.6032
R_Alu_1971	3	-2984.98	-0.219151	-1031.57	1692.59	977.215
R_Alu_2749	26	-12019.7	-0.219279	-1544.93	3160.21	619.768
R_Alu_1237	12	-15.0708	-0.220788	-2.31777	4.1186	1.18894
R_Alu_2569	8	-11.2817	-0.220859	-2.89814	4.00851	1.41722
R_Alu_417	26	-2665.67	-0.221958	-729.652	821.921	161.192
R_Alu_1339	1	-0.227561	-0.227561	-0.227561	NA	NA
R_Alu_2573	3	-25.9923	-0.228041	-8.8428	14.852	8.5748
R_Alu_2062	12	-3975	-0.231522	-512.754	1106.01	319.277
R_Alu_692	2	-0.628616	-0.232232	-0.430424	0.280286	0.198192
R_Alu_2050	3	-56.4401	-0.23265	-23.7489	29.2054	16.8617
R_Alu_2476	10	-834.374	-0.236518	-209.288	283.939	89.7893
R_Alu_553	33	-5096.04	-0.237671	-680.476	1328.55	231.27
R_Alu_525	6	-23.9347	-0.24114	-10.3911	9.78358	3.99413
R_Alu_2932	1	-0.243863	-0.243863	-0.243863	NA	NA
R_Alu_1507	6	-91.5127	-0.244567	-25.8805	36.6855	14.9768
R_Alu_1967	5	-43.9838	-0.245077	-12.8432	18.8704	8.43911
R_Alu_263	10	-829.017	-0.245486	-134.394	250.964	79.3617
R_Alu_1238	69	-1523.05	-0.245764	-32.4217	183.741	22.1199
R_Alu_1580	23	-1007.48	-0.247008	-161.604	232.56	48.492
R_Alu_1218	31	-1114.56	-0.249006	-43.109	199.7	35.8672
R_Alu_1295	26	-14127.2	-0.250273	-1499.99	2975.85	583.612
R_Alu_1951	21	-132.416	-0.251329	-18.8209	35.0788	7.65482
R_Alu_232	3	-19.31	-0.251382	-10.3655	9.58298	5.53274
R_Alu_2486	9	-3676.83	-0.251833	-726.614	1424.88	474.96
R_Alu_418	5	-51.6561	-0.258021	-16.7728	22.0021	9.83963
R_Alu_2681	13	-314.654	-0.259093	-67.5635	108.49	30.0897
R_Alu_2784	22	-173469	-0.261655	-8177.33	36927.4	7872.95
R_Alu_2760	10	-1011.22	-0.263153	-134.379	312.339	98.7702
R_Alu_1552	27	-195720	-0.263361	-11873.8	41923.7	8068.22
R_Alu_1550	337	-4929.57	-0.269703	-474.971	645.194	35.1459
R_Alu_2931	1	-0.269756	-0.269756	-0.269756	NA	NA
R_Alu_2522	4	-340.677	-0.270118	-124.279	161.335	80.6675
R_Alu_2526	23	-217.776	-0.272923	-24.2276	51.6292	10.7654
R_Alu_720	16	-1116.58	-0.273991	-143.152	338.164	84.541
R_Alu_1604	7	-1027.34	-0.279531	-147.51	387.97	146.639
R_Alu_2138	35	-856.192	-0.279531	-59.5161	191.516	32.3721
R_Alu_527	56	-22.7	-0.279779	-5.0364	5.7939	0.774243
R_Alu_1209	54	-257.846	-0.283988	-18.3137	43.2152	5.88085
R_Alu_460	2	-69.0516	-0.288007	-34.6698	48.6232	34.3818
R_Alu_27	18	-5851.63	-0.288422	-1441.57	2010.18	473.803
R_Alu_2665	12	-885.393	-0.288869	-113.878	256.672	74.0947
R_Alu_1798	4	-46.8675	-0.292015	-21.474	24.4492	12.2246
R_Alu_2120	6	-488.797	-0.293284	-86.2546	197.384	80.5817
R_Alu_1150	11	-225.089	-0.294506	-72.4185	72.3995	21.8293
R_Alu_587	6	-67.1506	-0.295721	-13.1375	26.622	10.8684
R_Alu_218	10	-2827.93	-0.30332	-454.646	874.128	276.424
R_Alu_136	11	-902.317	-0.304056	-205.858	266.22	80.2685
R_Alu_2109	1	-0.304249	-0.304249	-0.304249	NA	NA
R_Alu_4	2	-0.338381	-0.307632	-0.323006	0.0217429	0.0153745
R_Alu_2266	252	-27440.4	-0.308442	-748.513	2117.91	133.416
R_Alu_1263	26	-4946.93	-0.309332	-1161.65	1634.57	320.565
R_Alu_582	7	-1168.24	-0.312131	-297.358	421.631	159.361
R_Alu_1560	7	-9908.39	-0.3135	-1617.16	3691.68	1395.32
R_Alu_2099	27	-11193.8	-0.313507	-1012.81	2421.55	466.027
R_Alu_752	25	-11109.2	-0.31357	-1637.29	2786.6	557.321
R_Alu_22	39	-354.702	-0.318147	-19.4833	58.5934	9.38246
R_Alu_2518	11	-753.149	-0.320146	-112.464	225.469	67.9815
R_Alu_2608	9	-200.818	-0.320787	-43.6745	66.4394	22.1465
R_Alu_774	26	-118.135	-0.32161	-10.8205	24.8119	4.86601
R_Alu_1831	15	-2205.74	-0.322361	-355.966	589.899	152.311
R_Alu_478	22	-740.204	-0.323426	-100.042	213.813	45.5851
R_Alu_1054	10	-341.739	-0.324425	-82.009	128.017	40.4826
R_Alu_2442	2	-108.87	-0.324896	-54.5975	76.753	54.2726
R_Alu_1509	56	-6813.86	-0.325505	-754.366	1331.99	177.994
R_Alu_447	41	-2861.44	-0.326073	-202.112	552.929	86.353
R_Alu_1387	60	-34198.9	-0.3284	-1945.72	4914.85	634.505
R_Alu_1021	4	-7.93275	-0.328773	-5.91195	3.72565	1.86282
R_Alu_634	19	-3556.73	-0.329143	-1294.81	1058.59	242.856
R_Alu_1092	12	-59.6801	-0.329662	-22.9359	19.2935	5.56956
R_Alu_421	6	-265.554	-0.330665	-103.918	98.7007	40.2944
R_Alu_1034	18	-14899.5	-0.331907	-1808.13	3910.97	921.825
R_Alu_574	1	-0.33205	-0.33205	-0.33205	NA	NA
R_Alu_740	5	-324.189	-0.332799	-79.2556	139.241	62.2704
R_Alu_516	13	-602.713	-0.333031	-226.215	244.93	67.9313
R_Alu_1154	104	-22494.3	-0.335456	-1110.48	2452.9	240.526
R_Alu_2012	38	-5277.18	-0.336509	-578.734	1047.43	169.916
R_Alu_2072	16	-1223.93	-0.336554	-322.81	372.454	93.1135
R_Alu_1852	39	-34786	-0.337045	-1271.03	5622.53	900.326
R_Alu_1243	11	-4450.51	-0.337501	-470.833	1324.53	399.36
R_Alu_856	6	-29.335	-0.341104	-10.1974	11.3523	4.63454
R_Alu_2567	17	-4075.91	-0.34207	-336.971	983.061	238.427
R_Alu_746	3	-14.447	-0.344968	-5.09236	8.10168	4.67751
R_Alu_1600	1	-0.34588	-0.34588	-0.34588	NA	NA
R_Alu_2537	70	-1128.77	-0.352427	-116.861	180.685	21.596
R_Alu_498	26	-8101.85	-0.353629	-1225.22	2146.8	421.022
R_Alu_1642	45	-3083.53	-0.354639	-266.416	577.012	86.0159
R_Alu_1385	8	-433.889	-0.359646	-82.4734	144.361	51.0395
R_Alu_1132	14	-4361.1	-0.359689	-735.462	1166.22	311.685
R_Alu_2861	3	-202.453	-0.362288	-69.4113	115.245	66.537
R_Alu_292	4	-88.4651	-0.364394	-25.8447	42.175	21.0875
R_Alu_1059	3	-19.6979	-0.364703	-7.00655	10.995	6.34799
R_Alu_1163	81	-1633.95	-0.366794	-37.6122	183.065	20.3406
R_Alu_2844	11	-257.109	-0.368444	-90.7164	101.252	30.5285
R_Alu_1663	24	-74.578	-0.368988	-10.3703	18.444	3.76487
R_Alu_2377	1	-0.374634	-0.374634	-0.374634	NA	NA
R_Alu_2057	3	-33.0041	-0.375087	-11.3806	18.7275	10.8123
R_Alu_1824	2	-23.7588	-0.375553	-12.0672	16.5344	11.6916
R_Alu_2009	92	-9310.07	-0.377718	-518.388	1072.85	111.852
R_Alu_2281	4	-3.40336	-0.37907	-1.79793	1.51971	0.759857
R_Alu_1848	10	-561.89	-0.381251	-139.542	203.086	64.2215
R_Alu_1333	76	-1803.28	-0.385454	-39.8393	206.298	23.664
R_Alu_1858	183	-67114.9	-0.3859	-1159.22	6959.04	514.427
R_Alu_1480	11	-875.193	-0.389232	-169.349	260.48	78.5376
R_Alu_2246	8	-788.244	-0.391032	-204.743	330.699	116.92
R_Alu_2494	12	-7692.5	-0.391172	-839.104	2179.21	629.083
R_Alu_2901	3	-3.81095	-0.393228	-1.71689	1.83449	1.05914
R_Alu_2235	7	-417.135	-0.400424	-118.651	145.355	54.9391
R_Alu_51	10	-233.524	-0.40058	-93.6133	99.323	31.4087
R_Alu_2217	11	-492.457	-0.404569	-102.817	159.956	48.2287
R_Alu_808	2	-7.78281	-0.404846	-4.09383	5.21701	3.68898
R_Alu_1121	9	-510.556	-0.405775	-116.542	163.034	54.3445
R_Alu_807	7	-23.0803	-0.406495	-4.92981	8.17165	3.08859
R_Alu_1087	1	-0.410685	-0.410685	-0.410685	NA	NA
R_Alu_691	12	-2859.47	-0.411341	-330.195	814.788	235.209
R_Alu_475	12	-781.916	-0.411826	-127.628	237.707	68.6202
R_Alu_2728	7	-1201.05	-0.412069	-259.107	462.401	174.771
R_Alu_372	11	-388.578	-0.41376	-121.416	141.355	42.6201
R_Alu_1491	17	-7343.13	-0.414062	-618.951	1769.21	429.096
R_Alu_2071	12	-249.15	-0.415027	-52.0096	80.7775	23.3184
R_Alu_2068	28	-768.999	-0.415039	-132.205	206.855	39.092
R_Alu_403	23	-7125.5	-0.420276	-539.391	1511.9	315.253
R_Alu_1515	26	-83.2962	-0.420411	-8.21793	16.3494	3.20638
R_Alu_1516	26	-83.2962	-0.420411	-8.21793	16.3494	3.20638
R_Alu_956	48	-854.578	-0.420988	-43.0819	135.796	19.6005
R_Alu_1883	895	-2933.74	-0.424492	-69.1051	151.887	5.07704
R_Alu_1230	3	-2.1266	-0.430103	-1.4177	0.881921	0.509177
R_Alu_250	7	-548.457	-0.43704	-135.032	196.833	74.3958
R_Alu_2485	12	-2169.35	-0.438273	-240.473	620.205	179.038
R_Alu_2204	93	-7008.51	-0.439182	-534.68	976.312	101.239
R_Alu_2458	13	-1948.83	-0.441424	-162.932	537.374	149.041
R_Alu_2007	17	-56688.1	-0.441994	-3421.47	13727.3	3329.37
R_Alu_114	20	-326.186	-0.442037	-21.3707	72.3816	16.185
R_Alu_1932	2	-1.02935	-0.442661	-0.736004	0.414851	0.293344
R_Alu_773	7	-160.66	-0.442719	-90.0275	70.7719	26.7493
R_Alu_1494	9	-406.253	-0.443088	-71.3325	132.43	44.1435
R_Alu_770	4	-80.5766	-0.443946	-41.4198	32.8823	16.4411
R_Alu_1246	37	-481.015	-0.44449	-21.1843	80.5085	13.2355
R_Alu_1860	4	-917.886	-0.451689	-242.203	450.65	225.325
R_Alu_359	8	-1572.01	-0.452916	-278.358	530.155	187.438
R_Alu_2762	7	-239.05	-0.453404	-90.132	77.0008	29.1036
R_Alu_9	12	-625.648	-0.456149	-193.942	183.95	53.1018
R_Alu_2419	3	-2.56558	-0.45655	-1.20789	1.17802	0.680133
R_Alu_2631	3	-2.99639	-0.4612	-1.3529	1.42502	0.822737
R_Alu_2797	8	-31.1874	-0.462687	-7.68518	10.415	3.68227
R_Alu_1255	25	-6292.51	-0.463536	-676.398	1430.5	286.1
R_Alu_2182	13	-671.686	-0.463681	-232.388	194.234	53.8709
R_Alu_2843	4	-8.49458	-0.463682	-2.70564	3.87429	1.93714
R_Alu_1196	18	-600.297	-0.464024	-90.2543	183.699	43.2984
R_Alu_1437	607	-67273.2	-0.464885	-1644.95	4310.15	174.944
R_Alu_2616	5	-919.816	-0.465488	-342.532	408.604	182.733
R_Alu_2322	11	-602.561	-0.466086	-139.219	169.782	51.1913
R_Alu_2292	243	-27280.8	-0.467115	-423.031	1798.54	115.377
R_Alu_2206	10	-20632.6	-0.467372	-2141.44	6497.77	2054.78
R_Alu_515	10	-20632.6	-0.467372	-2141.44	6497.77	2054.78
R_Alu_2850	11	-699.903	-0.467686	-202.526	237.243	71.5313
R_Alu_2788	14	-864.218	-0.469261	-156.52	224.983	60.1293
R_Alu_2648	3	-3.96052	-0.470007	-2.79702	2.01525	1.1635
R_Alu_2216	8	-4239.6	-0.472229	-581.037	1481.48	523.783
R_Alu_1358	5	-127.455	-0.474626	-39.7319	51.7466	23.1418
R_Alu_2905	74	-1944.29	-0.475672	-46.5531	227.677	26.4669
R_Alu_1126	1086	-798.052	-0.475774	-31.0072	45.5148	1.38114
R_Alu_1231	319	-184941	-0.476198	-2836.46	11292.9	632.28
R_Alu_2527	33	-11547.3	-0.476883	-848.805	2247.39	391.221
R_Alu_2958	19	-6357.31	-0.47702	-445.908	1444.13	331.306
R_Alu_464	242	-1134.07	-0.477687	-29.5185	89.1871	5.73316
R_Alu_2890	8	-1011.34	-0.478667	-137.346	353.441	124.96
R_Alu_2593	13	-6146.68	-0.479794	-868.52	1848.68	512.731
R_Alu_2916	164	-3889.07	-0.481004	-294.748	394.939	30.8396
R_Alu_506	1	-0.483069	-0.483069	-0.483069	NA	NA
R_Alu_2766	7	-2312.16	-0.487261	-337.811	870.691	329.09
R_Alu_1117	3	-58.6326	-0.490517	-34.4936	30.3002	17.4938
R_Alu_1285	80	-29852.9	-0.492845	-2628.91	4453.48	497.915
R_Alu_1904	23	-342.942	-0.49606	-52.6126	94.0403	19.6087
R_Alu_2651	3	-58.2938	-0.499837	-19.7916	33.3439	19.2511
R_Alu_2640	7	-117.246	-0.507176	-17.9872	43.7861	16.5496
R_Alu_783	152	-15104.6	-0.50736	-1189.72	2559.79	207.626
R_Alu_1645	6240	-9045.64	-0.509549	-81.2033	184.42	2.33462
R_Alu_950	7	-55.5504	-0.512803	-15.4098	22.4003	8.46653
R_Alu_911	10	-1760.36	-0.515251	-401.828	547.478	173.128
R_Alu_2471	23	-3863.61	-0.515267	-347.964	827.023	172.446
R_Alu_2174	90	-16737.2	-0.519802	-2572.28	3690.6	389.024
R_Alu_1974	5	-5.21547	-0.520676	-1.84599	1.99892	0.893945
R_Alu_365	4	-855.262	-0.520931	-234.624	415.04	207.52
R_Alu_598	4	-855.262	-0.520931	-234.624	415.04	207.52
R_Alu_1252	20	-775.432	-0.521722	-288.962	263.787	58.9845
R_Alu_491	25	-94969.8	-0.523788	-4088.37	18940.4	3788.07
R_Alu_2478	4	-137.274	-0.524505	-38.8221	65.7514	32.8757
R_Alu_2912	156	-29963.8	-0.525042	-840.05	2496.68	199.894
R_Alu_1144	6	-296.86	-0.528422	-100.369	127.632	52.1053
R_Alu_237	4	-2.00865	-0.528482	-1.27886	0.774147	0.387074
R_Alu_1415	26	-5522.86	-0.530264	-556.323	1122.7	220.179
R_Alu_2015	26	-5522.86	-0.530264	-556.323	1122.7	220.179
R_Alu_2629	10	-1141.43	-0.532374	-124.704	357.572	113.074
R_Alu_834	10	-1140.36	-0.532427	-124.598	357.235	112.968
R_Alu_1361	10	-1145.72	-0.534077	-125.165	358.919	113.5
R_Alu_1125	3	-7.06191	-0.535626	-2.94572	3.58206	2.0681
R_Alu_165	6	-32.2082	-0.537189	-14.8634	14.1088	5.75991
R_Alu_712	4	-50.123	-0.537617	-13.8046	24.267	12.1335
R_Alu_1227	10	-2558.38	-0.539319	-495.498	782.222	247.36
R_Alu_307	2	-0.792081	-0.539343	-0.665712	0.178713	0.126369
R_Alu_2387	23	-14285.9	-0.547654	-1623.51	2981.01	621.583
R_Alu_2511	2	-58.9183	-0.551071	-29.7347	41.2719	29.1836
R_Alu_1061	12	-254.846	-0.553033	-64.7836	79.044	22.818
R_Alu_2700	5	-84.3482	-0.554028	-21.4681	36.0939	16.1417
R_Alu_1618	15	-21.8388	-0.560973	-7.60277	7.28855	1.88189
R_Alu_1530	1	-0.564203	-0.564203	-0.564203	NA	NA
R_Alu_297	42	-627.609	-0.564514	-21.7405	96.5369	14.896
R_Alu_1957	2	-31.3523	-0.570933	-15.9616	21.7657	15.3907
R_Alu_2635	29	-17266.3	-0.571993	-1227.18	3265.18	606.328
R_Alu_985	236	-2078.38	-0.574795	-48.0088	191.877	12.4901
R_Alu_2792	280	-9214.95	-0.576815	-77.7671	563.955	33.7028
R_Alu_1133	16	-1574.44	-0.578302	-195.695	387.409	96.8523
R_Alu_2051	220	-268615	-0.578641	-9856.48	26654.4	1797.04
R_Alu_673	5	-1480.71	-0.57988	-322.455	649.735	290.57
R_Alu_633	4	-3290.33	-0.581188	-823.713	1644.41	822.207
R_Alu_2930	19	-150335	-0.58122	-8046.92	34458.4	7905.31
R_Alu_470	3	-198.957	-0.581531	-103.053	99.3505	57.36
R_Alu_2435	300	-463.147	-0.582672	-40.3162	70.5414	4.07271
R_Alu_772	42	-10954.9	-0.584104	-833.704	1902.33	293.536
R_Alu_947	42	-10954.9	-0.584104	-833.704	1902.33	293.536
R_Alu_2732	16	-52437.1	-0.584224	-3343.91	13092	3272.99
R_Alu_2048	5	-380.75	-0.586859	-77.2972	169.637	75.8641
R_Alu_15	85	-21676.7	-0.589114	-1316.49	2875.81	311.925
R_Alu_1418	46	-17718.5	-0.591025	-3357.48	4593.91	677.335
R_Alu_2364	8	-476.356	-0.591554	-109.586	183.059	64.721
R_Alu_2462	8	-1050.43	-0.592156	-295.058	353.186	124.87
R_Alu_411	8	-1050.11	-0.592182	-294.996	353.075	124.831
R_Alu_41	22	-727.37	-0.596923	-66.4769	176.739	37.6809
R_Alu_330	6	-454.607	-0.602541	-232.752	207.633	84.7657
R_Alu_2859	3	-99.0738	-0.609225	-37.3033	53.8093	31.0668
R_Alu_1485	29	-25338.3	-0.611917	-1735.48	5093.18	945.78
R_Alu_2540	5	-12.7745	-0.613516	-3.7136	5.13784	2.29771
R_Alu_1155	31	-1892.8	-0.61827	-260.692	430.1	77.2483
R_Alu_2516	7	-4498.84	-0.620146	-900.041	1610.69	608.785
R_Alu_2591	7	-4498.84	-0.620146	-900.041	1610.69	608.785
R_Alu_2730	2	-8.32737	-0.624883	-4.47613	5.44648	3.85124
R_Alu_1544	3	-1431.73	-0.62624	-510.982	798.958	461.279
R_Alu_1093	5	-156.508	-0.626913	-44.0304	65.0163	29.0762
R_Alu_2834	6	-1437.94	-0.628484	-289.629	568.137	231.941
R_Alu_594	6	-1437.94	-0.628484	-289.629	568.137	231.941
R_Alu_167	199	-16949.6	-0.628663	-1126.63	2196.04	155.673
R_Alu_1561	6	-16237.1	-0.631185	-3229.29	6461.33	2637.83
R_Alu_2133	17	-297.512	-0.631278	-39.8633	71.2334	17.2766
R_Alu_128	29	-171.359	-0.632902	-20.4215	39.3236	7.3022
R_Alu_2324	23	-261.467	-0.649249	-44.9878	61.6711	12.8593
R_Alu_1522	5	-952.647	-0.650566	-390.75	420.925	188.243
R_Alu_1029	46	-2412.3	-0.659706	-87.2471	361.251	53.2636
R_Alu_591	12	-6941.42	-0.666248	-605.034	1995.77	576.13
R_Alu_1483	10	-502.889	-0.6669	-101.993	158.035	49.975
R_Alu_2402	9	-1239.98	-0.669034	-347.834	410.758	136.919
R_Alu_1165	21	-9766.41	-0.669242	-1141.09	2453.19	535.329
R_Alu_2680	7	-585.096	-0.670108	-89.1123	218.848	82.7169
R_Alu_519	2	-188.937	-0.673336	-94.8051	133.122	94.1317
R_Alu_1838	41	-5469.36	-0.67749	-256.911	846.026	132.127
R_Alu_279	41	-5469.36	-0.67749	-256.911	846.026	132.127
R_Alu_92	41	-5469.36	-0.67749	-256.911	846.026	132.127
R_Alu_434	16	-1784.86	-0.68462	-204.009	438.476	109.619
R_Alu_425	6	-94.7177	-0.688083	-40.2352	43.2728	17.666
R_Alu_1156	2	-65.4707	-0.691924	-33.0813	45.8055	32.3894
R_Alu_1545	140	-180237	-0.694703	-5331.99	16815.4	1421.16
R_Alu_1911	253	-1.17217e+06	-0.697029	-7691.79	81809.3	5143.3
R_Alu_1135	4	-89.3991	-0.697943	-26.3315	42.5383	21.2692
R_Alu_2352	4	-89.3991	-0.697943	-26.3315	42.5383	21.2692
R_Alu_2385	4	-89.3991	-0.697943	-26.3315	42.5383	21.2692
R_Alu_2256	3	-366.518	-0.698533	-122.744	211.114	121.887
R_Alu_1228	52	-2174.19	-0.698908	-424.625	431.494	59.8375
R_Alu_1420	6	-316.225	-0.702595	-124.12	131.101	53.5216
R_Alu_2086	5	-6619.35	-0.70353	-1415.66	2912.21	1302.38
R_Alu_621	12	-625.391	-0.706416	-183.283	228.715	66.0243
R_Alu_1035	8	-925.708	-0.707805	-204.021	322.271	113.94
R_Alu_1388	8	-925.708	-0.707805	-204.021	322.271	113.94
R_Alu_2008	8	-925.708	-0.707805	-204.021	322.271	113.94
R_Alu_1532	3	-32.4716	-0.708116	-11.8695	17.8627	10.313
R_Alu_945	220	-136177	-0.708283	-5828.12	15215.8	1025.85
R_Alu_1994	44	-2007.9	-0.708431	-367.932	363.655	54.823
R_Alu_1440	18	-493.74	-0.710752	-64.4709	129.686	30.5674
R_Alu_241	7	-1944.42	-0.713357	-434.924	714.486	270.05
R_Alu_2148	12	-778.24	-0.714003	-172.108	228.391	65.9307
R_Alu_2455	12	-778.24	-0.714003	-172.108	228.391	65.9307
R_Alu_2770	12	-778.24	-0.714003	-172.108	228.391	65.9307
R_Alu_2151	83	-468306	-0.718753	-8754.27	56891.2	6244.62
R_Alu_2548	15	-448.46	-0.729518	-65.8933	112.976	29.1702
R_Alu_976	8	-37.8414	-0.729831	-6.85737	12.6742	4.481
R_Alu_1625	14	-3531.45	-0.730157	-285	935.083	249.911
R_Alu_1597	8	-304.485	-0.733777	-110.821	114.504	40.4833
R_Alu_1152	19	-27186.5	-0.738959	-4158.96	7598.37	1743.19
R_Alu_1490	19	-27186.5	-0.738959	-4158.96	7598.37	1743.19
R_Alu_965	19	-27186.5	-0.738959	-4158.96	7598.37	1743.19
R_Alu_1283	41	-26023.1	-0.739704	-1138.65	4115.34	642.709
R_Alu_153	41	-26023.1	-0.739704	-1138.65	4115.34	642.709
R_Alu_2145	41	-26023.1	-0.739704	-1138.65	4115.34	642.709
R_Alu_2279	41	-26023.1	-0.739704	-1138.65	4115.34	642.709
R_Alu_2504	41	-26023.1	-0.739704	-1138.65	4115.34	642.709
R_Alu_466	41	-26023.1	-0.739704	-1138.65	4115.34	642.709
R_Alu_2163	60	-22953	-0.755679	-1917.25	3560.93	459.714
R_Alu_1419	14	-1348.2	-0.756184	-137.698	364.154	97.3243
R_Alu_2755	131	-24980.5	-0.759747	-1232.51	3057.98	267.177
R_Alu_941	31	-1926.7	-0.760839	-248.159	343.515	61.6971
R_Alu_2839	13	-631.013	-0.766401	-151.636	201.443	55.8703
R_Alu_2408	6	-695.432	-0.769393	-126.837	279.153	113.964
R_Alu_32	6	-696.166	-0.770298	-127.018	279.431	114.077
R_Alu_2605	12	-744.756	-0.772296	-104.329	215.875	62.3177
R_Alu_2778	115	-35744.4	-0.772358	-1348.3	4773.45	445.127
R_Alu_228	3	-10.7311	-0.775461	-4.53125	5.40913	3.12296
R_Alu_285	3	-251.52	-0.776335	-125.746	125.374	72.3847
R_Alu_2785	6	-14011.5	-0.776405	-2712.81	5591.66	2282.79
R_Alu_1037	5	-88.3237	-0.779145	-32.7309	43.9304	19.6463
R_Alu_2555	5	-88.3237	-0.779145	-32.7309	43.9304	19.6463
R_Alu_1636	8	-896.046	-0.789081	-186.287	296.451	104.811
R_Alu_2954	8	-896.046	-0.789081	-186.287	296.451	104.811
R_Alu_2140	10	-314.577	-0.791195	-80.7681	107.024	33.8439
R_Alu_2011	106	-32837.3	-0.793302	-822.707	3235.06	314.217
R_Alu_1938	8	-2660.31	-0.793799	-767.34	1155.21	408.428
R_Alu_2167	8	-2660.31	-0.793799	-767.34	1155.21	408.428
R_Alu_2461	8	-2660.31	-0.793799	-767.34	1155.21	408.428
R_Alu_308	8	-2660.31	-0.793799	-767.34	1155.21	408.428
R_Alu_2545	13	-1978.42	-0.794934	-448.634	529.369	146.821
R_Alu_2826	13	-1978.42	-0.794934	-448.634	529.369	146.821
R_Alu_1881	92	-40107.9	-0.79765	-502.924	4184.83	436.299
R_Alu_1151	13	-2818.13	-0.802522	-381.948	772.532	214.262
R_Alu_1703	1	-0.802796	-0.802796	-0.802796	NA	NA
R_Alu_2606	100	-7281.13	-0.810973	-286.487	1108.1	110.81
R_Alu_2061	8	-25097.1	-0.810982	-3303.18	8812.46	3115.68
R_Alu_2780	20	-665.913	-0.811085	-164.119	230.782	51.6044
R_Alu_10	3	-462.181	-0.812525	-165.336	257.579	148.713
R_Alu_2016	22	-5386.32	-0.827643	-395.226	1172.81	250.043
R_Alu_1290	17	-14726.1	-0.828469	-1216.65	3554.87	862.182
R_Alu_1321	71	-381.42	-0.829086	-36.2663	79.989	9.49295
R_Alu_1394	71	-381.42	-0.829086	-36.2663	79.989	9.49295
R_Alu_463	54	-10423.4	-0.830359	-1302.36	1684.67	229.255
R_Alu_1397	7	-415.904	-0.834559	-188.058	170.385	64.3994
R_Alu_2170	7	-415.904	-0.834559	-188.058	170.385	64.3994
R_Alu_2546	7	-415.904	-0.834559	-188.058	170.385	64.3994
R_Alu_2747	92	-2847.56	-0.834573	-55.5153	297.166	30.9817
R_Alu_986	16	-954.569	-0.837907	-170.311	253.464	63.3659
R_Alu_2881	20	-9284.83	-0.839955	-1170.72	2228.17	498.235
R_Alu_473	2	-114.246	-0.845521	-57.5456	80.186	56.7001
R_Alu_132	6	-637.139	-0.848978	-221.488	238.71	97.4529
R_Alu_2349	13	-1265.18	-0.850308	-153.826	338.212	93.8032
R_Alu_2454	13	-1265.18	-0.850308	-153.826	338.212	93.8032
R_Alu_3	168	-424.513	-0.852587	-31.3442	52.3287	4.03724
R_Alu_1668	91	-20551.1	-0.854182	-2733.13	4789.86	502.114
R_Alu_2484	28	-17886.1	-0.854968	-1126.64	3413.18	645.03
R_Alu_39	28	-17886.1	-0.854968	-1126.64	3413.18	645.03
R_Alu_2176	23	-3668.75	-0.8577	-588.004	1023.8	213.476
R_Alu_381	5	-2903.52	-0.861357	-900.426	1268.9	567.471
R_Alu_1284	225	-15062.1	-0.862208	-630.764	2075.56	138.37
R_Alu_122	10	-895.282	-0.863563	-159.33	274.837	86.911
R_Alu_1633	8	-18514.3	-0.868321	-3830.96	6437.49	2275.99
R_Alu_234	8	-18514.3	-0.868321	-3830.96	6437.49	2275.99
R_Alu_2509	8	-18514.3	-0.868321	-3830.96	6437.49	2275.99
R_Alu_2893	8	-18514.3	-0.868321	-3830.96	6437.49	2275.99
R_Alu_2184	18	-838.825	-0.87083	-105.828	209.536	49.3881
R_Alu_2554	4	-336.256	-0.876637	-85.2655	167.328	83.6641
R_Alu_529	8	-511.363	-0.885737	-140.467	207.004	73.187
R_Alu_1626	18	-3700.51	-0.887145	-631.157	1078.89	254.297
R_Alu_2389	18	-3700.51	-0.887145	-631.157	1078.89	254.297
R_Alu_2720	18	-3700.51	-0.887145	-631.157	1078.89	254.297
R_Alu_354	18	-3700.51	-0.887145	-631.157	1078.89	254.297
R_Alu_2521	17	-1394.76	-0.889224	-388.262	428.915	104.027
R_Alu_111	17	-1395.8	-0.89014	-388.158	429.267	104.113
R_Alu_2894	4	-70.7095	-0.893447	-27.4909	33.0386	16.5193
R_Alu_2576	15	-763.356	-0.894875	-178.89	214.922	55.4926
R_Alu_1922	11	-8500.85	-0.897108	-1284.94	2730.07	823.147
R_Alu_362	3	-6.30926	-0.900076	-3.38222	2.7319	1.57726
R_Alu_735	116	-4404.4	-0.901463	-323.197	547.907	50.8719
R_Alu_2580	518	-65208.4	-0.902204	-2841.62	5383.67	236.545
R_Alu_2822	518	-65208.4	-0.902204	-2841.62	5383.67	236.545
R_Alu_1166	22	-23824.8	-0.908409	-1862.8	5407.43	1152.87
R_Alu_1224	22	-23824.8	-0.908409	-1862.8	5407.43	1152.87
R_Alu_946	22	-23824.8	-0.908409	-1862.8	5407.43	1152.87
R_Alu_1016	19	-1456.45	-0.910323	-233.334	444.563	101.99
R_Alu_471	4	-76.1941	-0.911453	-30.783	33.4256	16.7128
R_Alu_1920	5	-32.7263	-0.916714	-9.40836	13.301	5.94841
R_Alu_2497	5	-32.7263	-0.916714	-9.40836	13.301	5.94841
R_Alu_2097	40	-1285.05	-0.91717	-251.836	303.134	47.9297
R_Alu_12	4	-143.187	-0.917889	-37.2336	70.64	35.32
R_Alu_1342	8	-208.716	-0.920326	-58.5227	71.4103	25.2473
R_Alu_2523	8	-115.716	-0.921451	-38.1594	45.9212	16.2356
R_Alu_1624	11	-291.889	-0.922011	-57.4165	96.6006	29.1262
R_Alu_483	11	-291.889	-0.922011	-57.4165	96.6006	29.1262
R_Alu_2142	22	-90685.5	-0.924172	-6957.95	19740.6	4208.72
R_Alu_1005	24	-14369.4	-0.924182	-1157.11	3016.4	615.721
R_Alu_1038	24	-14369.4	-0.924182	-1157.11	3016.4	615.721
R_Alu_953	24	-14369.4	-0.924182	-1157.11	3016.4	615.721
R_Alu_2069	9	-625.454	-0.935477	-174.234	232.423	77.4742
R_Alu_25	10	-3930.44	-0.936752	-627.519	1216.27	384.619
R_Alu_1101	14	-1222.75	-0.936824	-299.363	354.644	94.7825
R_Alu_1181	14	-1222.75	-0.936824	-299.363	354.644	94.7825
R_Alu_1431	14	-1222.75	-0.936824	-299.363	354.644	94.7825
R_Alu_1875	14	-1222.75	-0.936824	-299.363	354.644	94.7825
R_Alu_1950	14	-1222.75	-0.936824	-299.363	354.644	94.7825
R_Alu_2020	14	-1222.75	-0.936824	-299.363	354.644	94.7825
R_Alu_2027	14	-1222.75	-0.936824	-299.363	354.644	94.7825
R_Alu_206	14	-1222.75	-0.936824	-299.363	354.644	94.7825
R_Alu_2129	14	-1222.75	-0.936824	-299.363	354.644	94.7825
R_Alu_2239	14	-1222.75	-0.936824	-299.363	354.644	94.7825
R_Alu_2306	14	-1222.75	-0.936824	-299.363	354.644	94.7825
R_Alu_2469	14	-1222.75	-0.936824	-299.363	354.644	94.7825
R_Alu_2621	14	-1222.75	-0.936824	-299.363	354.644	94.7825
R_Alu_2649	14	-1222.75	-0.936824	-299.363	354.644	94.7825
R_Alu_2744	14	-1222.75	-0.936824	-299.363	354.644	94.7825
R_Alu_2828	14	-1222.75	-0.936824	-299.363	354.644	94.7825
R_Alu_38	14	-1222.75	-0.936824	-299.363	354.644	94.7825
R_Alu_569	14	-1222.75	-0.936824	-299.363	354.644	94.7825
R_Alu_684	14	-1222.75	-0.936824	-299.363	354.644	94.7825
R_Alu_2185	9	-215.987	-0.937614	-52.0482	85.7526	28.5842
R_Alu_2491	9	-215.987	-0.937614	-52.0482	85.7526	28.5842
R_Alu_2769	9	-215.987	-0.937614	-52.0482	85.7526	28.5842
R_Alu_2833	9	-215.987	-0.937614	-52.0482	85.7526	28.5842
R_Alu_966	9	-215.987	-0.937614	-52.0482	85.7526	28.5842
R_Alu_2847	10	-3864.28	-0.937889	-620.921	1196.31	378.307
R_Alu_1248	18	-14028.7	-0.939734	-1643.86	3308.93	779.922
R_Alu_1240	76	-191.722	-0.939841	-22.306	40.4417	4.63898
R_Alu_804	5	-397.106	-0.939864	-141.331	164.514	73.5728
R_Alu_406	5	-10.3606	-0.941626	-7.08101	3.87674	1.73373
R_Alu_1088	18	-1204.02	-0.941816	-284.127	333.275	78.5536
R_Alu_2173	18	-1204.02	-0.941816	-284.127	333.275	78.5536
R_Alu_2370	18	-1204.02	-0.941816	-284.127	333.275	78.5536
R_Alu_2622	18	-1204.02	-0.941816	-284.127	333.275	78.5536
R_Alu_2793	18	-1204.02	-0.941816	-284.127	333.275	78.5536
R_Alu_2831	79	-3809.17	-0.942069	-323.494	573.666	64.5425
R_Alu_2691	5	-41.8763	-0.943584	-10.8194	17.4957	7.82431
R_Alu_2556	20	-3732.48	-0.946831	-579.621	1019.75	228.023
R_Alu_2603	59	-1107.29	-0.947982	-77.8417	172.469	22.4535
R_Alu_791	38	-9702.03	-0.949429	-766.313	1618.92	262.624
R_Alu_2499	6	-877.357	-0.958433	-179.283	349.337	142.616
R_Alu_1543	10	-158.436	-0.958885	-32.6132	57.5432	18.1968
R_Alu_1939	10	-158.436	-0.958885	-32.6132	57.5432	18.1968
R_Alu_309	10	-158.436	-0.958885	-32.6132	57.5432	18.1968
R_Alu_957	56	-21481.4	-0.959796	-1588.07	3488.05	466.111
R_Alu_118	10	-1078.65	-0.960932	-247.145	376.322	119.003
R_Alu_2000	10	-1078.65	-0.960932	-247.145	376.322	119.003
R_Alu_2154	10	-1078.65	-0.960932	-247.145	376.322	119.003
R_Alu_2538	10	-1078.65	-0.960932	-247.145	376.322	119.003
R_Alu_2604	10	-1078.65	-0.960932	-247.145	376.322	119.003
R_Alu_2624	10	-1078.65	-0.960932	-247.145	376.322	119.003
R_Alu_2860	10	-1078.65	-0.960932	-247.145	376.322	119.003
R_Alu_33	10	-1078.65	-0.960932	-247.145	376.322	119.003
R_Alu_847	10	-1078.65	-0.960932	-247.145	376.322	119.003
R_Alu_2929	11	-1562.3	-0.965851	-234.259	476.582	143.695
R_Alu_689	11	-1562.3	-0.965851	-234.259	476.582	143.695
R_Alu_2786	9	-1181.63	-0.970336	-187.259	376.92	125.64
R_Alu_2753	4	-5.36146	-0.972957	-2.26678	2.09006	1.04503
R_Alu_803	10	-711.837	-0.973602	-207.418	280.875	88.8204
R_Alu_1683	8	-357.515	-0.974197	-167.106	143.048	50.5752
R_Alu_2764	8	-357.515	-0.974197	-167.106	143.048	50.5752
R_Alu_1882	11	-1996.01	-0.979527	-468.897	767.615	231.444
R_Alu_1004	12	-2506	-0.981866	-379.127	694.596	200.513
R_Alu_2307	9	-1484.79	-0.984324	-369.353	515.751	171.917
R_Alu_1914	18	-1159.18	-0.985198	-177.247	359.087	84.6376
R_Alu_2492	28	-2643.62	-0.987057	-517.142	620.957	117.35
R_Alu_2560	28	-2643.62	-0.987057	-517.142	620.957	117.35
R_Alu_2937	28	-2643.62	-0.987057	-517.142	620.957	117.35
R_Alu_840	28	-2643.62	-0.987057	-517.142	620.957	117.35
R_Alu_142	6	-1647.43	-0.988907	-287.881	666.581	272.13
R_Alu_1286	729	-53066.2	-0.989012	-1910.35	3192.71	118.248
R_Alu_287	729	-53066.2	-0.989012	-1910.35	3192.71	118.248
R_Alu_73	20	-1938.07	-0.989563	-449.961	619.82	138.596
R_Alu_2229	7	-1571.56	-0.99028	-408.455	583.807	220.658
R_Alu_2824	10	-2296.44	-0.992926	-506.564	777.334	245.815
R_Alu_1895	3	-251.243	-0.997432	-147.215	130.348	75.2567
R_Alu_273	3	-251.243	-0.997432	-147.215	130.348	75.2567
R_Alu_2825	3	-251.243	-0.997432	-147.215	130.348	75.2567
R_Alu_2510	8	-1430.33	-0.998241	-502.25	644.622	227.908
R_Alu_2456	13	-10024.4	-0.998587	-1407.84	2753.57	763.702
R_Alu_1481	163	-28149.9	-1.00509	-1507.89	3231.68	253.124
R_Alu_200	8	-1119.51	-1.01111	-323.28	422.986	149.548
R_Alu_1090	8	-634.151	-1.01164	-109.666	220.623	78.0019
R_Alu_2533	7	-9448.37	-1.01547	-1398.89	3549.98	1341.77
R_Alu_2002	7	-11079.2	-1.0161	-2525.76	3839.72	1451.28
R_Alu_1547	13	-1834.25	-1.01661	-363.773	572.936	158.904
R_Alu_2122	4	-121.098	-1.02055	-34.2494	57.9903	28.9951
R_Alu_2179	4	-121.098	-1.02055	-34.2494	57.9903	28.9951
R_Alu_353	4	-121.098	-1.02055	-34.2494	57.9903	28.9951
R_Alu_2951	8	-98.8643	-1.02612	-30.5075	30.6169	10.8247
R_Alu_2914	7	-196.657	-1.02619	-78.3037	76.495	28.9124
R_Alu_2001	220	-8888.37	-1.02724	-885.249	1158.36	78.0963
R_Alu_1226	25	-1263.57	-1.02977	-90.6941	252.05	50.41
R_Alu_595	6753	-11800.3	-1.03004	-99.3931	232.901	2.83415
R_Alu_1161	2	-24.4157	-1.04387	-12.7298	16.5264	11.6859
R_Alu_1254	9	-693.814	-1.04697	-186.032	239.416	79.8052
R_Alu_1168	120	-5939.06	-1.05396	-779.778	923.539	84.3072
R_Alu_1870	120	-5939.06	-1.05396	-779.778	923.539	84.3072
R_Alu_1999	120	-5939.06	-1.05396	-779.778	923.539	84.3072
R_Alu_2800	120	-5939.06	-1.05396	-779.778	923.539	84.3072
R_Alu_238	20	-648.143	-1.05671	-224.121	201.962	45.16
R_Alu_2919	20	-648.143	-1.05671	-224.121	201.962	45.16
R_Alu_1928	44	-5702.04	-1.05792	-481.175	979.143	147.611
R_Alu_2175	44	-5702.04	-1.05792	-481.175	979.143	147.611
R_Alu_2547	44	-5702.04	-1.05792	-481.175	979.143	147.611
R_Alu_744	4	-749.448	-1.06196	-188.447	374.001	187.001
R_Alu_130	683	-49972.5	-1.06511	-1507.05	2774.72	106.172
R_Alu_977	683	-49972.5	-1.06511	-1507.05	2774.72	106.172
R_Alu_1628	15	-983.579	-1.06653	-232.275	366.238	94.5623
R_Alu_2395	14	-1619.62	-1.07057	-124.818	430.454	115.044
R_Alu_2774	14	-1619.62	-1.07057	-124.818	430.454	115.044
R_Alu_561	14	-1619.62	-1.07057	-124.818	430.454	115.044
R_Alu_990	14	-1619.62	-1.07057	-124.818	430.454	115.044
R_Alu_2806	5	-46493.3	-1.0744	-9596.11	20630.4	9226.2
R_Alu_2312	193	-78272.1	-1.07713	-2170.56	8454.1	608.54
R_Alu_316	4	-298.651	-1.07898	-99.6726	134.649	67.3247
R_Alu_937	1	-1.08075	-1.08075	-1.08075	NA	NA
R_Alu_2372	35	-14502.5	-1.08393	-1832.8	3628.97	613.407
R_Alu_835	12	-363.438	-1.08445	-107.107	130.401	37.6436
R_Alu_1811	10	-365.742	-1.0894	-78.3243	145.767	46.0956
R_Alu_2699	10	-365.742	-1.0894	-78.3243	145.767	46.0956
R_Alu_322	10	-365.742	-1.0894	-78.3243	145.767	46.0956
R_Alu_2690	13	-1256.25	-1.08968	-264.691	402.534	111.643
R_Alu_2092	10	-283.252	-1.09489	-112.172	94.2131	29.7928
R_Alu_2584	8	-698.563	-1.09617	-165.972	300.521	106.25
R_Alu_2186	14	-2947.27	-1.09664	-409.445	751.194	200.765
R_Alu_1856	12	-1142.82	-1.09824	-353.78	472.443	136.383
R_Alu_431	12	-1142.82	-1.09824	-353.78	472.443	136.383
R_Alu_850	9	-1313.82	-1.10822	-244.747	416.612	138.871
R_Alu_2119	16	-886.143	-1.11214	-198.334	248.297	62.0742
R_Alu_2407	16	-886.143	-1.11214	-198.334	248.297	62.0742
R_Alu_274	408	-30168.6	-1.11255	-639.644	1759.07	87.0871
R_Alu_1925	10	-22995.6	-1.11384	-3448.99	7131.51	2255.18
R_Alu_440	10	-22995.6	-1.11384	-3448.99	7131.51	2255.18
R_Alu_2724	384	-32233.1	-1.11429	-609.722	1874.75	95.6704
R_Alu_2886	534	-87535.2	-1.11612	-842.685	4135.08	178.942
R_Alu_1510	5	-3083.15	-1.11839	-1235.38	1675.91	749.489
R_Alu_962	5	-3083.15	-1.11839	-1235.38	1675.91	749.489
R_Alu_1473	6	-86.1306	-1.12058	-26.0607	30.3408	12.3866
R_Alu_2159	6	-86.1306	-1.12058	-26.0607	30.3408	12.3866
R_Alu_72	425	-1255.04	-1.12393	-37.2427	93.5168	4.53623
R_Alu_191	98	-8796.88	-1.12647	-296.772	1254.81	126.754
R_Alu_2393	98	-8796.88	-1.12647	-296.772	1254.81	126.754
R_Alu_258	98	-8796.88	-1.12647	-296.772	1254.81	126.754
R_Alu_271	98	-8796.88	-1.12647	-296.772	1254.81	126.754
R_Alu_419	98	-8796.88	-1.12647	-296.772	1254.81	126.754
R_Alu_533	98	-8796.88	-1.12647	-296.772	1254.81	126.754
R_Alu_1378	9	-1107.9	-1.12833	-179.48	362.475	120.825
R_Alu_1619	9	-1107.9	-1.12833	-179.48	362.475	120.825
R_Alu_1806	9	-1107.9	-1.12833	-179.48	362.475	120.825
R_Alu_2066	9	-1107.9	-1.12833	-179.48	362.475	120.825
R_Alu_2791	9	-1107.9	-1.12833	-179.48	362.475	120.825
R_Alu_78	13	-57599.7	-1.13584	-4512.3	15951.2	4424.08
R_Alu_1616	51	-3386.83	-1.1405	-300.689	659.935	92.4094
R_Alu_2130	51	-3386.83	-1.1405	-300.689	659.935	92.4094
R_Alu_2566	51	-3386.83	-1.1405	-300.689	659.935	92.4094
R_Alu_826	51	-3386.83	-1.1405	-300.689	659.935	92.4094
R_Alu_2350	5	-124.206	-1.14759	-62.3709	56.9306	25.4602
R_Alu_955	9	-1060.4	-1.14809	-225.663	330.781	110.26
R_Alu_1575	7	-725.494	-1.15011	-167.389	284.776	107.635
R_Alu_2551	95	-73473.1	-1.15358	-2951.66	8312.96	852.892
R_Alu_2923	95	-73473.1	-1.15358	-2951.66	8312.96	852.892
R_Alu_733	43	-14755.5	-1.15538	-1949.33	2996.34	456.938
R_Alu_224	17	-22.7469	-1.15993	-8.76372	7.9807	1.93561
R_Alu_293	17	-22.7469	-1.15993	-8.76372	7.9807	1.93561
R_Alu_329	1	-1.16113	-1.16113	-1.16113	NA	NA
R_Alu_494	10	-183.266	-1.16177	-43.3784	54.0193	17.0824
R_Alu_173	10	-6847.13	-1.163	-1274.39	2239.63	708.233
R_Alu_2708	2	-1.16828	-1.16828	-1.16828	0	0
R_Alu_827	5	-505.912	-1.17604	-152.394	208.818	93.3862
R_Alu_2386	25	-19298.8	-1.1775	-1607.95	4030.34	806.068
R_Alu_2899	25	-19298.8	-1.1775	-1607.95	4030.34	806.068
R_Alu_1864	17	-1637.7	-1.17773	-395.562	543.638	131.851
R_Alu_1979	69	-11321.4	-1.18517	-1676.34	2313.87	278.558
R_Alu_848	69	-11321.4	-1.18517	-1676.34	2313.87	278.558
R_Alu_2083	975	-68392.6	-1.18828	-1282.85	2831.78	90.6894
R_Alu_154	8	-572.364	-1.19409	-101.538	192.591	68.0913
R_Alu_2796	45	-1758.64	-1.19941	-392.14	392.813	58.5571
R_Alu_1176	311	-729.728	-1.22142	-44.155	86.6616	4.91413
R_Alu_2375	21	-18306.4	-1.22266	-1903.16	3926.21	856.77
R_Alu_489	21	-18306.4	-1.22266	-1903.16	3926.21	856.77
R_Alu_2643	5095	-8842.95	-1.2299	-97.1774	234.472	3.28488
R_Alu_2411	213	-5135.34	-1.23081	-115.833	424.765	29.1044
R_Alu_265	213	-5135.34	-1.23081	-115.833	424.765	29.1044
R_Alu_445	213	-5135.34	-1.23081	-115.833	424.765	29.1044
R_Alu_732	2	-41.275	-1.23698	-21.256	28.3112	20.019
R_Alu_2520	117	-23567.6	-1.23869	-1027.88	2621.97	242.401
R_Alu_2102	115	-23525.4	-1.23904	-1039.22	2638.96	246.084
R_Alu_1492	17	-813.056	-1.24292	-115.769	256.316	62.1657
R_Alu_1578	17	-813.056	-1.24292	-115.769	256.316	62.1657
R_Alu_452	17	-813.056	-1.24292	-115.769	256.316	62.1657
R_Alu_152	2	-6.56928	-1.24392	-3.9066	3.7656	2.66268
R_Alu_260	15	-992.849	-1.24912	-132.558	267.657	69.1087
R_Alu_2752	24	-5410.84	-1.26473	-407.262	1091.17	222.735
R_Alu_2794	24	-5410.84	-1.26473	-407.262	1091.17	222.735
R_Alu_2903	24	-5410.84	-1.26473	-407.262	1091.17	222.735
R_Alu_531	25	-6391.16	-1.27557	-1030.09	1805.89	361.179
R_Alu_1555	118	-118890	-1.27625	-3122.63	11403.5	1049.78
R_Alu_437	32	-1313.48	-1.28375	-96.6326	252.805	44.6899
R_Alu_2460	36	-12679.5	-1.286	-686.679	2099.51	349.919
R_Alu_1343	84	-139597	-1.29291	-6294.48	17357.9	1893.9
R_Alu_2065	84	-139597	-1.29291	-6294.48	17357.9	1893.9
R_Alu_935	84	-139597	-1.29291	-6294.48	17357.9	1893.9
R_Alu_669	4	-1345.64	-1.29537	-375.77	647.791	323.895
R_Alu_2777	73	-22229.4	-1.29629	-1140.81	3623.82	424.136
R_Alu_2081	2	-11.2543	-1.30079	-6.27756	7.03821	4.97676
R_Alu_849	10	-957.671	-1.30341	-200.903	354.945	112.243
R_Alu_2101	28	-7301.86	-1.30665	-481.21	1406.56	265.814
R_Alu_24	7	-77.7422	-1.31402	-21.4439	28.3748	10.7247
R_Alu_2115	133	-1096.56	-1.31778	-50.0938	114.105	9.89419
R_Alu_1557	10	-335.871	-1.31834	-112.563	119.506	37.791
R_Alu_1641	139	-1099.91	-1.319	-49.2019	112.091	9.50743
R_Alu_182	10	-1104.16	-1.32062	-321.238	453.685	143.468
R_Alu_2100	10	-1104.16	-1.32062	-321.238	453.685	143.468
R_Alu_528	10	-1104.16	-1.32062	-321.238	453.685	143.468
R_Alu_542	10	-1104.16	-1.32062	-321.238	453.685	143.468
R_Alu_1337	7	-566.923	-1.33174	-199.595	253.46	95.7987
R_Alu_831	21	-2984.68	-1.33342	-461.522	718.369	156.761
R_Alu_2005	125	-33336.6	-1.33539	-1165.9	3283.81	293.713
R_Alu_2557	7	-3136.07	-1.34966	-642.358	1176.1	444.523
R_Alu_601	7	-3136.07	-1.34966	-642.358	1176.1	444.523
R_Alu_148	134	-738.711	-1.3648	-58.424	102.881	8.88758
R_Alu_2432	134	-738.711	-1.3648	-58.424	102.881	8.88758
R_Alu_332	134	-738.711	-1.3648	-58.424	102.881	8.88758
R_Alu_2675	201	-67159.3	-1.37231	-3609.42	7562.32	533.405
R_Alu_1199	1	-1.37693	-1.37693	-1.37693	NA	NA
R_Alu_2767	5	-50.1567	-1.37744	-26.1178	23.2831	10.4125
R_Alu_2369	3	-203.998	-1.38054	-98.2505	101.6	58.6589
R_Alu_896	3	-203.998	-1.38054	-98.2505	101.6	58.6589
R_Alu_2544	18	-783.913	-1.39907	-208.469	251.058	59.175
R_Alu_2676	18	-783.913	-1.39907	-208.469	251.058	59.175
R_Alu_1469	4	-555.753	-1.40234	-214.278	253.479	126.74
R_Alu_1157	33	-5975.7	-1.40282	-822.701	1282.37	223.231
R_Alu_2500	51	-3452.81	-1.40325	-376.169	669.776	93.7874
R_Alu_2334	18	-1568.74	-1.4047	-232.329	466.426	109.938
R_Alu_1040	24	-49111.2	-1.40897	-3399.61	11026	2250.67
R_Alu_2719	24	-49111.2	-1.40897	-3399.61	11026	2250.67
R_Alu_1905	1	-1.41348	-1.41348	-1.41348	NA	NA
R_Alu_1592	1	-1.42037	-1.42037	-1.42037	NA	NA
R_Alu_1558	6	-767.163	-1.42307	-300.789	306.076	124.955
R_Alu_1018	7	-1626.36	-1.42498	-252.061	606.945	229.404
R_Alu_158	7	-1626.36	-1.42498	-252.061	606.945	229.404
R_Alu_2590	17	-3474.25	-1.4419	-692.513	1008.52	244.601
R_Alu_1649	12	-91.1881	-1.45012	-35.0641	30	8.66027
R_Alu_2153	22	-14820	-1.45254	-2198.74	3588.45	765.06
R_Alu_2887	40	-2593.49	-1.45427	-339.383	548.91	86.7902
R_Alu_1825	40	-2596.6	-1.45585	-339.446	549.5	86.8836
R_Alu_2795	40	-2596.6	-1.45585	-339.446	549.5	86.8836
R_Alu_1204	8	-1863.01	-1.45911	-382.938	618.458	218.658
R_Alu_1598	11	-625.544	-1.46762	-167.802	210.919	63.5945
R_Alu_2517	11	-625.544	-1.46762	-167.802	210.919	63.5945
R_Alu_2758	11	-625.544	-1.46762	-167.802	210.919	63.5945
R_Alu_741	11	-625.544	-1.46762	-167.802	210.919	63.5945
R_Alu_923	9	-1178.42	-1.47407	-243.346	421.028	140.343
R_Alu_2280	106	-4373.98	-1.48442	-569.274	660.577	64.1609
R_Alu_2877	52	-3867.66	-1.48833	-417.351	716.65	99.3814
R_Alu_190	610	-3776.68	-1.49674	-63.3496	170.596	6.90724
R_Alu_2587	610	-3776.68	-1.49674	-63.3496	170.596	6.90724
R_Alu_622	610	-3776.68	-1.49674	-63.3496	170.596	6.90724
R_Alu_705	41	-3318.36	-1.49689	-285.771	705.901	110.243
R_Alu_1158	9	-973.673	-1.49921	-138.656	315.05	105.017
R_Alu_2952	6	-986.636	-1.50221	-377.751	382	155.951
R_Alu_1160	10	-990.871	-1.52027	-127.737	305.349	96.5599
R_Alu_721	7	-27.3178	-1.52117	-8.49768	8.7881	3.32159
R_Alu_2425	84	-10763.4	-1.52791	-366.953	1283.58	140.05
R_Alu_2231	6	-4179.68	-1.53332	-1013.31	1612.33	658.232
R_Alu_2771	326	-101744	-1.54331	-5098.91	11775.1	652.164
R_Alu_2870	344	-3399.1	-1.54734	-82.0953	272.885	14.713
R_Alu_593	344	-3399.1	-1.54734	-82.0953	272.885	14.713
R_Alu_1085	9	-3279.56	-1.549	-780.358	1145.42	381.805
R_Alu_1549	6	-4223.18	-1.55321	-1019.56	1629.41	665.203
R_Alu_1324	42	-3636.46	-1.55655	-582.92	966.464	149.129
R_Alu_2144	28	-2837.27	-1.57687	-441.872	628.768	118.826
R_Alu_446	28	-2837.27	-1.57687	-441.872	628.768	118.826
R_Alu_1232	303	-353.332	-1.57794	-40.1681	46.3138	2.66066
R_Alu_1867	304	-353.341	-1.57803	-40.1216	46.2516	2.65271
R_Alu_2201	304	-353.341	-1.57803	-40.1216	46.2516	2.65271
R_Alu_1807	67	-417141	-1.59451	-6684.86	50923.2	6221.25
R_Alu_2528	67	-417141	-1.59451	-6684.86	50923.2	6221.25
R_Alu_2568	8	-27.0007	-1.5964	-11.6378	10.9741	3.87994
R_Alu_1162	384	-2.40051e+06	-1.59805	-10754.3	136310	6956.02
R_Alu_1498	384	-2.40051e+06	-1.59805	-10754.3	136310	6956.02
R_Alu_2906	950	-1906.98	-1.60897	-56.6586	105.2	3.41314
R_Alu_2920	5	-275.641	-1.6102	-83.6039	121.059	54.1392
R_Alu_1287	27	-5255.89	-1.61504	-343.598	1015.6	195.453
R_Alu_2577	266	-16219.9	-1.61533	-627.344	1319.51	80.9044
R_Alu_2617	266	-16219.9	-1.61533	-627.344	1319.51	80.9044
R_Alu_1564	4	-1974.33	-1.61682	-676.417	930.161	465.08
R_Alu_42	1410	-11532.3	-1.61753	-101.863	359.845	9.5831
R_Alu_2202	81	-7091.22	-1.62312	-1471.3	1676.09	186.232
R_Alu_2632	23	-4276.1	-1.63379	-1054.32	1195.11	249.198
R_Alu_2754	49	-163214	-1.63973	-9687.26	31760.1	4537.16
R_Alu_45	186	-691.777	-1.64182	-43.3131	79.9687	5.86359
R_Alu_745	66	-115542	-1.64284	-4805.95	15559.7	1915.27
R_Alu_151	333	-608866	-1.64566	-4780.43	35411.3	1940.53
R_Alu_2897	333	-608866	-1.64566	-4780.43	35411.3	1940.53
R_Alu_1537	57	-19169.5	-1.64596	-2385.39	4098.13	542.81
R_Alu_2514	965	-1912.29	-1.65752	-57.5742	105.518	3.39676
R_Alu_102	15	-5658.82	-1.67075	-630.283	1440.18	371.853
R_Alu_1475	17	-2249.85	-1.67088	-442.477	729.071	176.826
R_Alu_2779	17	-2249.85	-1.67088	-442.477	729.071	176.826
R_Alu_2895	17	-2249.85	-1.67088	-442.477	729.071	176.826
R_Alu_2938	17	-2249.85	-1.67088	-442.477	729.071	176.826
R_Alu_535	17	-2249.85	-1.67088	-442.477	729.071	176.826
R_Alu_989	17	-2249.85	-1.67088	-442.477	729.071	176.826
R_Alu_708	2	-10.8585	-1.67133	-6.26493	6.49633	4.5936
R_Alu_2866	15	-2980.16	-1.67703	-842.73	768.606	198.453
R_Alu_2134	3	-81.1634	-1.68162	-30.1683	44.2641	25.5559
R_Alu_1234	4	-317.062	-1.68506	-122.375	150.195	75.0976
R_Alu_2470	50	-326402	-1.69908	-7018.35	46116.6	6521.87
R_Alu_810	2	-3.06982	-1.70043	-2.38512	0.968309	0.684698
R_Alu_355	26	-13303.8	-1.71967	-1245.66	2711.73	531.813
R_Alu_1127	85	-13969.8	-1.72059	-693.718	1579.35	171.305
R_Alu_2647	8	-1375.39	-1.72609	-372.397	498.822	176.36
R_Alu_2371	10	-243.052	-1.73402	-70.6496	69.0947	21.8497
R_Alu_1548	10	-13610.8	-1.74628	-1479.84	4268.67	1349.87
R_Alu_30	166	-13556.1	-1.74685	-2520.54	2956.56	229.473
R_Alu_1933	10	-73.3919	-1.75957	-33.2851	27.3121	8.63686
R_Alu_2726	109	-235907	-1.76876	-7468.92	25226.9	2416.3
R_Alu_1244	3	-9.71712	-1.77755	-4.43102	4.57791	2.64306
R_Alu_295	10	-1022.76	-1.7977	-322.148	373.08	117.978
R_Alu_833	10	-1022.76	-1.7977	-322.148	373.08	117.978
R_Alu_1614	6	-900.235	-1.80972	-335.1	438.549	179.037
R_Alu_639	6	-900.235	-1.80972	-335.1	438.549	179.037
R_Alu_2353	32	-4511.52	-1.81201	-360.908	793.16	140.212
R_Alu_312	11	-1252.65	-1.81337	-161.558	367.205	110.716
R_Alu_2368	46	-8054.23	-1.82098	-484.722	1234.23	181.977
R_Alu_2601	6	-128.87	-1.82297	-45.1817	62.1862	25.3874
R_Alu_169	9	-240.848	-1.83759	-93.8747	88.0236	29.3412
R_Alu_2625	28	-13709.8	-1.84046	-2079.61	3235.03	611.363
R_Alu_1996	9	-2365.25	-1.84154	-637.089	814.2	271.4
R_Alu_2636	9	-2365.25	-1.84154	-637.089	814.2	271.4
R_Alu_2515	6	-3024.22	-1.8763	-569.557	1204.7	491.817
R_Alu_1249	10	-2999.38	-1.87835	-644.678	997.208	315.345
R_Alu_1927	10	-2999.38	-1.87835	-644.678	997.208	315.345
R_Alu_2075	10	-2999.38	-1.87835	-644.678	997.208	315.345
R_Alu_100	8	-916.084	-1.87848	-384.159	366.924	129.727
R_Alu_2615	8	-916.084	-1.87848	-384.159	366.924	129.727
R_Alu_2799	8	-916.084	-1.87848	-384.159	366.924	129.727
R_Alu_60	8	-916.084	-1.87848	-384.159	366.924	129.727
R_Alu_1559	10	-2995.61	-1.8786	-644.398	996.346	315.072
R_Alu_126	11	-2339.91	-1.88289	-324.339	686.319	206.933
R_Alu_21	11	-2339.91	-1.88289	-324.339	686.319	206.933
R_Alu_536	11	-2339.91	-1.88289	-324.339	686.319	206.933
R_Alu_1356	13	-826.665	-1.88902	-177.483	254.344	70.5424
R_Alu_1571	13	-826.665	-1.88902	-177.483	254.344	70.5424
R_Alu_1714	13	-826.665	-1.88902	-177.483	254.344	70.5424
R_Alu_1028	14	-7014.02	-1.89519	-1054.32	1946.17	520.135
R_Alu_1057	14	-7014.02	-1.89519	-1054.32	1946.17	520.135
R_Alu_357	14	-7014.02	-1.89519	-1054.32	1946.17	520.135
R_Alu_2177	10	-114675	-1.9021	-11804.9	36151.9	11432.2
R_Alu_2010	6	-1374.16	-1.90795	-507.613	640.363	261.427
R_Alu_2123	6	-1374.16	-1.90795	-507.613	640.363	261.427
R_Alu_1978	109	-55755.2	-1.90868	-2842.75	6577.28	629.99
R_Alu_698	109	-55755.2	-1.90868	-2842.75	6577.28	629.99
R_Alu_150	13	-2974.63	-1.92508	-413.678	802.358	222.534
R_Alu_2750	13	-2974.63	-1.92508	-413.678	802.358	222.534
R_Alu_44	13	-2974.63	-1.92508	-413.678	802.358	222.534
R_Alu_586	13	-2974.63	-1.92508	-413.678	802.358	222.534
R_Alu_1027	9	-86084.3	-1.93313	-12324.7	28627.8	9542.61
R_Alu_149	5	-684.294	-1.9623	-180.537	294.31	131.62
R_Alu_35	54	-7182.62	-1.96247	-1181.19	1450.8	197.429
R_Alu_1003	19	-9554.15	-1.96301	-921.895	2147.23	492.609
R_Alu_1211	19	-9554.15	-1.96301	-921.895	2147.23	492.609
R_Alu_2646	19	-9554.15	-1.96301	-921.895	2147.23	492.609
R_Alu_2474	12	-526.118	-1.96434	-89.6882	152.073	43.8998
R_Alu_1313	27	-55070.9	-1.96473	-4798.13	11754.1	2262.07
R_Alu_1620	27	-55070.9	-1.96473	-4798.13	11754.1	2262.07
R_Alu_625	27	-55070.9	-1.96473	-4798.13	11754.1	2262.07
R_Alu_1236	7	-746.434	-1.97804	-163.944	260.676	98.5262
R_Alu_2139	19	-10526.6	-1.98138	-1621.33	3027.63	694.586
R_Alu_2671	19	-10526.6	-1.98138	-1621.33	3027.63	694.586
R_Alu_54	19	-10526.6	-1.98138	-1621.33	3027.63	694.586
R_Alu_2354	14	-499.34	-1.98363	-178.623	154.704	41.3464
R_Alu_2763	14	-499.34	-1.98363	-178.623	154.704	41.3464
R_Alu_1020	14	-63675	-1.99953	-4977.09	16928.4	4524.29
R_Alu_1935	53	-2048.56	-2.00471	-489.118	554.966	76.2305
R_Alu_1888	3	-4896.46	-2.00767	-1636.84	2822.92	1629.81
R_Alu_2928	19	-4920	-2.00824	-752.994	1421.32	326.073
R_Alu_757	19	-4920	-2.00824	-752.994	1421.32	326.073
R_Alu_382	14	-65231.8	-2.00843	-5087.02	17343.6	4635.28
R_Alu_563	14	-65231.8	-2.00843	-5087.02	17343.6	4635.28
R_Alu_1015	20	-906.108	-2.01387	-279.518	289.019	64.6265
R_Alu_2326	14	-17485.4	-2.0219	-1511.14	4617.04	1233.95
R_Alu_2193	14	-17491.8	-2.02327	-1511.82	4618.73	1234.41
R_Alu_2552	14	-17491.8	-2.02327	-1511.82	4618.73	1234.41
R_Alu_400	14	-17491.8	-2.02327	-1511.82	4618.73	1234.41
R_Alu_449	14	-17491.8	-2.02327	-1511.82	4618.73	1234.41
R_Alu_1634	10	-560.291	-2.02676	-94.874	183.361	57.984
R_Alu_1404	854	-4396.63	-2.0316	-69.8509	194.102	6.64202
R_Alu_2582	854	-4396.63	-2.0316	-69.8509	194.102	6.64202
R_Alu_1998	20	-2501.27	-2.05306	-761.991	796.804	178.171
R_Alu_1572	14	-14440	-2.05488	-1448.77	3897.32	1041.6
R_Alu_1826	25	-8323.97	-2.08379	-1067.86	1967.23	393.445
R_Alu_1946	31	-2906.08	-2.10396	-408.726	708.621	127.272
R_Alu_204	31	-2906.08	-2.10396	-408.726	708.621	127.272
R_Alu_2746	31	-2906.08	-2.10396	-408.726	708.621	127.272
R_Alu_1486	13	-944.526	-2.1069	-149.851	274.373	76.0974
R_Alu_1591	13	-11230.7	-2.13335	-1908.96	3412.43	946.439
R_Alu_2607	13	-11230.7	-2.13335	-1908.96	3412.43	946.439
R_Alu_1012	11	-9855.81	-2.13532	-1227.85	2915.12	878.942
R_Alu_1869	9	-1448.07	-2.15792	-231.913	463.928	154.643
R_Alu_2787	9	-1447.99	-2.16425	-231.864	463.903	154.634
R_Alu_2490	83	-32408.5	-2.16799	-2353.12	4589.22	503.732
R_Alu_949	188	-3829.19	-2.18392	-280.376	437.15	31.8824
R_Alu_2381	142	-4087.01	-2.21131	-271.991	467.681	39.2469
R_Alu_1359	28	-4615.02	-2.21917	-801.025	1098.99	207.69
R_Alu_476	28	-4615.02	-2.21917	-801.025	1098.99	207.69
R_Alu_2199	5	-1771.21	-2.22998	-437.561	763.115	341.275
R_Alu_1374	3	-12.7338	-2.23982	-6.04829	5.80854	3.35356
R_Alu_2765	142	-59045.4	-2.25069	-2706.97	6201.05	520.38
R_Alu_46	142	-59045.4	-2.25069	-2706.97	6201.05	520.38
R_Alu_1357	385	-75780	-2.2592	-3392.41	6660.67	339.459
R_Alu_2152	4	-3005.51	-2.26019	-1059.13	1395.16	697.578
R_Alu_564	4	-3005.51	-2.26019	-1059.13	1395.16	697.578
R_Alu_2401	10	-173.033	-2.26751	-42.7558	55.1838	17.4507
R_Alu_2945	5	-843.133	-2.27006	-313.922	353.537	158.106
R_Alu_1145	308	-184178	-2.31897	-4496.93	13160.5	749.888
R_Alu_2132	308	-184178	-2.31897	-4496.93	13160.5	749.888
R_Alu_759	308	-184178	-2.31897	-4496.93	13160.5	749.888
R_Alu_1153	9	-489.989	-2.32504	-101.039	171.862	57.2875
R_Alu_2620	3	-128.569	-2.3441	-51.2711	67.7267	39.1021
R_Alu_1370	35	-519.078	-2.34754	-133.103	129.318	21.8587
R_Alu_439	56	-158021	-2.36556	-10197.1	25736.4	3439.17
R_Alu_275	11	-1624.91	-2.37202	-313.201	482.511	145.483
R_Alu_2837	11	-1624.91	-2.37202	-313.201	482.511	145.483
R_Alu_1455	7	-524.001	-2.37557	-126.566	186.249	70.3953
R_Alu_277	7	-524.001	-2.37557	-126.566	186.249	70.3953
R_Alu_1803	18	-791.607	-2.37592	-216.181	223.955	52.7866
R_Alu_1637	9	-425.387	-2.39822	-109.149	129.888	43.2961
R_Alu_1655	10	-1196.91	-2.4581	-305.992	398.981	126.169
R_Alu_133	46	-25489.2	-2.46687	-4295.13	6410.16	945.127
R_Alu_1503	46	-25489.2	-2.46687	-4295.13	6410.16	945.127
R_Alu_1302	10	-100.42	-2.47576	-56.397	33.1048	10.4687
R_Alu_1953	3	-589.868	-2.48276	-207.208	331.663	191.486
R_Alu_2329	3	-589.868	-2.48276	-207.208	331.663	191.486
R_Alu_2579	9	-1103.42	-2.52141	-186.395	368.046	122.682
R_Alu_590	9	-1103.42	-2.52141	-186.395	368.046	122.682
R_Alu_1857	2	-235.242	-2.52972	-118.886	164.552	116.356
R_Alu_296	1	-2.54497	-2.54497	-2.54497	NA	NA
R_Alu_252	3	-255.249	-2.55943	-87.711	145.099	83.7728
R_Alu_1817	4	-141.245	-2.57446	-46.9496	63.8655	31.9328
R_Alu_811	2	-5099.62	-2.58135	-2551.1	3604.15	2548.52
R_Alu_244	418	-301487	-2.58156	-6818.45	24762.6	1211.18
R_Alu_2863	27	-4160.57	-2.64052	-304.127	792.75	152.565
R_Alu_2858	2	-5.70288	-2.65819	-4.18053	2.15292	1.52235
R_Alu_20	3880	-14342.9	-2.67826	-145.381	355.775	5.71162
R_Alu_2379	3880	-14342.9	-2.67826	-145.381	355.775	5.71162
R_Alu_380	3880	-14342.9	-2.67826	-145.381	355.775	5.71162
R_Alu_410	3880	-14342.9	-2.67826	-145.381	355.775	5.71162
R_Alu_1053	1	-2.78285	-2.78285	-2.78285	NA	NA
R_Alu_2830	7	-13821.3	-2.81428	-3085.97	5197.05	1964.3
R_Alu_1235	22	-2845.75	-2.81524	-430.421	745.553	158.952
R_Alu_2222	9	-249.288	-2.83685	-68.7242	73.9098	24.6366
R_Alu_1924	16	-3353.31	-2.84634	-716.178	866.69	216.673
R_Alu_1266	10	-441.238	-2.87708	-123.379	141.94	44.8853
R_Alu_513	48	-18988.7	-2.88339	-921.816	2772.47	400.171
R_Alu_948	12	-2934.14	-2.89713	-763.575	1038.88	299.899
R_Alu_2488	8	-617.293	-2.89735	-190.983	243.949	86.249
R_Alu_2634	8	-617.293	-2.89735	-190.983	243.949	86.249
R_Alu_2913	8	-617.293	-2.89735	-190.983	243.949	86.249
R_Alu_870	8	-617.293	-2.89735	-190.983	243.949	86.249
R_Alu_211	1	-2.92522	-2.92522	-2.92522	NA	NA
R_Alu_2409	7	-1202.36	-2.9502	-411.193	446.277	168.677
R_Alu_2038	3	-147.863	-2.9577	-51.6635	83.3133	48.101
R_Alu_2262	3	-147.863	-2.9577	-51.6635	83.3133	48.101
R_Alu_560	4	-194.406	-2.9701	-65.0026	87.4698	43.7349
R_Alu_1823	3	-36.2837	-3.08184	-22.9383	17.5324	10.1224
R_Alu_1100	25	-336010	-3.16003	-14350.9	67039	13407.8
R_Alu_2581	25	-336010	-3.16003	-14350.9	67039	13407.8
R_Alu_2924	25	-336010	-3.16003	-14350.9	67039	13407.8
R_Alu_994	25	-336010	-3.16003	-14350.9	67039	13407.8
R_Alu_1242	27	-2080.51	-3.18591	-154.23	399.205	76.8271
R_Alu_2481	27	-2080.51	-3.18591	-154.23	399.205	76.8271
R_Alu_2650	27	-2080.51	-3.18591	-154.23	399.205	76.8271
R_Alu_802	27	-2080.51	-3.18591	-154.23	399.205	76.8271
R_Alu_1622	74	-19770.6	-3.19732	-992.3	2511.27	291.929
R_Alu_1403	9	-77.2644	-3.27405	-32.547	30.3828	10.1276
R_Alu_1834	12	-3631.44	-3.29253	-854.715	1108.08	319.875
R_Alu_1539	885	-127932	-3.30305	-4833.14	9147.87	307.502
R_Alu_2308	885	-127932	-3.30305	-4833.14	9147.87	307.502
R_Alu_134	139	-50433.3	-3.31377	-3442.15	5070.65	430.087
R_Alu_2112	139	-50433.3	-3.31377	-3442.15	5070.65	430.087
R_Alu_919	139	-50433.3	-3.31377	-3442.15	5070.65	430.087
R_Alu_2418	10	-342.295	-3.34796	-90.0916	134.647	42.5791
R_Alu_796	4	-92.7825	-3.38377	-51.7466	36.7413	18.3706
R_Alu_1247	18	-19543.5	-3.46483	-1492.72	4541.16	1070.36
R_Alu_221	18	-19543.5	-3.46483	-1492.72	4541.16	1070.36
R_Alu_2642	18	-19543.5	-3.46483	-1492.72	4541.16	1070.36
R_Alu_2685	18	-19543.5	-3.46483	-1492.72	4541.16	1070.36
R_Alu_1273	31	-35976.7	-3.49531	-2878.1	6291.69	1130.02
R_Alu_545	31	-35976.7	-3.49531	-2878.1	6291.69	1130.02
R_Alu_1239	15	-1193.45	-3.52893	-285.227	347.563	89.7405
R_Alu_2633	15	-1193.45	-3.52893	-285.227	347.563	89.7405
R_Alu_239	4	-246.805	-3.55067	-76.3842	115.706	57.8528
R_Alu_310	4	-246.805	-3.55067	-76.3842	115.706	57.8528
R_Alu_2258	1	-3.70677	-3.70677	-3.70677	NA	NA
R_Alu_2489	5	-4067.98	-3.71882	-998.731	1742.51	779.273
R_Alu_2940	5	-4067.98	-3.71882	-998.731	1742.51	779.273
R_Alu_48	5	-4067.98	-3.71882	-998.731	1742.51	779.273
R_Alu_1256	6	-340.387	-3.74617	-69.8735	133.354	54.4416
R_Alu_2660	6	-340.387	-3.74617	-69.8735	133.354	54.4416
R_Alu_532	6	-340.387	-3.74617	-69.8735	133.354	54.4416
R_Alu_909	8	-216.615	-3.76785	-69.415	74.2677	26.2576
R_Alu_2358	6	-29.537	-3.77296	-14.209	11.4151	4.66021
R_Alu_508	25	-5075.67	-3.78525	-811.659	1138.27	227.654
R_Alu_1136	4	-42.6954	-3.80873	-14.8736	18.5987	9.29936
R_Alu_2661	1	-3.82054	-3.82054	-3.82054	NA	NA
R_Alu_2862	87	-69725.1	-3.82772	-2705.27	9655.63	1035.19
R_Alu_2875	6	-564.688	-3.83795	-121.777	218.102	89.0398
R_Alu_1213	2	-513.586	-3.85781	-258.722	360.432	254.864
R_Alu_2782	175	-4593.68	-3.89884	-652.139	756.364	57.1757
R_Alu_1314	11	-366.366	-3.91341	-136.996	127.282	38.3771
R_Alu_742	29	-5661.01	-3.94167	-677.129	1248.95	231.924
R_Alu_1205	3	-1981.44	-4.03162	-663.369	1141.48	659.035
R_Alu_2446	76	-6119.78	-4.04101	-748.362	1019.86	116.986
R_Alu_1123	4	-66.2248	-4.05557	-33.8513	34.3832	17.1916
R_Alu_2356	4	-66.2248	-4.05557	-33.8513	34.3832	17.1916
R_Alu_2783	97	-133235	-4.13997	-8403.15	19850.1	2015.47
R_Alu_1553	14	-2200.46	-4.22707	-275.247	562.482	150.33
R_Alu_317	5	-705.497	-4.26635	-155.565	307.573	137.551
R_Alu_59	40	-1674.72	-4.26741	-467.829	428.702	67.7837
R_Alu_1835	85	-10494.1	-4.32964	-986.307	1626.71	176.441
R_Alu_2682	4	-253.258	-4.37108	-72.3937	120.876	60.438
R_Alu_2594	7	-203.913	-4.40844	-55.1644	67.7133	25.5932
R_Alu_2359	11	-909.309	-4.42398	-215.979	310.33	93.5681
R_Alu_61	1	-4.74744	-4.74744	-4.74744	NA	NA
R_Alu_2711	1	-4.84173	-4.84173	-4.84173	NA	NA
R_Alu_2080	50	-2072.12	-4.88509	-418.739	400.595	56.6527
R_Alu_1720	8	-78.1295	-4.9076	-34.6437	29.2111	10.3277
R_Alu_2413	207	-40604.4	-4.9145	-2879.3	6310.13	438.584
R_Alu_2885	1	-4.93696	-4.93696	-4.93696	NA	NA
R_Alu_2335	5	-1248.18	-4.96914	-291.99	535.934	239.677
R_Alu_879	36	-94170.3	-4.97379	-4145.52	15720.7	2620.12
R_Alu_19	60	-157733	-4.97786	-4245.94	20815.7	2687.29
R_Alu_2670	60	-157733	-4.97786	-4245.94	20815.7	2687.29
R_Alu_885	60	-157733	-4.97786	-4245.94	20815.7	2687.29
R_Alu_1487	17	-7233.49	-4.99659	-2017.33	2379.25	577.052
R_Alu_276	3	-735.768	-5.03259	-266.013	407.656	235.361
R_Alu_626	234	-32927.2	-5.0881	-716.826	2278.33	148.939
R_Alu_1289	12	-4617.67	-5.10521	-733.321	1419.72	409.839
R_Alu_268	509	-87895.7	-5.16818	-1192.8	4341.76	192.445
R_Alu_2487	1	-5.17167	-5.17167	-5.17167	NA	NA
R_Alu_1190	1	-5.19665	-5.19665	-5.19665	NA	NA
R_Alu_2812	2	-112.045	-5.23534	-58.6399	75.5255	53.4046
R_Alu_2114	13	-1280.41	-5.25765	-280.772	394.39	109.384
R_Alu_1887	10	-654.928	-5.29441	-193.693	229.9	72.7009
R_Alu_2775	10	-654.928	-5.29441	-193.693	229.9	72.7009
R_Alu_2849	126	-43399.8	-5.38007	-3573.3	5805.08	517.158
R_Alu_1269	1	-5.39057	-5.39057	-5.39057	NA	NA
R_Alu_2104	20	-24475.5	-5.52966	-2439.85	5580.98	1247.94
R_Alu_2918	20	-24475.5	-5.52966	-2439.85	5580.98	1247.94
R_Alu_1220	2	-5.77537	-5.56272	-5.66904	0.150371	0.106328
R_Alu_1983	2	-5.77537	-5.56272	-5.66904	0.150371	0.106328
R_Alu_2006	2	-5.77537	-5.56272	-5.66904	0.150371	0.106328
R_Alu_982	2	-5.77537	-5.56272	-5.66904	0.150371	0.106328
R_Alu_1229	6	-1374.39	-5.65704	-350.578	510.731	208.505
R_Alu_2693	6	-1373.05	-5.661	-350.289	510.201	208.289
R_Alu_2166	6	-1373.35	-5.66164	-350.343	510.324	208.339
R_Alu_2543	6	-1373.35	-5.66164	-350.343	510.324	208.339
R_Alu_1991	9	-498.458	-5.67285	-137.345	147.781	49.2604
R_Alu_2564	33	-174798	-5.77272	-8319.44	31429.1	5471.11
R_Alu_2343	55	-16527.1	-5.90767	-3122.86	4175.18	562.982
R_Alu_758	11	-4875.24	-5.96737	-717.232	1422.93	429.028
R_Alu_1913	20	-14040.7	-6.03812	-914.337	3096.12	692.313
R_Alu_408	10	-9786.71	-6.18043	-1416.98	3023.78	956.205
R_Alu_1918	29	-150.825	-6.39207	-35.3025	31.8722	5.91852
R_Alu_247	20	-639.566	-6.42041	-96.3988	151.978	33.9832
R_Alu_1949	1	-6.46917	-6.46917	-6.46917	NA	NA
R_Alu_2399	18	-2261.42	-6.47227	-475.305	633.457	149.307
R_Alu_1985	3	-11.5701	-6.51376	-8.19921	2.91928	1.68545
R_Alu_125	13	-3244.06	-6.51886	-615.333	1122.29	311.268
R_Alu_2823	5	-915.844	-6.59076	-268.124	388.08	173.555
R_Alu_2113	3	-225.727	-6.63428	-97.7851	114.086	65.8677
R_Alu_916	2	-19.491	-6.70242	-13.0967	9.04289	6.39429
R_Alu_2802	2	-13.8693	-6.72366	-10.2965	5.05273	3.57282
R_Alu_278	3	-20.7129	-6.74553	-13.9521	6.99435	4.03819
R_Alu_34	19	-895.484	-6.9201	-308.935	298.882	68.5683
R_Alu_485	3	-30.9699	-7.00317	-18.9754	11.9834	6.9186
R_Alu_750	17	-1204.52	-7.11663	-193.864	299.682	72.6837
R_Alu_1822	81	-31164.4	-7.27058	-1235.02	3831.82	425.758
R_Alu_793	4	-112.913	-7.58116	-47.5365	45.5447	22.7724
R_Alu_1517	13	-8262.44	-7.78246	-1604.83	2629.27	729.228
R_Alu_1401	4	-28.219	-7.82859	-14.6321	9.34566	4.67283
R_Alu_1984	4	-71.5334	-7.83221	-24.3936	31.4331	15.7165
R_Alu_2248	4	-449.259	-7.94234	-192.297	196.62	98.3098
R_Alu_2955	10	-2640.34	-7.94552	-469.754	794.168	251.138
R_Alu_930	10	-2640.34	-7.94552	-469.754	794.168	251.138
R_Alu_2261	6	-932.332	-8.02244	-232.424	353.052	144.133
R_Alu_1280	8	-120.749	-8.03428	-50.7562	43.822	15.4934
R_Alu_1833	1	-8.57859	-8.57859	-8.57859	NA	NA
R_Alu_1488	6	-555.071	-8.61771	-223.666	207.31	84.634
R_Alu_2131	9	-2755.83	-8.70372	-528.475	904.993	301.664
R_Alu_331	9	-2755.83	-8.70372	-528.475	904.993	301.664
R_Alu_2909	11	-83742	-8.77259	-8026.21	25117.9	7573.34
R_Alu_2507	1	-8.86522	-8.86522	-8.86522	NA	NA
R_Alu_1050	2	-71.2991	-8.94456	-40.1218	44.0913	31.1773
R_Alu_1375	4	-143.789	-9.01798	-84.2164	56.8042	28.4021
R_Alu_570	6	-1036.09	-9.10017	-353.802	394.625	161.105
R_Alu_1198	2	-10.1077	-9.10562	-9.60667	0.708596	0.501053
R_Alu_2394	16	-12914.4	-9.23498	-1640.94	3422.69	855.672
R_Alu_1197	2	-11.8304	-9.76193	-10.7962	1.46262	1.03423
R_Alu_2829	5	-854.605	-9.84794	-205.987	364.055	162.81
R_Alu_1478	2	-1954.21	-10.073	-982.143	1374.72	972.07
R_Alu_2645	4	-663.261	-10.202	-260.547	280.773	140.387
R_Alu_1349	63	-13700.6	-10.3663	-738.779	1773.24	223.407
R_Alu_1862	3	-59.8529	-10.4827	-29.91	26.3113	15.1908
R_Alu_442	4	-635.638	-10.6281	-173.706	308.022	154.011
R_Alu_1647	11	-5729.13	-10.675	-877.052	1634.85	492.926
R_Alu_1433	242	-117517	-11.9717	-4259.32	10588.6	680.659
R_Alu_2807	8	-689.839	-12.2032	-200.312	247.393	87.4666
R_Alu_1251	7	-172.561	-12.3914	-60.8714	54.2253	20.4952
R_Alu_2116	4	-404.082	-12.4345	-120.816	189.549	94.7745
R_Alu_349	4	-404.082	-12.4345	-120.816	189.549	94.7745
R_Alu_1697	3	-323.424	-12.6044	-147.237	159.522	92.1002
R_Alu_1623	9	-765.855	-12.7962	-315.388	276.325	92.1084
R_Alu_929	12	-2239.38	-12.9054	-447.383	681.773	196.811
R_Alu_13	6	-634.267	-12.9239	-266.38	287.542	117.389
R_Alu_2090	2	-24.334	-12.9427	-18.6383	8.05489	5.69567
R_Alu_2848	1	-13.1544	-13.1544	-13.1544	NA	NA
R_Alu_2169	2	-28.4559	-13.155	-20.8054	10.8194	7.65045
R_Alu_70	33	-90298.5	-13.2423	-4307.6	15702.7	2733.49
R_Alu_2757	13	-793.119	-13.3204	-221.747	213.889	59.3222
R_Alu_2388	3	-155.819	-13.6804	-84.031	71.0801	41.0381
R_Alu_1423	20	-3602.86	-13.9523	-499.921	779.572	174.318
R_Alu_1632	20	-3602.86	-13.9523	-499.921	779.572	174.318
R_Alu_2224	20	-3602.86	-13.9523	-499.921	779.572	174.318
R_Alu_320	20	-3602.86	-13.9523	-499.921	779.572	174.318
R_Alu_730	20	-3602.86	-13.9523	-499.921	779.572	174.318
R_Alu_1013	16	-12585.1	-13.9942	-1287.1	3077.2	769.299
R_Alu_1594	16	-12585.1	-13.9942	-1287.1	3077.2	769.299
R_Alu_2641	3	-521.513	-14.0048	-190.572	286.818	165.594
R_Alu_1406	8	-2631.44	-14.1769	-398.305	903.048	319.276
R_Alu_1304	1	-14.2154	-14.2154	-14.2154	NA	NA
R_Alu_1043	3	-200.713	-14.4992	-77.5907	106.638	61.5677
R_Alu_2716	31	-6220.53	-14.718	-448.029	1224.19	219.87
R_Alu_2162	1	-14.7444	-14.7444	-14.7444	NA	NA
R_Alu_429	1	-14.8079	-14.8079	-14.8079	NA	NA
R_Alu_1077	6	-190.66	-14.876	-81.851	73.611	30.0515
R_Alu_761	5	-149.191	-15.2115	-65.2815	55.0328	24.6114
R_Alu_1818	58	-16449.1	-15.2611	-1898.37	3390.8	445.233
R_Alu_226	58	-16449.1	-15.2611	-1898.37	3390.8	445.233
R_Alu_303	58	-16449.1	-15.2611	-1898.37	3390.8	445.233
R_Alu_702	97	-41880.8	-15.7822	-3104.86	5435.16	551.857
R_Alu_2922	3	-47.9817	-16.2541	-36.9925	17.9707	10.3754
R_Alu_1011	3	-63.8769	-16.5876	-32.6449	27.0513	15.6181
R_Alu_2137	1	-16.879	-16.879	-16.879	NA	NA
R_Alu_1073	49	-37411	-17.201	-4372.86	9021.86	1288.84
R_Alu_2583	12	-1714.84	-17.4335	-551.501	549.905	158.744
R_Alu_975	5	-5066.16	-17.8207	-1073.74	2233.08	998.662
R_Alu_1508	1	-18.0995	-18.0995	-18.0995	NA	NA
R_Alu_2946	5	-667.854	-18.1414	-380.233	246.755	110.352
R_Alu_2773	22	-1065.58	-18.8105	-331.638	293.669	62.6104
R_Alu_749	2	-26.9619	-19.0267	-22.9943	5.61102	3.96759
R_Alu_1060	4	-220.926	-19.0584	-87.6305	94.5986	47.2993
R_Alu_1942	2	-650.607	-19.1722	-334.89	446.492	315.717
R_Alu_1829	1	-19.4566	-19.4566	-19.4566	NA	NA
R_Alu_664	74	-5127.05	-19.721	-757.24	912.074	106.026
R_Alu_1467	4	-224.27	-19.8457	-111.843	93.9956	46.9978
R_Alu_2619	4	-224.27	-19.8457	-111.843	93.9956	46.9978
R_Alu_522	4	-224.27	-19.8457	-111.843	93.9956	46.9978
R_Alu_1651	4	-295.733	-20.5722	-121.389	120.626	60.313
R_Alu_1279	5	-65.8237	-20.5956	-33.0258	18.7446	8.38283
R_Alu_43	2	-77.1803	-20.7672	-48.9737	39.8901	28.2066
R_Alu_2842	149	-46575.7	-21.5964	-3733.41	6642.09	544.142
R_Alu_480	149	-46575.7	-21.5964	-3733.41	6642.09	544.142
R_Alu_567	149	-46575.7	-21.5964	-3733.41	6642.09	544.142
R_Alu_1584	2	-25.7705	-21.6547	-23.7126	2.91037	2.05794
R_Alu_1164	4	-1644.32	-21.7178	-544.439	760.921	380.46
R_Alu_1969	2	-36.34	-21.7322	-29.0361	10.3292	7.30386
R_Alu_2662	2	-244.001	-22.1195	-133.06	156.894	110.941
R_Alu_688	4	-1117.46	-22.2787	-497.956	543.556	271.778
R_Alu_1525	1	-22.3549	-22.3549	-22.3549	NA	NA
R_Alu_2245	1	-23.2895	-23.2895	-23.2895	NA	NA
R_Alu_1411	3	-101.317	-23.6656	-51.0663	43.5778	25.1596
R_Alu_2790	4	-276.807	-23.6899	-121.776	109.553	54.7766
R_Alu_2761	2	-50.3976	-24.0213	-37.2094	18.6509	13.1882
R_Alu_2263	2	-82.8413	-24.4779	-53.6596	41.2691	29.1817
R_Alu_1103	3	-16025.8	-24.5218	-5392.06	9209.24	5316.96
R_Alu_2433	38	-1430.09	-24.8974	-488.678	327.373	53.1069
R_Alu_1051	3	-153.858	-24.9467	-92.8171	64.7264	37.3698
R_Alu_2405	1	-25.2945	-25.2945	-25.2945	NA	NA
R_Alu_2192	4	-40.0486	-25.3242	-31.7939	6.77729	3.38864
R_Alu_1253	5	-940.268	-25.8487	-298.837	371.396	166.093
R_Alu_2135	2	-59.0542	-25.9008	-42.4775	23.443	16.5767
R_Alu_805	5	-1659.3	-25.9417	-487.701	667.92	298.703
R_Alu_1323	11	-1316.75	-26.7901	-477.324	440.974	132.959
R_Alu_2310	11	-1316.75	-26.7901	-477.324	440.974	132.959
R_Alu_2392	11	-1316.75	-26.7901	-477.324	440.974	132.959
R_Alu_2832	11	-1316.75	-26.7901	-477.324	440.974	132.959
R_Alu_2845	11	-1316.75	-26.7901	-477.324	440.974	132.959
R_Alu_971	11	-1316.75	-26.7901	-477.324	440.974	132.959
R_Alu_342	1	-27.3958	-27.3958	-27.3958	NA	NA
R_Alu_40	1	-27.5802	-27.5802	-27.5802	NA	NA
R_Alu_1293	3	-82.186	-28.0737	-56.8263	27.2152	15.7127
R_Alu_2709	9	-1688.93	-28.4918	-318.368	527.244	175.748
R_Alu_2623	3	-48.8612	-29.1941	-36.1416	11.0312	6.36884
R_Alu_2346	1	-29.4179	-29.4179	-29.4179	NA	NA
R_Alu_1383	2	-348.507	-29.6038	-189.055	225.499	159.452
R_Alu_2827	1	-29.7587	-29.7587	-29.7587	NA	NA
R_Alu_1513	2	-346.812	-29.7715	-188.292	224.182	158.52
R_Alu_2689	22	-1503.04	-30.7072	-450.322	403.646	86.0575
R_Alu_713	1	-31.4164	-31.4164	-31.4164	NA	NA
R_Alu_451	2	-86.7779	-31.4255	-59.1017	39.1401	27.6762
R_Alu_1897	4	-461.197	-31.4875	-212.341	201.396	100.698
R_Alu_1565	13	-1601.98	-36.8958	-574.595	497.684	138.033
R_Alu_2013	11	-5911.74	-42.0003	-1180.95	1793.2	540.671
R_Alu_443	1	-42.1869	-42.1869	-42.1869	NA	NA
R_Alu_1708	1	-43.4547	-43.4547	-43.4547	NA	NA
R_Alu_2614	4	-303.461	-43.7405	-123.509	121.626	60.8131
R_Alu_159	1	-44.538	-44.538	-44.538	NA	NA
R_Alu_1317	17	-3579.51	-45.317	-706.564	869.678	210.928
R_Alu_1827	18	-18433.5	-46.0886	-2285.79	4165.46	981.807
R_Alu_2400	4	-2025.43	-46.5425	-621.841	942.792	471.396
R_Alu_481	2	-159.783	-48.1931	-103.988	78.9058	55.7948
R_Alu_1146	1	-49.0823	-49.0823	-49.0823	NA	NA
R_Alu_1113	1	-49.6918	-49.6918	-49.6918	NA	NA
R_Alu_1363	5	-379.436	-50.0288	-164.997	139.856	62.5457
R_Alu_1910	1	-51.0116	-51.0116	-51.0116	NA	NA
R_Alu_2228	3	-215.614	-52.2688	-153.966	88.7318	51.2293
R_Alu_612	3	-6448.91	-52.559	-2207.36	3673.45	2120.87
R_Alu_1399	1	-52.6704	-52.6704	-52.6704	NA	NA
R_Alu_1902	32	-5205.79	-54.087	-1265.42	1336.94	236.339
R_Alu_387	32	-5205.79	-54.087	-1265.42	1336.94	236.339
R_Alu_620	2	-975.453	-54.2292	-514.841	651.404	460.612
R_Alu_1456	153	-208578	-54.3394	-4387.37	17709.7	1431.74
R_Alu_1562	1	-57.1188	-57.1188	-57.1188	NA	NA
R_Alu_99	2	-108.239	-62.2462	-85.2425	32.5216	22.9963
R_Alu_2351	1	-65.42	-65.42	-65.42	NA	NA
R_Alu_2430	4	-244.438	-66.7116	-161.195	90.1913	45.0957
R_Alu_2957	1	-67.0175	-67.0175	-67.0175	NA	NA
R_Alu_1326	1	-70.0012	-70.0012	-70.0012	NA	NA
R_Alu_1556	30	-18591.8	-70.0875	-1415.14	3423.84	625.105
R_Alu_461	2	-136.013	-72.633	-104.323	44.8166	31.6901
R_Alu_1002	2	-137.913	-74.1118	-106.012	45.1144	31.9007
R_Alu_1030	2	-137.913	-74.1118	-106.012	45.1144	31.9007
R_Alu_1635	2	-137.913	-74.1118	-106.012	45.1144	31.9007
R_Alu_918	2	-137.913	-74.1118	-106.012	45.1144	31.9007
R_Alu_787	56	-14859.3	-76.7167	-2435.06	3285.37	439.026
R_Alu_2684	29	-9809.69	-83.6622	-1306.87	2211.39	410.645
R_Alu_2756	1	-86.3622	-86.3622	-86.3622	NA	NA
R_Alu_687	1	-87.2289	-87.2289	-87.2289	NA	NA
R_Alu_2712	1	-87.6126	-87.6126	-87.6126	NA	NA
R_Alu_2468	5	-673.786	-93.2149	-292.199	222.454	99.4845
R_Alu_1368	5	-951.018	-94.1573	-396.244	368.893	164.974
R_Alu_1722	1	-107.577	-107.577	-107.577	NA	NA
R_Alu_1937	11	-24423.4	-107.699	-3354.23	7053.83	2126.81
R_Alu_2171	11	-24423.4	-107.699	-3354.23	7053.83	2126.81
R_Alu_2851	11	-24423.4	-107.699	-3354.23	7053.83	2126.81
R_Alu_2453	1	-114.137	-114.137	-114.137	NA	NA
R_Alu_53	1	-115.314	-115.314	-115.314	NA	NA
R_Alu_1929	12	-40859.2	-122.249	-5558.98	11528	3327.84
R_Alu_2898	4	-9223.38	-145.406	-2470.35	4502.33	2251.16
R_Alu_145	1	-151.604	-151.604	-151.604	NA	NA
R_Alu_1896	2	-568.955	-161.293	-365.124	288.261	203.831
R_Alu_270	1	-171.464	-171.464	-171.464	NA	NA
R_Alu_2194	5	-2538.6	-171.792	-1059	985.586	440.767
R_Alu_1892	8	-82971.8	-174.1	-11276.4	28977	10244.9
R_Alu_1958	1	-179.484	-179.484	-179.484	NA	NA
R_Alu_974	1	-183.418	-183.418	-183.418	NA	NA
R_Alu_2053	1	-209.79	-209.79	-209.79	NA	NA
R_Alu_1995	2	-1434.58	-230.683	-832.632	851.284	601.949
R_Alu_2215	13	-10089.1	-270.134	-2029.44	2894.12	802.685
R_Alu_904	1	-546.854	-546.854	-546.854	NA	NA
R_Alu_1331	1	-568.644	-568.644	-568.644	NA	NA
R_Alu_36	1	-568.644	-568.644	-568.644	NA	NA
R_Alu_694	1	-568.644	-568.644	-568.644	NA	NA
R_Alu_391	1	-1764.46	-1764.46	-1764.46	NA	NA
