# Supplementary material for: Expression Quantitative Trait Loci (eQTLs) Associated with Retrotransposons Demonstrate their Modulatory Effect on the Transcriptome
Source: Int J Mol Sci. 2021 Jun 12;22(12):6319. doi: 10.3390/ijms22126319 (PMC8231655; doi:10.3390/ijms22126319)
Supplement: Supplementary file 1 [file ijms-22-06319-s001.zip › Supplementary_Table3_Koks_tgeline1 .xlsx]

## Sheet: tgeline1 
LINE1	N	minbeta	maxbeta	meanbeta	sd	se
R_L1_134	5497	-595.753	1625.1	15.9726	36.8184	0.496595
R_L1_152	56	0.0654679	1158.05	125.639	243.108	32.4866
R_L1_117	6	0.193931	794.38	132.903	324.057	132.296
R_L1_41	3	-84.2639	719.737	214.418	440.032	254.053
R_L1_120	528	-36173.8	691.953	-519.228	2521.27	109.724
R_L1_129	72	-47622.3	550.125	-1762.17	5952.49	701.507
R_L1_159	1566	-65646.7	355.66	-934.501	2184.26	55.1962
R_L1_85	491	-59430.1	266.174	-1325.89	3844.02	173.478
R_L1_59	98	-201.941	251.281	-14.2524	41.2321	4.16507
R_L1_35	3201	-2749.85	140.918	-136.231	173.807	3.07203
R_L1_99	54	-7308.52	117.794	-488.049	1148.37	156.273
R_L1_130	5	0.0200559	100.492	27.685	41.8456	18.7139
R_L1_143	4	0.0223604	97.0401	25.3164	47.8289	23.9144
R_L1_96	2	-10.2343	94.7984	42.2821	74.2693	52.5163
R_L1_145	9	0.0116919	93.4517	13.9308	30.4534	10.1511
R_L1_28	12	-226.217	69.5685	-14.5629	72.9687	21.0642
R_L1_123	5	0.0522003	62.2559	34.9222	24.4335	10.927
R_L1_100	32	-210.12	59.757	-34.669	50.2745	8.88736
R_L1_71	4	-36.8165	45.4336	-1.75718	34.3019	17.1509
R_L1_108	3	-10.3617	43.9706	9.50718	29.9625	17.2989
R_L1_19	27	-423.298	43.301	-92.9038	111.071	21.3756
R_L1_81	8	-163.786	39.3458	-22.3725	70.4449	24.906
R_L1_138	1	31.406	31.406	31.406	NA	NA
R_L1_61	2	17.4093	28.2532	22.8312	7.66774	5.42191
R_L1_131	3	0.896367	24.8762	9.58419	13.2842	7.66964
R_L1_155	80	0.0797003	24.1785	4.45159	4.94882	0.553295
R_L1_148	6	-24.7652	23.2478	3.92251	16.5008	6.73641
R_L1_70	20	-3632.04	22.8057	-299.886	802.578	179.462
R_L1_112	4	-1.12149	19.9957	4.69741	10.2116	5.10578
R_L1_36	6	-29.5679	19.7369	-3.81188	15.9515	6.51216
R_L1_42	3	-0.0146701	16.0871	8.43864	8.08101	4.66557
R_L1_125	1	15.509	15.509	15.509	NA	NA
R_L1_104	1	14.6692	14.6692	14.6692	NA	NA
R_L1_14	10	-198.464	11.446	-35.2737	80.8348	25.5622
R_L1_140	8	0.321939	10.9599	3.79575	3.7891	1.33965
R_L1_93	2	-1.03461	5.17144	2.06842	4.38834	3.10303
R_L1_161	1	3.5486	3.5486	3.5486	NA	NA
R_L1_110	5	-8.85653	3.49487	-0.00498086	5.09514	2.27862
R_L1_132	1	2.17122	2.17122	2.17122	NA	NA
R_L1_105	4	-14.3819	1.62034	-4.36133	7.28123	3.64061
R_L1_53	3	0.051178	0.142067	0.0955195	0.0454848	0.0262606
R_L1_106	16	-242.838	-0.0228778	-18.5323	59.9625	14.9906
R_L1_77	5	-300.775	-0.0399053	-74.8635	128.238	57.3496
R_L1_23	13	-74.721	-0.0407028	-7.2363	20.443	5.66988
R_L1_153	4	-12.2525	-0.0414877	-3.60274	5.80368	2.90184
R_L1_136	5	-119.062	-0.042468	-24.5299	52.852	23.6361
R_L1_98	21	-178823	-0.0468317	-9472.03	38990.8	8508.49
R_L1_31	28	-321.437	-0.0523491	-98.0245	81.2098	15.3472
R_L1_37	23	-25321.5	-0.0543244	-1513.07	5380.76	1121.97
R_L1_18	2	-0.0605821	-0.0566674	-0.0586248	0.00276811	0.00195735
R_L1_26	6	-10.837	-0.0578579	-2.62822	4.08781	1.66884
R_L1_57	6	-14.2655	-0.0584286	-3.05768	5.64332	2.30388
R_L1_47	12	-14864.1	-0.0589077	-2254.13	4884.97	1410.17
R_L1_107	1	-0.0844392	-0.0844392	-0.0844392	NA	NA
R_L1_94	9	-13.7923	-0.100076	-4.30878	5.63998	1.87999
R_L1_72	2	-3.19508	-0.113683	-1.65438	2.17888	1.5407
R_L1_127	4	-2.953	-0.11423	-1.56172	1.16181	0.580906
R_L1_151	7	-97.8614	-0.243268	-19.3785	36.218	13.6891
R_L1_9	37	-6804.57	-0.273283	-1098.95	1549.55	254.744
R_L1_33	7	-667.513	-0.33789	-110.768	246.446	93.1477
R_L1_154	2	-3.13208	-0.344497	-1.73829	1.97112	1.39379
R_L1_128	196	-1560.52	-0.38251	-212.676	260.564	18.6117
R_L1_5	2	-15.7409	-0.400435	-8.07067	10.8473	7.67023
R_L1_126	9	-202.213	-0.452027	-77.297	85.822	28.6073
R_L1_43	21	-2589.42	-0.455692	-480.955	686.289	149.761
R_L1_46	66	-4723.13	-0.546872	-217.182	763.958	94.0367
R_L1_17	12	-1186.88	-0.676585	-225.35	373.642	107.861
R_L1_102	14	-1222.7	-0.936845	-299.29	354.589	94.7678
R_L1_147	14	-1222.7	-0.936845	-299.29	354.589	94.7678
R_L1_24	14	-1222.7	-0.936845	-299.29	354.589	94.7678
R_L1_55	14	-1222.7	-0.936845	-299.29	354.589	94.7678
R_L1_149	17	-5119.18	-0.969707	-405.768	1228.22	297.888
R_L1_135	11	-5134.57	-0.975132	-649.75	1556.64	469.343
R_L1_115	4231	-17102.4	-1.02781	-81.8162	324.833	4.99389
R_L1_103	26	-4916.28	-1.06658	-872.041	1065.27	208.917
R_L1_78	2	-28.6669	-1.1145	-14.8907	19.4825	13.7762
R_L1_10	996	-4684.63	-1.15816	-120.368	202.448	6.41482
R_L1_160	115	-23515	-1.24206	-1039.23	2638.59	246.05
R_L1_150	26	-47815	-1.40403	-3056.75	10327.7	2025.43
R_L1_74	8	-874.698	-1.49574	-184.613	286.675	101.355
R_L1_11	24	-395.878	-1.54716	-76.9664	114.648	23.4023
R_L1_58	1	-1.6372	-1.6372	-1.6372	NA	NA
R_L1_87	10	-114676	-1.90211	-11805	36152.2	11432.3
R_L1_109	7	-746.52	-1.97808	-163.978	260.706	98.5378
R_L1_141	395	-71107.8	-2.26918	-1069.81	5192.38	261.257
R_L1_84	3	-52.6759	-2.65428	-22.8431	26.3684	15.2238
R_L1_51	8	-616.933	-2.89736	-190.872	243.787	86.1918
R_L1_34	139	-50393.6	-3.31382	-3439.88	5066.58	429.742
R_L1_49	60	-157742	-4.97234	-4246.12	20816.8	2687.44
R_L1_50	60	-157742	-4.97234	-4246.12	20816.8	2687.44
R_L1_116	2	-184.279	-5.4203	-94.8497	126.472	89.4294
R_L1_111	1	-7.23254	-7.23254	-7.23254	NA	NA
R_L1_54	11	-1181.31	-7.98344	-306.058	376.034	113.379
R_L1_66	2	-133.6	-9.13617	-71.368	88.0091	62.2318
R_L1_52	6	-53813.4	-10.0295	-9351.31	21787.6	8894.76
R_L1_144	2	-15.4469	-12.2975	-13.8722	2.22698	1.57471
R_L1_114	1	-12.9954	-12.9954	-12.9954	NA	NA
R_L1_156	1	-15.4401	-15.4401	-15.4401	NA	NA
R_L1_4	8	-1192.2	-16.6598	-590.474	467.079	165.137
R_L1_80	2	-650.51	-19.1671	-334.839	446.427	315.671
R_L1_12	4	-2180.28	-25.0814	-583.723	1064.61	532.307
R_L1_124	3	-664.48	-26.9698	-348.535	318.792	184.055
R_L1_8	1	-38.298	-38.298	-38.298	NA	NA
R_L1_86	11	-5914.7	-42.0003	-1181.25	1793.96	540.901
R_L1_21	2	-53.4765	-47.4157	-50.4461	4.28558	3.03036
R_L1_157	1	-133.234	-133.234	-133.234	NA	NA
R_L1_142	1	-203.395	-203.395	-203.395	NA	NA
